# Supplementary material for: Crystal structure, Hirshfeld surface analysis and spectroscopic characterization of the di-enol tautomeric form of the compound 3,3′-[(2-sulf­an­yl­idene-1,3-di­thiole-4,5-di­yl)bis­(sulfane­di­yl)]bis­(pentane-2,4-dione)
Source: Acta Crystallogr E Crystallogr Commun. 2020 Aug 11;76(Pt 9):1427–32. doi: 10.1107/S2056989020010695 (PMC7472771; doi:10.1107/S2056989020010695)
Supplement: Supplementary file 1 [file e-76-01427-sup1.cif]

##############################################################################
#                                                                            #
# This CIF contains the data in a paper accepted for publication in          #
# Acta Crystallographica Section E. It conforms to the requirements of       #
# Notes for Authors for Acta Crystallographica Section E, and has been       #
# peer reviewed under the auspices of the IUCr Commission on Journals.       #
#                                                                            #
# Full details of the Crystallographic Information File format               #
# are given in the paper "The Crystallographic Information File (CIF):       #
# a New Standard Archive File for Crystallography" by S. R. Hall, F. H.      #
# Allen and I. D. Brown [Acta Cryst. (1991), A47, 655-685].                  #
#                                                                            #
# The current version of the core CIF dictionary is obtainable from          #
# ftp://ftp.iucr.org/pub/cif_core.dic.                                       #
#                                                                            #
# Software is freely available for graphical display of the structure(s)     #
# in this CIF. For information consult the CIF software page                 #
# http://www.iucr.org/resources/cif/software.                                #
#                                                                            #
# This file may be used for bona fide research purposes within the           #
# scientific community so long as proper attribution is given to the journal # 
# article from which it was obtained.                                        #
#                                                                            #
##############################################################################
data_I
_audit_creation_method
;
Olex2 1.2
(compiled May 18 2018 14:05:52 for OlexSys, GUI svn.r5506)
;
_journal_date_recd_electronic     2020-03-24
_journal_date_accepted     2020-08-03
_journal_name_full     'Acta Crystallographica, Section E'
_journal_year     2020
_journal_volume     76
_journal_issue      9
_journal_page_first     1427
_journal_page_last     1432
_journal_paper_category     GO
_journal_paper_doi     10.1107/S2056989020010695
_journal_coeditor_code     DX2025
_publ_contact_author_name
;
Dalice M. Pi\~nero Cruz
;
_publ_contact_author_address
;
Department of Chemistry, University of Puerto Rico, Rio Piedras Campus, San
Juan,
00927,
Puerto Rico
;
_publ_contact_author_email     'dalice.pinero@upr.edu'
_publ_section_title
;\
Crystal structure, Hirshfeld surface analysis and spectroscopic characterization
of the di-enol tautomeric form of the compound
3,3'-[(2-sulfanylidene-1,3-dithiole-4,5-diyl)bis(sulfanediyl)]\
bis(pentane-2,4-dione)
;
loop_
    _publ_author_name
    _publ_author_footnote
    _publ_author_address
    'Cordero Gim\'enez, Keysha T.' .
;
Department of Chemistry, University of Puerto Rico, Rio Piedras Campus,
San Juan, 00927,
Puerto Rico
;
    'Soto D\'iaz, Victoria Y.' .
;
Department of Chemistry, University of Puerto Rico, Rio Piedras Campus,
San Juan, 00927,
Puerto Rico
;
    'Gonz\'alez Espiet, Jean C.' .
;
Department of Chemistry, University of Puerto Rico, Rio Piedras Campus,
San Juan, 00927,
Puerto Rico
;
    'Lev\'in Flores, Alexis' .
;
Department of Chemistry, University of Puerto Rico, Rio Piedras Campus,
San Juan, 00927,
Puerto Rico
;
    'Bas Concepci\'on, Jesbaniris' .
;
Department of Chemistry, University of Puerto Rico, Rio Piedras Campus,
San Juan, 00927,
Puerto Rico
;
    'Rivera Cruz, Kevin E.' .
;
Department of Chemistry, University of Puerto Rico, Rio Piedras Campus,
San Juan, 00927,
Puerto Rico
;
    'Rodr\'iguez Ayala, Dara L.' .
;
Department of Chemistry, University of Puerto Rico, Rio Piedras Campus,
San Juan, 00927,
Puerto Rico
;
    'Pi\~nero Cruz, Dalice M.' .
;
Department of Chemistry, University of Puerto Rico, Rio Piedras Campus,
San Juan, 00927,
Puerto Rico
;
_publ_section_synopsis
;
A new dithiolene derivative has been synthesized from [TBA]~2~[Zn(dmit)~2~] and
3-chloro-2,4-pentanedione. Crystals were obtained by slow evaporation of an
acetonitrile solution of the title compound, which crystallizes in the
triclinic space group <i>P</i>\=1. The structure of the S---C heterocycle
includes two pentadione moieties that are outside of the plane of the
molecule. Intra- and intermolecular hydrogen bonds are observed, as well as
C---H...S, S...S and O...H short contacts from other intermolecular
interactions.
;
_chemical_name_systematic
;\
(3<i>E</i>,3'<i>E</i>)-3,3'-[(2-Sulfanylidene-1,3-dithiole-4,5-diyl)\
bis(sulfanediyl)]bis(4-hydroxypent-3-en-2-one)
;
_chemical_name_common     ?
_chemical_formula_moiety     'C13 H14 O4 S5'
_chemical_formula_sum     'C13 H14 O4 S5'
_chemical_formula_iupac     'C13 H14 O4 S5'
_chemical_formula_weight     394.54
_chemical_melting_point     ?
_space_group_crystal_system     triclinic
_space_group_name_H-M_alt     'P -1'
_space_group_name_Hall     '-P 1'
loop_
    _space_group_symop_operation_xyz
    'x, y, z'
    '-x, -y, -z'
_cell_length_a     7.18430(10)
_cell_length_b     9.91980(10)
_cell_length_c     12.5230(2)
_cell_angle_alpha     84.3190(10)
_cell_angle_beta     83.5740(10)
_cell_angle_gamma     69.1510(10)
_cell_volume     827.11(2)
_cell_formula_units_Z     2
_cell_measurement_reflns_used     38605
_cell_measurement_theta_min     3.5510
_cell_measurement_theta_max     68.8680
_cell_measurement_temperature     100(2)
_exptl_crystal_description     block
_exptl_crystal_colour     'light yellow'
_exptl_crystal_size_max     0.3
_exptl_crystal_size_mid     0.28
_exptl_crystal_size_min     0.06
_exptl_crystal_density_diffrn     1.584
_exptl_crystal_density_meas     ?
_exptl_crystal_density_method     ?
_exptl_crystal_F_000     408
_exptl_absorpt_coefficient_mu     6.588
_exptl_absorpt_correction_type     multi-scan
_exptl_absorpt_process_details
;
(CrysAlisPro; Rigaku OD, 2015)
;
_exptl_absorpt_correction_T_min     0.208
_exptl_absorpt_correction_T_max     0.673
_diffrn_ambient_temperature     100.00(10)
_diffrn_source     ?
_diffrn_radiation_type     CuK\a
_diffrn_radiation_wavelength     1.54184
_diffrn_measurement_device_type     'Rigaku SuperNova HyPix3000'
_diffrn_measurement_method     '\w scans'
_diffrn_detector_area_resol_mean     ?
_diffrn_reflns_number     45972
_diffrn_reflns_av_R_equivalents     0.0477
_diffrn_reflns_av_unetI/netI     0.0169
_diffrn_reflns_theta_min     3.559
_diffrn_reflns_theta_max     69.096
_diffrn_reflns_theta_full     67.684
_diffrn_measured_fraction_theta_max     0.995
_diffrn_measured_fraction_theta_full     1.000
_diffrn_reflns_limit_h_min     -8
_diffrn_reflns_limit_h_max     8
_diffrn_reflns_limit_k_min     -12
_diffrn_reflns_limit_k_max     12
_diffrn_reflns_limit_l_min     -15
_diffrn_reflns_limit_l_max     15
_diffrn_standards_number     0
_diffrn_standards_interval_count     0
_diffrn_standards_interval_time     0
_diffrn_standards_decay_%     0
_refine_special_details     ?
_reflns_number_total     3086
_reflns_number_gt     3034
_reflns_threshold_expression     'I > 2\s(I)'
_refine_ls_structure_factor_coef     Fsqd
_refine_ls_matrix_type     full
_refine_ls_R_factor_all     0.0268
_refine_ls_R_factor_gt     0.0265
_refine_ls_wR_factor_gt     0.0722
_refine_ls_wR_factor_ref     0.0725
_refine_ls_goodness_of_fit_ref     1.048
_refine_ls_restrained_S_all     1.048
_refine_ls_number_reflns     3072
_refine_ls_number_parameters     206
_refine_ls_number_restraints     0
_refine_ls_hydrogen_treatment     constr
_refine_ls_weighting_scheme     calc
_refine_ls_weighting_details
              'w=1/[\s^2^(Fo^2^)+(0.0432P)^2^+0.5496P] where P=(Fo^2^+2Fc^2^)/3'
_atom_sites_solution_hydrogens     mixed
_atom_sites_solution_primary     dual
_atom_sites_solution_secondary     difmap
_refine_ls_shift/su_max     0.001
_refine_ls_shift/su_mean     0.000
_refine_diff_density_max     0.369
_refine_diff_density_min     -0.311
_refine_ls_extinction_method
;
SHELXL-2016/6 (Sheldrick 2015b)
;
_refine_ls_extinction_coef     0.0023(3)
_refine_ls_extinction_expression
                                  'Fc^*^=kFc[1+0.001xFc^2^\l^3^/sin(2\q)]^-1/4^'
loop_
    _atom_type_symbol
    _atom_type_description
    _atom_type_scat_dispersion_real
    _atom_type_scat_dispersion_imag
    _atom_type_scat_source
    'C' 'C' 0.0181 0.0091
                         'International Tables Vol C Tables 4.2.6.8 and 6.1.1.4'
    'H' 'H' 0.0000 0.0000
                         'International Tables Vol C Tables 4.2.6.8 and 6.1.1.4'
    'O' 'O' 0.0492 0.0322
                         'International Tables Vol C Tables 4.2.6.8 and 6.1.1.4'
    'S' 'S' 0.3331 0.5567
                         'International Tables Vol C Tables 4.2.6.8 and 6.1.1.4'
_computing_data_collection
;
CrysAlisPro (Rigaku OD, 2015)
;
_computing_cell_refinement
;
CrysAlisPro (Rigaku OD, 2015)
;
_computing_data_reduction
;
CrysAlisPro (Rigaku OD, 2015)
;
_computing_structure_solution
;
<i>SHELXT2014/5</i> (Sheldrick, 2015a)
;
_computing_structure_refinement
;
ShelXL (Sheldrick, 2015b)
;
_computing_molecular_graphics
;
<i>OLEX2</i> (Dolomanov <i>et al.</i>,  2009)
;
_computing_publication_material
;
<i>OLEX2</i> (Dolomanov <i>et al.</i>,  2009)
;
loop_
    _atom_site_type_symbol
    _atom_site_label
    _atom_site_fract_x
    _atom_site_fract_y
    _atom_site_fract_z
    _atom_site_U_iso_or_equiv
    _atom_site_adp_type
    _atom_site_calc_flag
    _atom_site_occupancy
    _atom_site_disorder_assembly
    _atom_site_disorder_group
    S S1 0.23650(6) 0.66587(4) 0.42463(3) 0.01782(12) Uani d 1 . .
    S S2 0.27692(6) 0.63562(4) 0.65943(3) 0.01461(11) Uani d 1 . .
    S S3 0.31242(6) 0.48313(4) 0.88104(3) 0.01525(12) Uani d 1 . .
    S S4 0.24878(6) 0.21427(4) 0.76744(3) 0.01430(11) Uani d 1 . .
    S S5 0.22936(6) 0.40181(4) 0.55835(3) 0.01485(11) Uani d 1 . .
    O O1 0.58163(18) 0.77059(13) 0.86405(10) 0.0219(3) Uani d 1 . .
    O O2 0.22982(18) 0.89341(12) 0.91407(10) 0.0208(3) Uani d 1 . .
    H H2 0.348293 0.879765 0.896703 0.031 Uiso calc 1 . .
    O O3 0.79489(17) -0.06088(12) 0.69638(10) 0.0204(3) Uani d 1 . .
    O O4 0.56236(18) -0.12438(12) 0.60106(10) 0.0212(3) Uani d 1 . .
    H H4 0.667516 -0.126626 0.622140 0.032 Uiso calc 1 . .
    C C1 0.2480(2) 0.57110(16) 0.54050(13) 0.0137(3) Uani d 1 . .
    C C2 0.2827(2) 0.48345(16) 0.74276(13) 0.0129(3) Uani d 1 . .
    C C3 0.2616(2) 0.37325(16) 0.69608(13) 0.0129(3) Uani d 1 . .
    C C4 0.7301(3) 0.5227(2) 0.83018(15) 0.0232(4) Uani d 1 . .
    H H4A 0.728193 0.505999 0.756173 0.035 Uiso calc 1 . .
    H H4B 0.725804 0.439335 0.874947 0.035 Uiso calc 1 . .
    H H4C 0.850316 0.540141 0.839425 0.035 Uiso calc 1 . .
    C C5 0.5532(3) 0.65102(18) 0.86127(13) 0.0175(3) Uani d 1 . .
    C C6 0.3570(2) 0.64631(17) 0.88533(13) 0.0146(3) Uani d 1 . .
    C C7 0.1978(2) 0.77374(18) 0.91381(13) 0.0163(3) Uani d 1 . .
    C C8 -0.0110(3) 0.78032(18) 0.94305(15) 0.0206(4) Uani d 1 . .
    H H8A -0.080210 0.861593 0.985597 0.031 Uiso calc 1 . .
    H H8B -0.010564 0.692988 0.983764 0.031 Uiso calc 1 . .
    H H8C -0.077272 0.790640 0.878697 0.031 Uiso calc 1 . .
    C C9 0.6980(3) 0.13033(18) 0.81362(15) 0.0213(4) Uani d 1 . .
    H H9A 0.632959 0.118292 0.883274 0.032 Uiso calc 1 . .
    H H9B 0.650861 0.230598 0.789056 0.032 Uiso calc 1 . .
    H H9C 0.839859 0.097756 0.818419 0.032 Uiso calc 1 . .
    C C10 0.6520(2) 0.04366(17) 0.73592(14) 0.0170(3) Uani d 1 . .
    C C11 0.4523(2) 0.07528(16) 0.70716(13) 0.0148(3) Uani d 1 . .
    C C12 0.4160(2) -0.01363(17) 0.63824(14) 0.0168(3) Uani d 1 . .
    C C13 0.2157(3) 0.00525(18) 0.60412(15) 0.0203(4) Uani d 1 . .
    H H13A 0.231343 -0.053312 0.544829 0.030 Uiso calc 1 . .
    H H13B 0.148642 0.104954 0.582310 0.030 Uiso calc 1 . .
    H H13C 0.137979 -0.023707 0.663218 0.030 Uiso calc 1 . .
loop_
    _atom_site_aniso_label
    _atom_site_aniso_U_11
    _atom_site_aniso_U_22
    _atom_site_aniso_U_33
    _atom_site_aniso_U_12
    _atom_site_aniso_U_13
    _atom_site_aniso_U_23
    S1 0.0235(2) 0.0160(2) 0.0145(2) -0.00766(16) -0.00267(16) 0.00069(15)
    S2 0.0234(2) 0.00936(19) 0.0133(2) -0.00776(15) -0.00300(15) -0.00126(14)
    S3 0.0252(2) 0.0117(2) 0.0117(2) -0.00935(15) -0.00231(15) -0.00187(14)
    S4 0.0192(2) 0.00921(19) 0.0154(2) -0.00658(15) 0.00134(15) -0.00193(15)
    S5 0.0223(2) 0.01119(19) 0.0137(2) -0.00800(15) -0.00379(15) -0.00224(14)
    O1 0.0268(6) 0.0210(6) 0.0239(7) -0.0153(5) -0.0035(5) -0.0008(5)
    O2 0.0266(6) 0.0135(6) 0.0254(7) -0.0100(5) -0.0020(5) -0.0051(5)
    O3 0.0195(6) 0.0155(6) 0.0250(7) -0.0051(5) -0.0005(5) -0.0012(5)
    O4 0.0227(6) 0.0145(6) 0.0259(7) -0.0046(5) -0.0007(5) -0.0076(5)
    C1 0.0137(7) 0.0102(7) 0.0173(8) -0.0036(6) -0.0020(6) -0.0029(6)
    C2 0.0153(7) 0.0113(7) 0.0120(8) -0.0046(6) -0.0007(6) -0.0013(6)
    C3 0.0161(7) 0.0101(7) 0.0127(8) -0.0047(6) -0.0016(6) -0.0011(6)
    C4 0.0216(8) 0.0263(9) 0.0233(9) -0.0089(7) -0.0015(7) -0.0072(7)
    C5 0.0247(8) 0.0186(8) 0.0114(8) -0.0096(7) -0.0048(6) -0.0006(6)
    C6 0.0223(8) 0.0128(7) 0.0119(8) -0.0093(6) -0.0030(6) -0.0022(6)
    C7 0.0256(8) 0.0161(8) 0.0097(8) -0.0093(7) -0.0047(6) -0.0011(6)
    C8 0.0224(8) 0.0163(8) 0.0227(9) -0.0061(7) -0.0001(7) -0.0041(7)
    C9 0.0256(9) 0.0185(8) 0.0221(9) -0.0089(7) -0.0070(7) -0.0017(7)
    C10 0.0237(8) 0.0110(7) 0.0166(8) -0.0076(6) -0.0004(6) 0.0027(6)
    C11 0.0194(8) 0.0083(7) 0.0166(8) -0.0055(6) 0.0004(6) -0.0008(6)
    C12 0.0236(8) 0.0105(7) 0.0170(8) -0.0079(6) 0.0013(6) 0.0004(6)
    C13 0.0246(8) 0.0137(8) 0.0252(9) -0.0091(7) -0.0021(7) -0.0047(7)
_geom_special_details
;
 All esds (except the esd in the dihedral angle between two l.s. planes)
 are estimated using the full covariance matrix.  The cell esds are taken
 into account individually in the estimation of esds in distances, angles
 and torsion angles; correlations between esds in cell parameters are only
 used when they are defined by crystal symmetry.  An approximate (isotropic)
 treatment of cell esds is used for estimating esds involving l.s. planes.
;
loop_
    _geom_bond_atom_site_label_1
    _geom_bond_atom_site_label_2
    _geom_bond_site_symmetry_2
    _geom_bond_distance
    _geom_bond_publ_flag
    S1 C1 . 1.6424(17) ?
    S2 C1 . 1.7389(16) ?
    S2 C2 . 1.7385(16) ?
    S3 C2 . 1.7679(16) ?
    S3 C6 . 1.7653(16) ?
    S4 C3 . 1.7608(16) ?
    S4 C11 . 1.7700(16) ?
    S5 C1 . 1.7225(16) ?
    S5 C3 . 1.7479(16) ?
    O1 C5 . 1.278(2) ?
    O2 H2 . 0.8200 ?
    O2 C7 . 1.287(2) ?
    O3 C10 . 1.267(2) ?
    O4 H4 . 0.8200 ?
    O4 C12 . 1.303(2) ?
    C2 C3 . 1.351(2) ?
    C4 H4A . 0.9600 ?
    C4 H4B . 0.9600 ?
    C4 H4C . 0.9600 ?
    C4 C5 . 1.491(2) ?
    C5 C6 . 1.424(2) ?
    C6 C7 . 1.415(2) ?
    C7 C8 . 1.483(2) ?
    C8 H8A . 0.9600 ?
    C8 H8B . 0.9600 ?
    C8 H8C . 0.9600 ?
    C9 H9A . 0.9600 ?
    C9 H9B . 0.9600 ?
    C9 H9C . 0.9600 ?
    C9 C10 . 1.495(2) ?
    C10 C11 . 1.435(2) ?
    C11 C12 . 1.399(2) ?
    C12 C13 . 1.489(2) ?
    C13 H13A . 0.9600 ?
    C13 H13B . 0.9600 ?
    C13 H13C . 0.9600 ?
loop_
    _geom_contact_atom_site_label_1
    _geom_contact_atom_site_label_2
    _geom_contact_distance
    _geom_contact_site_symmetry_2
    _geom_contact_publ_flag
    C10 O1 3.178(2) 1_545 y
    C12 O4 3.180(2) 2_656 y
    C13 O4 3.219(2) 2_656 y
    S3 C5 3.471(2) 2_667 y
    S5 S5 3.5688(6) 2_566 y
loop_
    _geom_angle_atom_site_label_1
    _geom_angle_atom_site_label_2
    _geom_angle_atom_site_label_3
    _geom_angle_site_symmetry_1
    _geom_angle_site_symmetry_3
    _geom_angle
    _geom_angle_publ_flag
    C2 S2 C1 . . 97.02(7) ?
    C6 S3 C2 . . 101.45(7) ?
    C3 S4 C11 . . 103.72(7) ?
    C1 S5 C3 . . 97.48(7) ?
    C7 O2 H2 . . 109.5 ?
    C12 O4 H4 . . 109.5 ?
    S1 C1 S2 . . 122.31(9) ?
    S1 C1 S5 . . 124.58(10) ?
    S5 C1 S2 . . 113.10(9) ?
    S2 C2 S3 . . 118.79(9) ?
    C3 C2 S2 . . 116.65(13) ?
    C3 C2 S3 . . 124.56(13) ?
    S5 C3 S4 . . 120.39(9) ?
    C2 C3 S4 . . 123.78(13) ?
    C2 C3 S5 . . 115.69(12) ?
    H4A C4 H4B . . 109.5 ?
    H4A C4 H4C . . 109.5 ?
    H4B C4 H4C . . 109.5 ?
    C5 C4 H4A . . 109.5 ?
    C5 C4 H4B . . 109.5 ?
    C5 C4 H4C . . 109.5 ?
    O1 C5 C4 . . 117.29(15) ?
    O1 C5 C6 . . 119.46(15) ?
    C6 C5 C4 . . 123.24(15) ?
    C5 C6 S3 . . 120.55(12) ?
    C7 C6 S3 . . 120.13(12) ?
    C7 C6 C5 . . 119.32(14) ?
    O2 C7 C6 . . 119.97(15) ?
    O2 C7 C8 . . 116.18(15) ?
    C6 C7 C8 . . 123.84(15) ?
    C7 C8 H8A . . 109.5 ?
    C7 C8 H8B . . 109.5 ?
    C7 C8 H8C . . 109.5 ?
    H8A C8 H8B . . 109.5 ?
    H8A C8 H8C . . 109.5 ?
    H8B C8 H8C . . 109.5 ?
    H9A C9 H9B . . 109.5 ?
    H9A C9 H9C . . 109.5 ?
    H9B C9 H9C . . 109.5 ?
    C10 C9 H9A . . 109.5 ?
    C10 C9 H9B . . 109.5 ?
    C10 C9 H9C . . 109.5 ?
    O3 C10 C9 . . 118.05(15) ?
    O3 C10 C11 . . 120.25(15) ?
    C11 C10 C9 . . 121.69(14) ?
    C10 C11 S4 . . 120.87(12) ?
    C12 C11 S4 . . 119.52(12) ?
    C12 C11 C10 . . 119.34(14) ?
    O4 C12 C11 . . 120.13(15) ?
    O4 C12 C13 . . 115.14(14) ?
    C11 C12 C13 . . 124.71(15) ?
    C12 C13 H13A . . 109.5 ?
    C12 C13 H13B . . 109.5 ?
    C12 C13 H13C . . 109.5 ?
    H13A C13 H13B . . 109.5 ?
    H13A C13 H13C . . 109.5 ?
    H13B C13 H13C . . 109.5 ?
loop_
    _geom_torsion_atom_site_label_1
    _geom_torsion_atom_site_label_2
    _geom_torsion_atom_site_label_3
    _geom_torsion_atom_site_label_4
    _geom_torsion_site_symmetry_1
    _geom_torsion_site_symmetry_2
    _geom_torsion_site_symmetry_3
    _geom_torsion_site_symmetry_4
    _geom_torsion
    _geom_torsion_publ_flag
    S2 C2 C3 S4 . . . . -176.18(8) ?
    S2 C2 C3 S5 . . . . -0.54(18) ?
    S3 C2 C3 S4 . . . . 3.1(2) ?
    S3 C2 C3 S5 . . . . 178.72(8) ?
    S3 C6 C7 O2 . . . . -178.14(12) ?
    S3 C6 C7 C8 . . . . 1.0(2) ?
    S4 C11 C12 O4 . . . . -173.78(12) ?
    S4 C11 C12 C13 . . . . 4.5(2) ?
    O1 C5 C6 S3 . . . . 179.45(12) ?
    O1 C5 C6 C7 . . . . -1.1(2) ?
    O3 C10 C11 S4 . . . . 176.35(12) ?
    O3 C10 C11 C12 . . . . 2.3(2) ?
    C1 S2 C2 S3 . . . . 179.61(9) ?
    C1 S2 C2 C3 . . . . -1.09(14) ?
    C1 S5 C3 S4 . . . . 177.69(10) ?
    C1 S5 C3 C2 . . . . 1.89(14) ?
    C2 S2 C1 S1 . . . . -178.63(10) ?
    C2 S2 C1 S5 . . . . 2.31(10) ?
    C2 S3 C6 C5 . . . . -84.62(14) ?
    C2 S3 C6 C7 . . . . 95.98(14) ?
    C3 S4 C11 C10 . . . . 80.09(14) ?
    C3 S4 C11 C12 . . . . -105.92(14) ?
    C3 S5 C1 S1 . . . . 178.43(11) ?
    C3 S5 C1 S2 . . . . -2.54(10) ?
    C4 C5 C6 S3 . . . . 0.8(2) ?
    C4 C5 C6 C7 . . . . -179.82(15) ?
    C5 C6 C7 O2 . . . . 2.4(2) ?
    C5 C6 C7 C8 . . . . -178.41(15) ?
    C6 S3 C2 S2 . . . . -6.57(11) ?
    C6 S3 C2 C3 . . . . 174.19(14) ?
    C9 C10 C11 S4 . . . . -2.8(2) ?
    C9 C10 C11 C12 . . . . -176.84(15) ?
    C10 C11 C12 O4 . . . . 0.3(2) ?
    C10 C11 C12 C13 . . . . 178.60(15) ?
    C11 S4 C3 S5 . . . . 63.50(11) ?
    C11 S4 C3 C2 . . . . -121.05(15) ?
loop_
    _geom_hbond_atom_site_label_D
    _geom_hbond_atom_site_label_H
    _geom_hbond_atom_site_label_A
    _geom_hbond_site_symmetry_A
    _geom_hbond_distance_DH
    _geom_hbond_distance_HA
    _geom_hbond_distance_DA
    _geom_hbond_angle_DHA
    O2 H2 O1 . 0.82 1.67 2.4228(17) 151
    O4 H4 O3 . 0.82 1.69 2.4406(17) 151
    C13 H13C O3 1_455 0.96 2.60 3.374(3) 138
    C8 H8C O3 1_465 0.96 2.66 3.522(2) 150
    C8 H8A O2 2_577 0.96 2.66 3.612(2) 170
    C8 H8C O1 1_455 0.96 2.56 3.228(3) 127
    C9 H9B S1 2_666 0.96 2.90 3.5184(19) 123
    C13 H13B S1 2_566 0.96 2.89 3.7165(19) 144
    C4 H4A S1 2_666 0.96 2.90 3.7987(19) 156
_shelx_space_group_comment
;
The symmetry employed for this shelxl refinement is uniquely defined
by the following loop, which should always be used as a source of
symmetry information in preference to the above space-group names.
They are only intended as comments.
;
_shelx_estimated_absorpt_T_min     0.243
_shelx_estimated_absorpt_T_max     0.693
_shelx_hkl_file
;
   0   0  -1  243.02    4.82
   0   0  -1  239.44    5.17
   0   0   1  275.06    4.83
   0   0  -1  272.88    5.19
   0   0  -1  257.54    4.81
   0   0   1  270.56    5.23
   0   0   1  255.66    5.19
   0   0  -2  403.74    7.38
   0   0  -2  416.06    7.45
   0   0  -2  414.73    7.48
   0   0   2  374.57    7.42
   0   0   2  385.84    7.37
   0   0   2  416.90    7.35
   0   0  -2  416.45    7.43
   0   0   2  419.07    7.39
   0   0  -2  387.28    7.43
   0   0   2  406.49    8.52
   0   0   2  391.20    7.42
   0   0   2  419.38    7.39
   0   0   2  426.32    7.40
   0   0   2  408.53    7.38
   0   0   2  372.41    7.50
   0   0   2  390.27    7.41
   0   0   2  417.77    7.39
   0   0  -2  405.23    7.39
   0   0   2  409.96    7.43
   0   0  -2  412.04    7.44
   0   0   2  378.38    7.49
   0   0  -2  392.89    7.40
   0   0   2  387.99    7.47
   0   0  -2  411.38    7.42
   0   0  -2  406.10    7.42
   0   0  -2  414.17    7.40
   0   0  -2  410.76    7.38
   0   0  -2  410.44    7.44
   0   0   2  416.17    7.39
   0   0  -2  364.14    8.41
   0   0  -2  417.45    7.43
   0   0  -2  404.05    7.42
   0   0  -2  397.18    7.42
   0   0   2  400.91    7.48
   0   0   2  425.05    7.36
   0   0  -2  421.80    7.47
   0   0   2  405.19    7.51
   0   0  -2  412.22    7.42
   0   0  -2  413.19    7.43
   0   0   2  376.69    7.43
   0   0   2  374.94    7.65
   0   0   2  406.74    8.45
   0   0   2  427.85    7.39
   0   0  -2  426.93    7.81
   0   0   2  412.36    8.23
   0   0  -2  418.87    7.75
   0   0   2  422.25    7.90
   0   0   2  419.97    8.32
   0   0  -2  418.98    7.41
   0   0   3  142.75    3.70
   0   0   3  159.82    3.52
   0   0  -3  125.54    4.31
   0   0   3  153.65    3.38
   0   0  -3  152.25    3.19
   0   0  -3  156.03    3.36
   0   0  -3  156.87    3.36
   0   0  -3  156.93    3.36
   0   0   3  149.99    3.11
   0   0  -3  153.44    3.35
   0   0  -3  153.22    3.13
   0   0   3  163.10    3.51
   0   0   3  149.85    4.24
   0   0   3  159.99    3.35
   0   0   3  163.18    3.39
   0   0  -3  148.70    3.10
   0   0   3  148.28    4.56
   0   0   3  156.72    3.40
   0   0  -3  148.85    3.12
   0   0  -3  167.37    3.78
   0   0   3  148.55    3.10
   0   0   3  140.81    3.53
   0   0  -3  151.75    3.32
   0   0   3  149.28    3.06
   0   0   3  147.57    3.10
   0   0   3  157.64    3.54
   0   0  -3  157.77    3.37
   0   0  -3  152.22    3.64
   0   0  -3  155.78    3.37
   0   0   3  147.33    3.11
   0   0  -3  150.52    3.21
   0   0  -3  146.54    3.16
   0   0   3  160.52    4.47
   0   0   3  151.46    4.19
   0   0   3  148.92    3.11
   0   0  -3  157.29    3.36
   0   0  -3  151.08    3.18
   0   0  -3  149.98    3.66
   0   0   3  147.54    3.05
   0   0  -3  132.75    3.60
   0   0   3  150.46    3.11
   0   0   3  167.51    3.52
   0   0  -3  148.50    3.11
   0   0  -4 1705.50   29.38
   0   0  -4 1666.80   29.48
   0   0   4 1518.24   30.37
   0   0   4 1502.74   30.20
   0   0   4 1634.49   30.77
   0   0   4 1601.09   29.25
   0   0  -4 1564.12   29.46
   0   0   4 1557.24   29.51
   0   0  -4 1723.64   29.47
   0   0  -4 1736.50   29.19
   0   0  -4 1759.00   29.56
   0   0   4 1478.44   30.91
   0   0  -4 1591.52   29.31
   0   0   5  249.21    7.09
   0   0  -5  237.10    5.48
   0   0  -5  221.47    5.85
   0   0   5  220.71    6.65
   0   0  -5  253.30    5.82
   0   0   5  239.08    6.00
   0   0   5  210.42    7.09
   0   0   5  208.09    5.57
   0   0  -5  228.53    5.93
   0   0   5  212.46    6.47
   0   0  -5  237.75    5.73
   0   0   6  825.73   16.87
   0   0   6  822.93   19.23
   0   0  -6  879.25   17.43
   0   0  -6  827.51   17.20
   0   0   6  760.16   17.91
   0   0  -6  880.51   16.93
   0   0   6  855.27   17.22
   0   0   6  791.59   18.22
   0   0   7  496.85   13.59
   0   0  -7  488.66   11.63
   0   0   7  475.22   12.57
   0   0  -7  502.49   11.78
   0   0   7  484.48   11.48
   0   0  -7  461.46   11.44
   0   0   7  462.87   12.29
   0   0   8    7.12    1.33
   0   0   8    7.97    1.23
   0   0   8    7.60    1.32
   0   0   8    7.98    1.16
   0   0  -8    8.02    1.24
   0   0  -8    7.51    1.18
   0   0   8    6.53    1.15
   0   0   8    8.16    1.18
   0   0   8    7.54    1.10
   0   0  -8    6.67    1.09
   0   0   8    8.79    1.31
   0   0  -9  983.03   21.46
   0   0   9  943.06   20.90
   0   0   9  896.12   20.63
   0   0  -9  909.97   21.10
   0   0   9 1031.16   21.62
   0   0   9  955.97   21.48
   0   0   9  911.04   20.93
   0   0   9  959.76   20.77
   0   0  10  110.19    5.09
   0   0  10  107.18    5.09
   0   0  10  107.56    5.22
   0   0  10  125.28    5.44
   0   0 -10  111.07    5.41
   0   0  10  115.64    5.61
   0   0  10  124.70    5.62
   0   0  11   50.80    3.59
   0   0  11   47.33    3.62
   0   0  11   44.98    3.40
   0   0  11   48.76    3.46
   0   0  11   38.09    2.98
   0   0  11   43.64    3.20
   0   0  12    7.90    1.48
   0   0  12    6.40    1.25
   0   0  12    5.84    1.32
   0   0  12    6.29    1.25
   0   0  13   89.14    4.49
   0   0  13   91.11    4.49
   0   0  14   11.23    1.40
   0   0  14   12.47    1.53
   0  -1  14  138.11    5.32
   0  -1  14  136.80    5.16
   0  -1  13  493.68   12.79
   0  -1  13  509.42   13.27
   0  -1  12    4.50    1.08
   0  -1  12    3.79    1.06
   0  -1  12    1.60    0.80
   0  -1  12    1.59    0.75
   0  -1  11   24.82    2.39
   0  -1  11   23.79    2.61
   0  -1  11   28.58    2.96
   0  -1  11   28.65    2.72
   0  -1  11   31.17    2.87
   0  -1  11   26.40    2.48
   0  -1  10   15.96    1.88
   0   1 -10   16.19    2.04
   0  -1  10   15.85    2.03
   0  -1  10   17.13    2.04
   0  -1  10   17.42    2.03
   0  -1  10   15.43    2.14
   0  -1  10   15.92    1.88
   0  -1   9  441.87   11.72
   0  -1   9  437.29   11.68
   0   1  -9  407.14   11.74
   0   1  -9  417.84   11.90
   0  -1   9  467.35   12.24
   0  -1   9  436.24   12.45
   0  -1   9  424.66   11.56
   0  -1   9  393.59   11.84
   0  -1   8   13.35    1.48
   0   1  -8    9.75    1.40
   0  -1   8   14.29    1.86
   0  -1   8   11.29    1.44
   0   1  -8   11.63    1.47
   0  -1   8   12.73    1.56
   0  -1   8   14.11    1.75
   0  -1   8   13.17    1.82
   0  -1   8   14.07    1.63
   0  -1   8   12.94    1.50
   0   1  -7  270.03    8.01
   0   1  -7  278.61    7.78
   0  -1   7  298.25    9.06
   0  -1   7  286.05    8.30
   0  -1   7  316.09    9.39
   0   1  -7  306.21    8.36
   0   1  -6   23.76    1.69
   0  -1   6   27.69    2.21
   0   1  -6   23.71    1.80
   0   1  -6   21.83    1.66
   0  -1   6   22.59    2.11
   0  -1   6   25.31    2.10
   0  -1   6   25.06    1.85
   0   1  -6   23.88    1.66
   0  -1   5  879.16   18.70
   0  -1   5  873.32   18.01
   0   1  -5  928.39   18.37
   0  -1   5  878.67   19.18
   0  -1   5  905.55   18.97
   0  -1   4 3052.92   55.47
   0  -1   4 2937.57   55.62
   0  -1   4 2942.77   54.65
   0   1  -4 3189.39   54.28
   0   1  -4 3200.89   54.49
   0  -1   4 3002.74   55.13
   0  -1   4 2998.24   54.29
   0   1  -4 2940.73   54.24
   0  -1   4 2938.86   55.23
   0   1  -4 3259.16   56.17
   0  -1   3 4061.15   69.83
   0  -1   3 3844.35   68.18
   0  -1   3 3804.02   67.99
   0  -1   3 3818.98   67.90
   0  -1   3 4048.38   69.98
   0  -1   3 3858.36   68.97
   0  -1   3 3943.84   67.93
   0  -1   3 4091.58   68.16
   0  -1   3 3860.43   67.92
   0   1  -3 4199.55   68.93
   0  -1   3 3898.76   67.99
   0   1  -3 4283.49   69.18
   0  -1   3 3812.82   70.01
   0  -1   3 4081.25   68.14
   0   1  -3 4128.55   69.01
   0  -1   3 3969.62   69.50
   0  -1   3 3919.67   67.99
   0  -1   3 3803.61   67.98
   0  -1   3 4110.96   68.19
   0  -1   3 3751.44   68.03
   0   1  -3 4179.78   70.42
   0  -1   3 3806.14   68.04
   0  -1   3 3817.43   67.98
   0  -1   3 4102.96   68.14
   0  -1   3 3815.79   68.03
   0  -1   3 4144.48   69.38
   0  -1   3 4023.00   67.94
   0   1  -2   61.82    1.50
   0   1  -2   63.12    1.54
   0   1  -2   72.04    1.67
   0   1  -2   60.48    1.53
   0  -1   2   69.60    1.69
   0  -1   2   67.12    2.07
   0  -1   2   66.39    1.57
   0   1  -2   69.15    1.71
   0   1  -2   64.41    1.54
   0   1  -2   62.02    1.53
   0  -1   2   67.49    1.68
   0   1  -2   71.33    1.71
   0  -1   2   63.96    1.55
   0   1  -2   73.52    1.73
   0  -1   2   62.85    1.49
   0   1  -2   62.47    1.49
   0  -1   2   73.26    1.82
   0   1  -2   62.24    1.49
   0  -1   2   63.81    1.55
   0  -1   2   70.08    1.88
   0   1  -2   70.18    1.70
   0  -1   2   73.23    1.72
   0   1  -2   59.56    1.79
   0  -1   2   59.79    1.51
   0  -1   2   63.22    1.54
   0  -1   2   67.52    2.29
   0   1  -2   62.92    1.81
   0  -1   2   61.81    1.53
   0   1  -2   62.14    1.80
   0   1  -2   74.84    1.74
   0   1  -2   61.62    1.49
   0  -1   2   76.74    1.80
   0  -1   2   64.81    1.51
   0  -1   2   72.39    1.79
   0   1  -2   64.70    1.55
   0   1  -2   72.67    2.46
   0  -1   2   70.31    1.81
   0  -1   2   58.33    1.51
   0  -1   2   68.94    2.01
   0  -1   2   70.27    2.41
   0   1  -2   65.75    1.71
   0   1  -2   68.76    1.96
   0  -1   2   67.22    1.87
   0   1  -2   69.82    1.70
   0   1  -2   71.78    1.72
   0  -1   2   68.40    1.69
   0  -1   2   71.43    1.67
   0  -1   2   61.07    1.88
   0   1  -2   70.27    1.69
   0   1  -2   61.61    1.54
   0  -1   2   60.89    1.48
   0  -1   2   59.66    1.77
   0  -1   2   70.05    2.36
   0  -1   1    7.31    0.57
   0  -1   1    9.26    0.50
   0  -1   1    9.53    0.52
   0  -1   1    9.46    0.60
   0  -1   1    9.11    0.64
   0  -1   1   10.06    0.66
   0  -1   1    8.13    0.46
   0   1  -1    9.87    0.57
   0   1  -1    9.99    0.65
   0  -1   1    8.81    0.51
   0  -1   1    8.30    0.52
   0  -1   1    8.69    0.58
   0   1  -1    9.61    0.60
   0   1  -1    9.34    0.60
   0   1  -1    7.81    0.59
   0  -1   1    9.08    0.53
   0  -1   1    7.08    0.58
   0  -1   1    7.84    0.59
   0  -1   1   10.05    0.62
   0   1  -1    9.08    0.62
   0  -1   1    8.59    0.64
   0  -1   1    8.84    0.51
   0   1  -1    8.39    0.54
   0   1  -1    9.89    0.59
   0   1  -1    8.07    0.48
   0  -1   1    9.47    0.54
   0   1  -1    8.94    0.58
   0   1  -1    9.10    0.59
   0   1  -1   10.45    0.55
   0  -1   1    9.66    0.53
   0   1  -1   11.00    0.61
   0   1  -1    9.29    0.42
   0   1  -1    9.41    0.60
   0  -1   1    8.61    0.50
   0   1  -1    9.34    0.60
   0  -1   1    9.74    0.54
   0   1  -1    9.59    0.53
   0   1  -1   11.43    0.55
   0  -1   1    9.50    0.64
   0  -1   1    8.19    0.59
   0   1  -1    9.99    0.53
   0   1  -1    9.24    0.59
   0  -1   1    9.34    0.53
   0  -1   1    8.89    0.58
   0   1  -1    9.00    0.57
   0   1  -1    8.05    0.61
   0  -1   1    6.92    0.56
   0   1  -1    8.39    0.46
   0   1  -1    9.62    0.61
   0  -1   1    8.92    0.62
   0   1  -1    9.33    0.59
   0  -1   1    9.11    0.57
   0   1  -1   11.33    0.61
   0   1  -1   11.12    0.61
   0   1  -1    9.35    0.56
   0   1  -1    8.82    0.52
   0   1  -1    9.74    0.53
   0   1   0  565.39   11.26
   0   1   0  583.78   11.23
   0   1   0  596.11   10.72
   0   1   0  577.04   11.19
   0   1   0  605.42   11.30
   0   1   0  585.98   11.24
   0  -1   0  605.12   11.10
   0  -1   0  597.60   10.57
   0   1   0  580.12   11.25
   0   1   0  536.78   11.41
   0   1   0  601.73   11.28
   0  -1   0  536.47   10.97
   0  -1   0  598.25   11.50
   0  -1   0  594.45   11.23
   0   1   0  569.64   10.94
   0   1   0  594.21   11.10
   0   1   0  582.81   11.44
   0   1   0  593.35   11.43
   0   1   0  560.72   10.80
   0  -1   0  607.04   11.31
   0   1   0  586.39   11.24
   0  -1   0  579.49   11.08
   0   1   0  569.06   11.44
   0  -1   0  594.02   11.19
   0  -1   0  578.58   11.28
   0  -1   0  520.05   10.98
   0   1   0  609.52   11.33
   0  -1   0  610.31   11.57
   0  -1   0  613.39   11.30
   0   1   0  584.76   11.20
   0   1   0  573.96   11.28
   0  -1   0  560.28   11.24
   0   1   0  586.09   11.23
   0  -1   0  481.41   10.87
   0   1   0  546.40   11.20
   0   1   0  613.08   11.53
   0  -1   0  593.96   11.22
   0  -1   0  589.42   11.57
   0   1   0  557.84   10.49
   0   1   0  577.21   11.24
   0  -1   0  603.93   11.58
   0  -1   0  599.38   11.25
   0  -1   0  588.91   11.25
   0  -1   0  573.65   11.18
   0  -1   0  609.38   11.28
   0  -1   0  544.19   11.51
   0   1   0  580.42   11.13
   0   1   0  571.14   11.04
   0  -1   0  615.90   11.31
   0  -1   0  542.43   11.19
   0  -1   0  589.82   11.25
   0  -1  -1   30.63    1.32
   0  -1  -1   31.45    1.38
   0   1   1   29.86    1.34
   0   1   1   26.23    1.43
   0  -1  -1   32.89    1.41
   0  -1  -1   28.54    0.93
   0   1   1   32.32    1.35
   0   1   1   29.60    1.38
   0   1   1   31.09    1.51
   0   1   1   31.25    1.34
   0  -1  -1   30.44    0.89
   0  -1  -1   30.25    1.38
   0  -1  -1   29.81    1.36
   0  -1  -1   25.28    1.16
   0  -1  -1   34.13    1.54
   0   1   1   28.04    1.36
   0   1   1   32.55    1.36
   0   1   1   32.56    1.35
   0   1   1   28.94    1.18
   0   1   1   32.24    1.32
   0   1   1   28.20    1.35
   0   1   1   32.99    1.37
   0  -1  -1   29.12    1.34
   0  -1  -1   31.34    1.38
   0   1   1   29.50    1.51
   0  -1  -1   30.33    1.32
   0   1   1   31.94    1.52
   0  -1  -1   31.51    1.37
   0  -1  -1   29.50    0.79
   0   1   1   29.21    1.20
   0  -1  -1   31.65    0.93
   0  -1  -1   30.50    0.84
   0  -1  -1   26.53    1.17
   0   1   1   30.50    1.38
   0  -1  -1   30.21    0.93
   0  -1  -1   32.43    1.48
   0   1   1   31.45    1.32
   0  -1  -1   30.88    1.35
   0   1   1   34.53    0.84
   0   1   1   33.22    1.35
   0   1   1   32.27    1.35
   0  -1  -1   29.63    1.36
   0  -1  -1   32.00    1.40
   0  -1  -1   30.44    1.38
   0  -1  -1   31.01    1.51
   0   1   1   30.85    1.49
   0  -1  -1   31.34    1.39
   0  -1  -1   31.45    1.39
   0  -1  -1   32.58    1.47
   0  -1  -2 2066.13   39.49
   0   1   2 2297.18   39.20
   0   1   2 2191.00   39.60
   0  -1  -2 2016.17   39.13
   0   1   2 2329.10   40.13
   0  -1  -2 2266.72   39.73
   0   1   2 2031.35   39.59
   0  -1  -2 2144.31   39.39
   0  -1  -2 2341.19   39.77
   0  -1  -2 2284.02   38.73
   0   1   2 1990.29   38.74
   0   1   2 2409.95   39.10
   0   1   2 2366.61   39.22
   0  -1  -2 2064.87   39.21
   0  -1  -2 2299.23   39.74
   0   1   2 2234.97   38.95
   0   1   2 2295.52   39.77
   0  -1  -2 2170.93   38.95
   0  -1  -2 2123.84   39.14
   0   1   2 2295.39   40.00
   0   1   2 2353.82   39.20
   0  -1  -2 2064.16   39.45
   0   1   2 2267.52   40.05
   0   1   2 2325.41   39.13
   0  -1  -2 2103.15   39.24
   0   1   2 2180.78   40.05
   0   1   2 2098.19   39.65
   0   1   2 2324.43   39.23
   0  -1  -2 2227.98   39.70
   0  -1  -2 2108.24   38.80
   0  -1  -2 2297.76   39.71
   0  -1  -2 2227.53   39.23
   0   1   2 2157.36   39.70
   0  -1  -2 2312.56   39.73
   0   1   2 2298.21   39.20
   0   1   2 2347.06   40.09
   0   1   2 2024.58   38.75
   0   1   2 2333.98   39.22
   0   1   2 2199.07   39.11
   0  -1  -2 2278.30   39.61
   0  -1  -2 2270.47   39.72
   0  -1  -2 2266.74   38.90
   0   1   2 2291.81   39.21
   0  -1  -2 2291.64   39.73
   0  -1  -2 2261.59   39.69
   0   1   2 2327.70   39.27
   0   1   2 2095.53   38.72
   0  -1  -2 2185.46   39.22
   0  -1  -2 2090.02   39.44
   0   1   2 2048.70   39.93
   0  -1  -2 2274.35   38.96
   0   1   2 2154.19   38.82
   0  -1  -2 2114.61   39.39
   0  -1  -3    2.48    0.33
   0  -1  -3    3.11    0.30
   0   1   3    2.39    0.34
   0   1   3    2.56    0.35
   0   1   3    3.52    0.43
   0  -1  -3    2.39    0.36
   0  -1  -3    2.77    0.40
   0   1   3    3.17    0.33
   0   1   3    9.98    0.90
   0   1   3    2.31    0.34
   0  -1  -3    8.66    0.84
   0   1   3    9.07    0.87
   0   1   3   10.34    1.00
   0   1   3    2.24    0.35
   0  -1  -3    9.73    0.89
   0   1   3    2.35    0.33
   0   1   3    2.57    0.24
   0   1   3    9.99    0.91
   0  -1  -3    2.58    0.39
   0  -1  -3    2.53    0.43
   0   1   3    2.39    0.35
   0  -1  -3    8.57    0.84
   0   1   3    2.67    0.37
   0  -1  -3    2.94    0.43
   0  -1  -3    8.15    0.83
   0   1   3    2.23    0.32
   0   1   3    2.51    0.36
   0   1   3    8.74    0.97
   0   1   3    2.60    0.36
   0   1   3    9.27    0.97
   0  -1  -3    2.47    0.42
   0  -1  -3    2.75    0.40
   0  -1  -3    2.45    0.35
   0  -1  -3    9.37    0.87
   0   1   3    2.60    0.36
   0   1   3    3.08    0.45
   0   1   3   10.57    0.93
   0   1   3    2.35    0.58
   0  -1  -3    9.15    0.87
   0  -1  -3    8.89    0.84
   0   1   3    2.94    0.46
   0  -1  -3    9.27    0.84
   0  -1  -3    2.55    0.26
   0   1   3   10.73    1.01
   0   1   3   10.43    0.88
   0  -1  -3    9.49    0.87
   0  -1  -3    2.57    0.38
   0   1   3    2.41    0.37
   0  -1  -3    2.28    0.48
   0  -1  -3    2.96    0.40
   0   1   3    2.70    0.36
   0   1   3   10.55    1.00
   0  -1  -3    2.52    0.40
   0   1   3    2.53    0.35
   0  -1  -3    9.16    0.86
   0   1   3    2.51    0.45
   0  -1  -3    3.03    0.44
   0  -1  -4  893.89   16.48
   0   1   4  800.62   15.89
   0   1   4  851.95   16.88
   0   1   4  815.09   15.81
   0  -1  -4  827.95   16.06
   0   1   4  937.61   17.90
   0   1   4  797.51   15.81
   0   1   4  848.65   17.75
   0   1   4  843.55   16.74
   0   1   4  944.91   17.83
   0   1   4  818.99   15.91
   0  -1  -4  819.44   17.40
   0   1   4  874.06   18.39
   0  -1  -4  970.26   16.25
   0  -1  -4  880.44   16.53
   0  -1  -4  843.24   16.44
   0   1   4  981.96   17.31
   0   1   4  830.50   16.25
   0   1   4  913.31   17.94
   0   1   4  969.18   17.95
   0   1   4  821.12   16.24
   0   1   4  818.10   15.92
   0  -1  -5 2398.27   42.64
   0  -1  -5 2330.59   43.11
   0  -1  -5 2394.36   43.07
   0   1   5 2158.14   42.75
   0   1   5 2364.25   42.93
   0   1   5 2615.95   44.20
   0  -1  -5 2439.29   43.21
   0   1   5 2372.02   45.71
   0  -1  -6   10.81    1.09
   0   1   6   10.53    1.64
   0   1   6   11.23    1.08
   0   1   6   11.63    1.09
   0  -1  -6   12.05    1.17
   0  -1  -7  595.58   12.96
   0   1   7  552.63   12.45
   0   1   7  576.97   15.79
   0  -1  -7  541.87   12.34
   0  -1  -7  573.90   12.87
   0  -1  -8   69.53    3.53
   0   1   8   62.84    3.22
   0  -1  -8   61.10    3.18
   0   1   8   72.69    3.72
   0   1   8   64.55    3.35
   0   1   8   64.86    3.44
   0   1   8   70.30    3.40
   0  -1  -8   64.79    3.44
   0   1   8   57.77    3.14
   0   1   8   62.04    3.39
   0   1   8   68.61    4.89
   0  -1  -9 1378.31   29.63
   0  -1  -9 1400.47   29.44
   0  -1  -9 1513.17   30.38
   0   1   9 1496.74   30.04
   0   1   9 1445.82   30.03
   0  -1  -9 1338.10   30.76
   0   1   9 1423.11   29.65
   0   1   9 1514.56   29.98
   0   1   9 1457.20   29.76
   0   1   9 1482.83   30.30
   0  -1 -10  863.51   20.19
   0   1  10  906.78   20.37
   0   1  10  855.72   20.28
   0   1  10  878.86   20.17
   0   1  10  947.38   21.07
   0   1  10  889.28   20.22
   0  -1 -10  943.19   21.00
   0   1  10  826.67   20.03
   0   1  11   19.90    2.16
   0   1  11   18.78    2.08
   0   1  11   19.87    2.13
   0   1  11   21.47    2.30
   0   1  11   19.60    2.11
   0   1  12   21.50    2.24
   0   1  12   23.55    2.34
   0   1  13  123.86    5.44
   0   1  13  144.52    5.84
   0   1  14  171.15    6.14
   0   1  14  183.78    6.38
   0   1  15   14.16    1.39
   0   1  15   13.29    1.41
   0  -2  14    0.68    0.46
   0  -2  14    1.16    0.57
   0  -2  14    0.94    0.51
   0  -2  13  291.99    9.18
   0  -2  13  294.96    8.84
   0  -2  12   66.12    3.94
   0  -2  12   50.53    3.82
   0  -2  12   56.74    3.73
   0  -2  12   70.04    4.28
   0  -2  11  166.97    7.13
   0  -2  11  149.54    6.91
   0  -2  11  148.35    7.15
   0  -2  11  155.64    6.70
   0  -2  11  181.99    7.42
   0  -2  11  179.16    6.96
   0  -2  11  172.70    7.42
   0  -2  10   97.89    4.99
   0  -2  10  103.56    5.05
   0  -2  10   91.30    5.12
   0  -2  10   92.20    5.27
   0  -2  10   98.29    5.17
   0  -2  10   98.57    5.13
   0  -2  10  100.58    5.38
   0   2  -9  647.20   17.20
   0  -2   9  721.12   17.24
   0  -2   9  764.09   17.20
   0  -2   9  776.75   18.08
   0  -2   9  638.33   17.19
   0  -2   9  662.36   17.56
   0  -2   9  721.20   17.36
   0  -2   9  735.15   17.56
   0   2  -8  407.47   11.30
   0  -2   8  389.31   11.47
   0  -2   8  425.83   11.60
   0  -2   8  382.11   10.87
   0  -2   8  443.98   11.59
   0  -2   8  462.17   12.34
   0   2  -8  374.19   10.66
   0  -2   8  432.37   10.93
   0  -2   8  432.03   10.98
   0  -2   8  385.54   11.20
   0  -2   8  438.88   11.99
   0  -2   8  421.58   11.12
   0   2  -8  364.95   11.05
   0   2  -8  349.72   11.31
   0   2  -7   54.05    3.30
   0  -2   7   70.94    3.40
   0  -2   7   65.81    3.26
   0  -2   7   63.01    3.47
   0  -2   7   61.20    3.45
   0   2  -7   52.81    3.43
   0  -2   7   63.85    3.29
   0  -2   7   63.55    3.40
   0  -2   7   63.10    3.61
   0  -2   7   67.17    3.77
   0  -2   7   61.17    3.26
   0  -2   7   60.71    3.47
   0   2  -6   58.31    3.25
   0  -2   6   68.87    3.43
   0  -2   6   68.87    3.50
   0  -2   6   77.16    3.74
   0   2  -6   55.37    3.27
   0  -2   5  189.82    5.89
   0  -2   5  216.42    6.40
   0  -2   5  198.76    5.68
   0  -2   5  203.59    6.14
   0   2  -5  189.34    6.36
   0   2  -5  167.90    6.04
   0  -2   5  212.44    6.44
   0   2  -5  191.87    5.84
   0  -2   4  518.64   11.55
   0   2  -4  476.35   11.71
   0  -2   4  569.76   11.85
   0   2  -4  497.09   10.71
   0   2  -4  503.14   11.23
   0  -2   4  510.61   11.26
   0  -2   4  468.32   10.77
   0  -2   4  525.94   11.47
   0  -2   3 2425.55   44.50
   0  -2   3 2363.44   43.92
   0  -2   3 2640.76   44.95
   0   2  -3 2790.40   44.63
   0  -2   3 2294.72   43.90
   0   2  -3 2416.27   43.93
   0   2  -3 2299.39   44.51
   0   2  -3 2704.82   45.20
   0   2  -3 2446.64   44.27
   0  -2   3 2467.35   44.32
   0  -2   3 2483.49   44.70
   0   2  -3 2199.48   45.01
   0   2  -3 2439.58   44.73
   0   2  -3 2587.52   44.10
   0  -2   3 2455.68   44.82
   0   2  -3 2422.22   44.22
   0   2  -2  813.46   14.55
   0   2  -2  750.45   14.42
   0   2  -2  783.95   14.51
   0  -2   2  775.28   14.51
   0  -2   2  742.97   14.85
   0   2  -2  629.43   13.71
   0   2  -2  778.10   14.45
   0   2  -2  688.18   14.83
   0  -2   2  792.82   14.44
   0  -2   2  705.90   13.88
   0  -2   2  769.53   14.06
   0  -2   2  764.52   14.85
   0   2  -2  780.88   14.54
   0   2  -2  728.87   14.34
   0  -2   2  747.54   14.25
   0   2  -2  772.33   14.47
   0  -2   2  770.58   13.91
   0  -2   2  787.91   14.08
   0  -2   2  700.26   14.42
   0  -2   2  773.05   14.80
   0   2  -2  769.95   14.49
   0   2  -2  769.39   14.54
   0  -2   2  737.34   14.30
   0  -2   2  752.79   14.27
   0  -2   2  784.76   14.09
   0  -2   2  761.72   14.04
   0   2  -2  642.94   13.70
   0  -2   2  742.41   13.98
   0   2  -2  743.78   14.69
   0   2  -2  760.02   14.50
   0  -2   2  773.77   14.55
   0  -2   2  695.64   14.32
   0   2  -2  790.02   14.56
   0  -2   2  707.66   14.76
   0   2  -2  771.04   14.55
   0  -2   2  728.53   14.40
   0   2  -2  623.51   13.71
   0  -2   2  730.08   14.41
   0  -2   2  757.97   13.93
   0  -2   2  772.39   14.83
   0   2  -2  650.93   13.92
   0   2  -2  629.15   13.71
   0   2  -2  783.53   14.54
   0   2  -2  694.25   14.52
   0   2  -2  749.39   14.07
   0   2  -2  650.14   13.90
   0   2  -2  780.09   14.35
   0   2  -2  639.16   13.94
   0  -2   2  730.06   14.42
   0  -2   2  775.36   14.45
   0   2  -2  780.30   14.01
   0   2  -2  788.88   14.57
   0   2  -2  619.42   13.92
   0  -2   2  787.92   14.07
   0   2  -2  608.19   13.74
   0  -2   2  805.13   14.15
   0   2  -1  598.99   11.79
   0   2  -1  484.28   11.21
   0   2  -1  492.46   11.15
   0  -2   1  594.79   11.56
   0   2  -1  583.93   11.70
   0  -2   1  556.63   11.65
   0   2  -1  518.05   11.32
   0  -2   1  565.47   11.34
   0   2  -1  556.73   11.55
   0  -2   1  594.56   10.98
   0  -2   1  530.62   12.03
   0  -2   1  530.59   11.12
   0   2  -1  603.95   11.69
   0   2  -1  462.60   11.15
   0  -2   1  564.12   11.49
   0   2  -1  495.66   11.48
   0   2  -1  496.01   11.27
   0  -2   1  598.32   11.57
   0  -2   1  550.49   11.62
   0  -2   1  611.65   11.71
   0  -2   1  569.84   10.99
   0  -2   1  604.60   10.80
   0  -2   1  581.78   11.56
   0  -2   1  588.13   12.04
   0  -2   1  545.48   10.80
   0  -2   1  552.64   10.81
   0   2  -1  523.02   11.40
   0  -2   1  576.94   11.44
   0  -2   1  590.51   11.55
   0   2  -1  643.01   11.78
   0   2  -1  448.64   11.39
   0   2  -1  612.17   11.83
   0  -2   1  585.23   11.72
   0  -2   1  579.69   12.16
   0   2  -1  609.43   11.58
   0  -2   1  589.44   12.11
   0  -2   1  585.07   11.34
   0  -2   1  555.75   10.91
   0   2  -1  610.56   11.80
   0   2  -1  521.63   11.54
   0   2  -1  629.82   11.76
   0  -2   1  595.13   11.57
   0   2  -1  474.52   11.18
   0   2  -1  510.60   10.97
   0  -2   1  548.20   11.52
   0   2  -1  586.67   10.77
   0  -2   1  562.79   11.53
   0  -2   1  572.58   11.51
   0  -2   1  613.52   12.16
   0   2  -1  610.42   11.83
   0   2  -1  594.22   11.71
   0  -2   1  524.35   11.52
   0   2  -1  617.59   11.87
   0   2  -1  495.25   11.50
   0   2  -1  597.59   11.73
   0   2  -1  527.38   11.48
   0   2  -1  475.60   11.50
   0   2  -1  562.07   11.59
   0  -2   0  413.51   10.10
   0   2   0  436.45    9.95
   0   2   0  470.92    9.24
   0   2   0  432.39    9.74
   0  -2   0  425.69    9.65
   0   2   0  429.05    9.55
   0  -2   0  438.34    9.66
   0   2   0  401.79    9.96
   0   2   0  429.04    9.69
   0   2   0  441.11    9.68
   0  -2   0  440.91    8.54
   0   2   0  429.03    9.58
   0   2   0  433.95    8.48
   0  -2   0  404.29    9.26
   0  -2   0  450.63    9.72
   0   2   0  423.76    9.69
   0  -2   0  439.68    9.63
   0   2   0  427.11    9.67
   0   2   0  425.17   10.02
   0  -2   0  451.85    9.73
   0  -2   0  417.12    9.79
   0  -2   0  443.14    9.67
   0  -2   0  406.96   10.14
   0   2   0  436.98   10.01
   0   2   0  409.13    9.61
   0   2   0  432.95    9.67
   0  -2   0  428.15   10.02
   0  -2   0  411.93   10.09
   0  -2   0  445.96    9.79
   0   2   0  447.13    9.79
   0  -2   0  388.20   10.00
   0   2   0  451.51    9.47
   0   2   0  463.80    9.31
   0   2   0  466.95    9.88
   0  -2   0  440.11    9.41
   0   2   0  464.33    9.49
   0   2   0  437.39    9.05
   0   2   0  497.59    8.95
   0   2   0  416.02    9.70
   0  -2   0  433.15    9.63
   0   2   0  430.18    9.70
   0   2   0  460.75    9.34
   0   2   0  442.83    9.80
   0  -2   0  439.85    9.49
   0  -2   0  417.40    9.78
   0   2   0  446.30    9.35
   0  -2   0  402.67    9.34
   0  -2   0  453.93    9.43
   0  -2   0  426.30    9.62
   0  -2   0  455.08    9.09
   0  -2   0  463.04    9.76
   0   2   1  185.52    5.18
   0   2   1  191.24    5.51
   0   2   1  188.32    5.17
   0  -2  -1  190.03    4.42
   0  -2  -1  174.59    5.12
   0  -2  -1  172.06    5.65
   0  -2  -1  180.22    5.18
   0   2   1  202.77    4.97
   0  -2  -1  181.83    5.33
   0   2   1  183.69    4.53
   0  -2  -1  180.58    4.87
   0  -2  -1  190.39    4.89
   0   2   1  188.81    5.19
   0   2   1  183.85    5.32
   0  -2  -1  184.01    4.03
   0  -2  -1  183.73    5.21
   0  -2  -1  184.43    5.54
   0  -2  -1  181.58    5.17
   0  -2  -1  205.08    4.49
   0   2   1  182.21    5.21
   0   2   1  213.40    5.02
   0   2   1  178.25    5.17
   0  -2  -1  187.46    5.26
   0  -2  -1  161.67    4.97
   0   2   1  179.69    5.44
   0   2   1  160.06    4.44
   0  -2  -1  181.10    5.64
   0   2   1  184.84    5.22
   0   2   1  172.63    5.49
   0   2   1  188.40    5.34
   0   2   1  183.04    5.21
   0  -2  -1  179.47    4.26
   0   2   1  195.90    5.37
   0  -2  -1  191.96    5.27
   0   2   1  195.10    4.38
   0   2   1  185.19    5.21
   0   2   1  171.13    5.15
   0  -2  -1  182.50    5.17
   0  -2  -1  176.63    5.14
   0  -2  -1  188.10    5.26
   0  -2  -1  179.55    5.17
   0  -2  -1  187.06    5.24
   0   2   1  170.33    4.17
   0   2   1  187.72    5.16
   0   2   1  183.06    5.54
   0  -2  -1  177.96    5.53
   0   2   1  194.75    5.64
   0   2   1  164.30    4.37
   0  -2  -1  181.51    5.30
   0   2   1  164.05    4.34
   0   2   1  177.67    4.01
   0   2   2  221.40    5.87
   0  -2  -2  228.86    4.78
   0  -2  -2  205.35    5.99
   0  -2  -2  214.50    6.21
   0  -2  -2  233.88    4.89
   0  -2  -2  219.54    4.78
   0   2   2  226.29    5.74
   0  -2  -2  206.79    4.29
   0   2   2  242.30    5.53
   0   2   2  236.65    6.52
   0   2   2  212.93    5.63
   0  -2  -2  213.66    5.87
   0  -2  -2  198.32    5.71
   0  -2  -2  201.06    5.93
   0  -2  -2  197.08    5.82
   0  -2  -2  220.24    5.48
   0  -2  -2  206.61    5.98
   0  -2  -2  211.90    6.01
   0  -2  -2  214.00    5.86
   0   2   2  214.35    6.12
   0   2   2  210.24    4.79
   0   2   2  226.52    5.91
   0  -2  -2  209.49    6.35
   0   2   2  217.29    5.72
   0   2   2  214.56    6.31
   0  -2  -2  220.82    6.24
   0   2   2  208.38    5.09
   0   2   2  234.67    6.24
   0   2   2  215.44    5.86
   0  -2  -2  203.63    5.94
   0  -2  -2  205.85    5.87
   0   2   2  219.38    6.28
   0   2   2  223.91    5.85
   0   2   2  208.18    6.32
   0   2   2  228.38    5.91
   0   2   2  204.82    5.99
   0   2   2  202.53    5.19
   0  -2  -2  235.13    4.42
   0  -2  -2  201.24    5.69
   0  -2  -2  230.73    4.93
   0  -2  -2  206.91    5.92
   0   2   2  233.12    5.47
   0  -2  -2  220.32    4.83
   0  -2  -2  231.67    5.13
   0  -2  -2  208.28    5.98
   0  -2  -2  211.16    6.28
   0   2   2  223.85    5.81
   0  -2  -2  202.12    5.42
   0   2   2  221.39    5.81
   0   2   2  199.42    6.29
   0  -2  -2  204.23    5.93
   0   2   2  220.56    6.01
   0  -2  -2  197.94    5.88
   0   2   2  209.36    6.07
   0   2   2  197.38    5.09
   0   2   2  208.58    4.97
   0   2   3 1578.27   27.72
   0  -2  -3 1599.07   27.62
   0  -2  -3 1406.44   28.64
   0  -2  -3 1468.17   29.26
   0   2   3 1533.33   28.57
   0  -2  -3 1532.25   27.42
   0  -2  -3 1360.21   29.04
   0   2   3 1479.60   29.33
   0   2   3 1557.90   28.58
   0  -2  -3 1464.82   29.19
   0   2   3 1505.55   27.29
   0  -2  -3 1479.61   29.00
   0   2   3 1599.96   28.62
   0   2   3 1525.15   29.85
   0   2   3 1406.69   27.59
   0   2   3 1489.78   28.38
   0  -2  -3 1465.98   29.32
   0  -2  -3 1413.10   29.03
   0   2   3 1449.27   29.82
   0  -2  -3 1473.14   29.20
   0  -2  -3 1577.56   27.36
   0   2   3 1543.33   29.50
   0  -2  -3 1556.62   27.60
   0   2   3 1479.04   28.02
   0  -2  -3 1513.11   29.34
   0   2   3 1533.61   29.15
   0   2   3 1577.40   28.55
   0  -2  -3 1399.47   28.61
   0  -2  -3 1480.68   29.26
   0  -2  -3 1445.40   27.80
   0  -2  -3 1474.90   29.31
   0   2   3 1564.30   28.59
   0   2   3 1589.79   29.60
   0   2   3 1405.82   29.76
   0   2   3 1593.32   29.35
   0   2   3 1594.04   28.56
   0  -2  -3 1440.86   28.97
   0  -2  -3 1435.10   28.46
   0  -2  -3 1469.71   28.97
   0  -2  -3 1581.67   27.70
   0  -2  -3 1494.95   29.26
   0   2   3 1555.80   29.79
   0   2   3 1699.07   29.73
   0  -2  -3 1459.28   29.23
   0  -2  -3 1566.45   27.38
   0   2   3 1553.33   28.38
   0  -2  -3 1496.27   28.62
   0   2   3 1482.11   27.59
   0  -2  -3 1492.27   28.63
   0   2   3 1639.94   30.09
   0   2   3 1495.76   27.70
   0   2   3 1540.77   28.66
   0   2   3 1577.77   28.61
   0  -2  -3 1466.30   29.24
   0  -2  -3 1517.17   27.68
   0  -2  -4    6.25    0.70
   0   2   4    4.57    0.65
   0  -2  -4    3.64    0.64
   0   2   4    4.87    0.98
   0   2   4    6.11    1.04
   0  -2  -4    5.44    0.64
   0   2   4    3.70    0.60
   0   2   4    6.35    1.06
   0   2   4    4.82    0.61
   0  -2  -4    5.12    0.91
   0   2   4    6.49    1.09
   0   2   4    4.77    0.68
   0  -2  -4    5.20    0.91
   0   2   4    8.84    1.18
   0  -2  -4    5.38    0.56
   0   2   4    4.65    0.69
   0   2   4    5.14    0.67
   0   2   4    4.84    0.67
   0   2   4    4.55    0.66
   0   2   4    4.39    0.58
   0   2   4    3.98    0.63
   0  -2  -4    5.73    0.63
   0  -2  -4    4.23    0.65
   0  -2  -4    4.04    0.67
   0   2   4    4.70    0.67
   0  -2  -4    4.61    0.69
   0   2   4    4.66    0.66
   0  -2  -4    4.34    0.63
   0  -2  -4    5.18    0.94
   0  -2  -4    4.90    0.61
   0   2   4    4.59    0.60
   0  -2  -4    4.37    0.66
   0  -2  -4    4.87    0.89
   0   2   4    5.22    1.02
   0  -2  -4    4.93    0.92
   0   2   4    3.94    0.63
   0  -2  -5 2187.58   38.65
   0  -2  -5 2134.67   39.09
   0  -2  -5 2274.55   39.33
   0  -2  -5 2282.92   39.48
   0   2   5 2133.47   41.70
   0   2   5 1918.77   38.88
   0  -2  -5 2091.45   39.48
   0  -2  -5 2089.91   38.90
   0  -2  -6  494.09   11.85
   0   2   6  472.75   11.24
   0  -2  -6  512.70   11.45
   0  -2  -6  532.66   11.64
   0   2   6  558.50   14.38
   0  -2  -6  517.01   11.28
   0  -2  -7  520.14   11.89
   0  -2  -7  510.28   12.69
   0  -2  -7  513.46   12.11
   0   2   7  507.16   12.41
   0   2   7  450.02   11.74
   0   2   7  591.80   12.89
   0   2   7  540.59   12.29
   0  -2  -7  535.39   12.32
   0   2   7  540.50   15.28
   0   2   8  128.76    7.92
   0  -2  -8  115.48    4.69
   0   2   8  101.07    4.43
   0   2   8  118.38    4.79
   0   2   8  130.00    5.11
   0  -2  -8  125.50    5.37
   0   2   8  127.80    5.24
   0  -2  -8  122.56    4.93
   0   2   8  134.94    7.09
   0   2   8  109.28    4.82
   0   2   8  105.18    4.61
   0  -2  -8  116.05    4.56
   0  -2  -9  360.87   10.28
   0  -2  -9  364.22    9.93
   0   2   9  339.43   10.04
   0   2   9  301.04    9.49
   0   2   9  420.07   11.00
   0   2   9  410.18   14.33
   0   2   9  361.02   10.78
   0  -2  -9  367.96   11.20
   0   2   9  425.90   16.04
   0   2   9  344.56   10.23
   0   2  10    3.67    1.00
   0  -2 -10    5.18    1.28
   0  -2 -10    4.73    1.07
   0   2  10    3.55    0.97
   0   2  10    4.09    1.09
   0  -2 -10    3.37    0.92
   0  -2 -10    4.35    1.15
   0   2  11  252.89    8.66
   0   2  11  270.26    9.70
   0  -2 -11  285.22   10.37
   0   2  12  242.99    8.71
   0   2  12  283.68    9.12
   0   2  13    0.58    0.57
   0   2  13    0.68    0.59
   0   2  14  380.15   10.41
   0   2  14  400.59   10.67
   0  -3  14  145.70    5.21
   0  -3  13    5.99    1.20
   0  -3  13    5.84    1.10
   0  -3  13    4.60    1.02
   0  -3  12    9.03    1.49
   0  -3  12    6.94    1.41
   0  -3  12    6.39    1.30
   0  -3  11    0.21    0.42
   0  -3  11   -0.11    0.51
   0  -3  11    0.34    0.51
   0  -3  11    1.54    0.83
   0  -3  11    0.84    0.69
   0  -3  11    0.26    0.64
   0  -3  10   16.65    2.18
   0  -3  10   19.02    2.19
   0  -3  10   15.87    2.15
   0  -3  10   18.89    2.14
   0  -3  10   18.39    2.21
   0  -3  10   21.11    2.21
   0  -3  10   18.40    2.19
   0  -3   9   75.26    4.12
   0  -3   9   78.36    4.33
   0  -3   9   70.52    4.20
   0  -3   9   70.40    4.37
   0  -3   9   77.38    4.22
   0  -3   9   64.01    4.17
   0  -3   9   70.50    4.26
   0   3  -9   68.12    4.62
   0  -3   8  996.48   22.31
   0  -3   8  943.54   22.28
   0  -3   8 1206.54   23.06
   0   3  -8  916.48   22.96
   0  -3   8 1008.31   22.58
   0  -3   8  934.09   21.92
   0  -3   8 1173.49   22.53
   0   3  -8  901.86   22.93
   0  -3   8 1081.63   22.03
   0   3  -8  753.62   21.83
   0  -3   7   44.41    3.01
   0  -3   7   50.68    3.16
   0  -3   7   47.08    3.06
   0  -3   7   49.33    3.15
   0   3  -7   42.79    3.21
   0  -3   7   54.79    3.13
   0   3  -7   46.82    3.40
   0   3  -7   47.06    3.28
   0  -3   7   48.69    3.13
   0  -3   7   48.57    3.19
   0  -3   7   50.00    3.23
   0  -3   6  802.33   20.03
   0   3  -6  987.28   21.29
   0   3  -6  845.49   20.85
   0  -3   6  894.86   20.36
   0  -3   6 1084.63   20.62
   0   3  -6  932.22   21.30
   0  -3   6  932.84   20.70
   0  -3   6  966.08   20.45
   0  -3   6 1021.03   20.81
   0  -3   6 1095.62   21.10
   0   3  -5   20.13    1.91
   0   3  -5   23.42    2.07
   0  -3   5   22.94    1.81
   0   3  -5   17.89    1.73
   0  -3   5   19.36    1.70
   0   3  -5   22.70    2.04
   0  -3   5   23.29    1.87
   0  -3   4    8.14    0.96
   0   3  -4    8.07    1.16
   0  -3   4    9.42    1.09
   0  -3   4    8.37    1.04
   0  -3   4    7.72    0.99
   0  -3   4    9.24    1.10
   0   3  -4    8.63    1.25
   0   3  -4    8.68    1.13
   0   3  -4    9.27    1.27
   0  -3   3  359.53    8.75
   0   3  -3  336.72    8.91
   0  -3   3  336.38    8.24
   0  -3   3  347.29    8.40
   0  -3   3  410.88    8.86
   0   3  -3  333.30    8.73
   0   3  -3  362.37    9.02
   0   3  -3  345.98    9.12
   0  -3   3  371.80    8.52
   0  -3   3  413.11    8.74
   0   3  -3  382.18    9.38
   0  -3   3  387.81    8.45
   0   3  -3  323.91    8.63
   0   3  -2   14.34    1.29
   0  -3   2   10.14    0.90
   0  -3   2   11.47    1.11
   0  -3   2    9.72    0.81
   0   3  -2    9.93    1.15
   0  -3   2   10.97    1.06
   0  -3   2   11.96    1.11
   0   3  -2   10.98    1.07
   0  -3   2    8.46    0.94
   0  -3   2   10.24    1.03
   0   3  -2    8.79    1.07
   0   3  -2    9.12    1.06
   0  -3   2    8.94    0.98
   0   3  -2   12.68    1.23
   0  -3   2   12.18    1.10
   0   3  -2   11.68    1.25
   0   3  -2   12.26    1.19
   0  -3   2   10.89    1.07
   0  -3   2    8.16    0.83
   0  -3   2   11.72    1.08
   0  -3   2   10.87    1.13
   0  -3   2    9.39    0.96
   0  -3   2   11.20    1.14
   0  -3   2   13.73    1.06
   0  -3   2   11.30    1.11
   0   3  -1 2038.60   37.51
   0  -3   1 1924.55   36.93
   0  -3   1 2016.51   37.29
   0   3  -1 2027.60   37.03
   0   3  -1 2112.58   37.56
   0   3  -1 2061.07   37.39
   0   3  -1 1902.46   37.58
   0   3  -1 1995.50   37.48
   0  -3   1 2025.14   37.21
   0   3  -1 1926.18   37.08
   0  -3   1 2061.41   37.30
   0  -3   1 2075.43   37.04
   0   3  -1 2104.32   37.42
   0   3  -1 2109.09   36.67
   0   3  -1 2081.57   37.50
   0  -3   1 1717.59   36.45
   0  -3   1 2027.10   37.96
   0  -3   1 2082.76   37.29
   0  -3   1 2014.93   36.91
   0   3  -1 2106.50   37.51
   0   3  -1 1754.06   37.34
   0   3  -1 1994.45   36.97
   0  -3   1 1735.65   36.81
   0  -3   1 2146.63   37.33
   0  -3   1 1769.55   36.72
   0  -3   1 2169.61   37.62
   0  -3   1 1985.94   37.42
   0  -3   1 1958.52   37.85
   0  -3   1 2092.67   37.41
   0   3  -1 2137.22   37.57
   0   3  -1 2044.58   37.38
   0   3  -1 2224.27   37.26
   0  -3   1 2049.64   37.17
   0   3  -1 2105.45   37.03
   0  -3   1 1749.22   35.96
   0  -3   1 1831.79   37.82
   0  -3   1 2072.00   37.24
   0   3  -1 2283.25   37.38
   0   3  -1 2127.60   37.37
   0   3  -1 2011.94   36.51
   0   3  -1 2103.90   37.26
   0  -3   1 1935.56   37.97
   0  -3   1 2150.41   37.31
   0   3  -1 1959.30   37.54
   0   3  -1 1943.19   37.09
   0   3  -1 1875.73   37.04
   0   3  -1 2120.68   37.52
   0   3  -1 1792.52   36.96
   0   3  -1 1951.74   36.91
   0  -3   1 1948.81   36.93
   0  -3   1 2002.76   37.82
   0  -3   1 1917.95   37.38
   0  -3   1 1732.26   36.03
   0   3   0   24.51    1.54
   0   3   0   22.76    1.80
   0   3   0   23.81    1.76
   0   3   0   21.92    1.69
   0   3   0   23.73    1.70
   0  -3   0   22.13    1.67
   0  -3   0   24.34    1.75
   0  -3   0   23.08    1.71
   0  -3   0   23.43    1.94
   0  -3   0   33.98    1.88
   0   3   0   23.68    1.60
   0   3   0   24.15    1.78
   0   3   0   26.49    1.63
   0  -3   0   24.90    1.80
   0  -3   0   23.13    1.89
   0   3   0   23.41    1.85
   0   3   0   24.32    1.76
   0  -3   0   25.35    1.82
   0  -3   0   31.56    1.85
   0   3   0   24.26    1.76
   0   3   0   23.78    1.87
   0   3   0   23.46    1.72
   0   3   0   26.81    1.55
   0   3   0   21.70    1.66
   0  -3   0   24.94    1.43
   0  -3   0   23.85    1.70
   0   3   0   27.34    1.71
   0   3   0   25.86    1.49
   0   3   0   22.23    1.77
   0   3   0   24.73    1.60
   0   3   0   23.81    1.73
   0   3   0   22.56    1.64
   0  -3   0   24.60    1.76
   0  -3   0   24.37    1.66
   0   3   0   22.63    1.71
   0  -3   0   23.26    1.70
   0  -3   0   24.23    2.00
   0  -3   0   23.58    1.91
   0   3   0   23.02    1.80
   0  -3   0   25.48    1.65
   0   3   0   22.85    1.74
   0  -3   0   24.47    1.73
   0  -3   0   23.97    1.80
   0  -3   0   22.51    1.31
   0  -3   0   25.63    1.64
   0  -3   0   23.28    1.78
   0   3   0   21.82    1.61
   0  -3   0   23.78    1.90
   0  -3   0   24.08    1.75
   0   3   0   24.12    1.75
   0   3   1 3226.06   53.08
   0   3   1 2961.00   53.76
   0  -3  -1 2874.26   53.50
   0   3   1 3148.68   54.30
   0   3   1 3064.14   52.58
   0  -3  -1 2537.37   53.25
   0  -3  -1 3015.94   53.72
   0  -3  -1 3027.44   52.92
   0   3   1 3075.56   54.29
   0   3   1 2979.41   52.41
   0  -3  -1 2531.70   51.90
   0  -3  -1 2885.64   53.74
   0  -3  -1 2406.61   52.00
   0   3   1 2856.37   53.59
   0   3   1 2962.73   53.75
   0   3   1 2946.37   53.38
   0  -3  -1 2963.40   53.63
   0  -3  -1 3033.62   53.68
   0   3   1 3038.61   54.43
   0   3   1 2989.11   53.76
   0   3   1 2962.74   52.07
   0   3   1 2892.70   53.55
   0  -3  -1 2784.25   53.67
   0  -3  -1 2552.32   51.98
   0   3   1 2934.66   51.72
   0   3   1 2943.04   53.54
   0   3   1 2941.92   53.71
   0  -3  -1 2908.83   53.48
   0   3   1 3318.00   54.15
   0   3   1 3045.90   53.55
   0  -3  -1 2951.86   53.51
   0   3   1 2913.15   53.71
   0   3   1 2989.83   53.42
   0   3   1 3011.44   52.88
   0   3   1 2876.25   54.32
   0  -3  -1 3016.60   53.62
   0  -3  -1 2706.42   54.48
   0  -3  -1 2826.66   54.48
   0  -3  -1 2868.64   52.93
   0  -3  -1 2963.84   53.61
   0   3   1 3065.35   53.53
   0  -3  -1 3072.75   53.69
   0  -3  -1 2993.74   53.86
   0   3   1 3006.94   53.72
   0   3   1 3189.71   52.44
   0   3   1 2825.39   52.39
   0   3   1 3406.79   53.25
   0  -3  -1 2860.44   54.46
   0  -3  -1 2684.59   54.65
   0  -3  -1 2946.39   53.67
   0  -3  -1 2365.88   52.10
   0   3   1 2898.36   52.29
   0  -3  -2  557.17   11.93
   0   3   2  581.62   11.38
   0   3   2  478.66   10.84
   0   3   2  441.18   11.05
   0  -3  -2  533.30   10.72
   0  -3  -2  571.83   12.79
   0  -3  -2  545.14   12.02
   0  -3  -2  545.26   12.63
   0   3   2  650.21   12.22
   0  -3  -2  562.13   12.77
   0  -3  -2  519.99   12.40
   0  -3  -2  571.10   12.78
   0   3   2  540.86   11.55
   0   3   2  543.96   12.38
   0   3   2  472.55   11.28
   0   3   2  516.85   11.51
   0   3   2  553.05   13.39
   0   3   2  548.22   12.36
   0   3   2  589.95   13.31
   0   3   2  539.71   12.44
   0   3   2  545.98   12.45
   0   3   2  624.03   12.09
   0   3   2  518.93   11.48
   0   3   2  571.92   13.42
   0  -3  -2  532.08   12.71
   0  -3  -2  532.41   11.02
   0  -3  -2  518.03   12.63
   0   3   2  454.70   10.97
   0  -3  -2  543.65   11.28
   0  -3  -2  570.56   12.84
   0   3   2  579.99   13.34
   0   3   2  532.89   12.45
   0  -3  -2  565.65   11.41
   0  -3  -2  523.78   11.31
   0  -3  -2  536.02   12.62
   0  -3  -3 2516.21   41.77
   0  -3  -3 2088.64   43.52
   0  -3  -3 2428.26   44.08
   0   3   3 2206.86   43.02
   0  -3  -3 2456.95   44.13
   0   3   3 2149.45   41.56
   0  -3  -3 2357.97   43.98
   0   3   3 2281.78   43.31
   0   3   3 2459.43   44.82
   0  -3  -3 2114.64   43.29
   0  -3  -3 2419.13   41.67
   0   3   3 2064.60   42.02
   0  -3  -3 2270.35   42.38
   0  -3  -3 2458.44   42.15
   0  -3  -3 2545.23   41.72
   0   3   3 2420.53   44.91
   0   3   3 2271.25   42.86
   0  -3  -3 2064.23   43.19
   0   3   3 2457.98   42.40
   0   3   3 2557.39   44.82
   0   3   3 2229.33   43.32
   0  -3  -3 2445.80   44.12
   0   3   3 2192.14   43.05
   0  -3  -3 2038.41   43.39
   0   3   3 2248.29   43.29
   0  -3  -3 2473.25   42.00
   0  -3  -3 2084.85   43.32
   0  -3  -3 2687.57   42.56
   0   3   3 2090.94   41.85
   0   3   3 2323.65   44.81
   0   3   3 2011.02   42.11
   0  -3  -4  244.12    7.72
   0  -3  -4  303.32    7.06
   0  -3  -4  299.95    6.76
   0   3   4  251.73    7.22
   0   3   4  260.34    7.06
   0  -3  -4  300.60    7.19
   0   3   4  325.10    9.27
   0   3   4  274.24    7.91
   0   3   4  313.12    9.37
   0   3   4  298.40    9.30
   0  -3  -4  240.26    7.74
   0  -3  -4  298.10    8.68
   0   3   4  267.72    7.67
   0  -3  -4  288.01    8.59
   0  -3  -4  316.96    7.18
   0  -3  -4  291.67    8.64
   0  -3  -4  228.76    7.81
   0  -3  -4  326.37    7.61
   0   3   4  277.56    7.89
   0   3   4  263.07    7.70
   0   3   4  254.74    6.91
   0  -3  -4  302.44    8.72
   0  -3  -4  246.46    7.82
   0  -3  -4  244.43    7.95
   0   3   4  318.38    9.28
   0  -3  -4  308.46    7.07
   0   3   4  265.72    7.02
   0   3   4  273.99    8.03
   0   3   4  271.17    7.84
   0  -3  -4  289.48    6.97
   0  -3  -5  168.86    5.16
   0  -3  -5  162.67    4.81
   0  -3  -5  157.37    5.29
   0  -3  -5  157.93    4.92
   0   3   5  133.25    4.63
   0  -3  -5  156.65    4.83
   0  -3  -5  159.88    4.93
   0   3   5  146.98    5.86
   0   3   5  150.08    4.89
   0   3   5  147.34    4.80
   0  -3  -6  124.79    4.48
   0  -3  -6  122.84    4.27
   0  -3  -6  121.70    4.39
   0  -3  -6  128.23    4.93
   0   3   6  113.70    5.53
   0  -3  -6  126.56    4.74
   0  -3  -6  116.21    4.46
   0  -3  -7  226.99    7.49
   0  -3  -7  237.11    7.47
   0   3   7  225.90    8.72
   0   3   7  195.78    6.90
   0   3   7  223.04    7.52
   0   3   7  206.19    8.66
   0   3   7  194.48    7.10
   0  -3  -7  236.02    7.25
   0  -3  -7  219.86    6.64
   0   3   7  212.63    9.92
   0   3   7  196.30    6.93
   0  -3  -7  213.64    6.75
   0   3   7  228.12    6.90
   0  -3  -7  211.32    6.72
   0   3   8   20.43    1.94
   0  -3  -8   26.16    2.43
   0  -3  -8   26.44    2.38
   0   3   8   21.71    2.11
   0   3   8   21.76    2.13
   0   3   8   25.16    2.42
   0   3   8   21.97    3.24
   0   3   8   24.47    2.11
   0  -3  -8   22.72    2.30
   0   3   8   24.06    2.97
   0  -3  -8   26.74    2.19
   0  -3  -8   26.15    2.19
   0  -3  -8   25.06    2.03
   0   3   8   26.30    3.03
   0   3   8   20.65    2.17
   0   3   9    0.09    0.54
   0  -3  -9    1.07    0.60
   0   3   9    0.63    0.66
   0   3   9    0.41    0.89
   0   3   9    0.33    0.41
   0   3   9    0.16    0.65
   0  -3  -9    1.90    0.79
   0   3   9    0.31    0.36
   0   3   9    0.45    0.60
   0  -3  -9    0.86    0.61
   0  -3  -9    0.68    0.50
   0  -3  -9    0.97    0.61
   0   3  10   88.48    7.14
   0  -3 -10   84.31    4.58
   0  -3 -10   76.95    4.48
   0   3  10   78.27    4.92
   0   3  10   75.12    4.47
   0  -3 -10   80.31    5.09
   0   3  10   75.44    4.34
   0  -3 -10   81.81    4.94
   0   3  11    3.54    1.01
   0   3  11    4.49    1.88
   0  -3 -11    3.94    1.19
   0   3  11    4.18    1.16
   0   3  11    4.51    1.34
   0   3  12  421.34   12.78
   0   3  12  455.43   12.96
   0   3  12  467.18   14.29
   0   3  13  500.02   13.19
   0   3  13  454.32   12.80
   0   3  14  159.12    5.89
   0   3  14  157.25    5.91
   0  -4  13   13.08    1.59
   0  -4  12   94.45    4.76
   0  -4  12   97.90    5.13
   0  -4  11   13.63    2.03
   0  -4  11   14.13    2.01
   0  -4  11   15.64    2.01
   0  -4  10  130.05    6.03
   0  -4  10  138.46    6.56
   0  -4  10  133.54    6.64
   0  -4  10  142.69    6.09
   0  -4   9    3.24    1.06
   0  -4   9    3.87    1.13
   0  -4   9    2.72    1.00
   0  -4   9    4.84    1.20
   0  -4   9    4.27    1.12
   0   4  -9    2.40    0.93
   0   4  -8  150.75    6.52
   0   4  -8  140.56    6.61
   0  -4   8  137.50    6.20
   0  -4   8  132.61    6.36
   0  -4   8  146.25    6.12
   0  -4   8  155.10    6.27
   0  -4   8  125.36    6.07
   0  -4   8  130.83    5.73
   0  -4   7  132.90    5.56
   0  -4   7  116.90    5.32
   0   4  -7  128.09    5.78
   0  -4   7  114.01    5.53
   0   4  -7  131.66    6.00
   0   4  -7  129.39    5.74
   0  -4   7  121.05    5.82
   0   4  -7  122.57    5.86
   0  -4   7  120.52    5.38
   0   4  -7  129.28    5.62
   0  -4   7  127.12    5.77
   0  -4   6   56.71    3.56
   0  -4   6   55.58    3.44
   0  -4   6   63.38    3.57
   0   4  -6   62.10    3.71
   0  -4   6   59.64    3.40
   0  -4   6   66.05    3.88
   0  -4   6   60.47    3.83
   0  -4   6   58.71    3.89
   0   4  -6   60.61    3.58
   0   4  -6   61.24    3.77
   0  -4   6   63.03    3.57
   0   4  -6   60.70    3.67
   0   4  -6   64.83    3.82
   0  -4   6   69.02    3.81
   0  -4   5  109.47    4.71
   0  -4   5   95.88    4.34
   0   4  -5   96.83    4.45
   0  -4   5  100.84    4.90
   0  -4   5   83.71    4.47
   0  -4   5   82.23    4.17
   0   4  -5   94.15    4.43
   0  -4   5   98.14    4.58
   0  -4   5   88.39    4.16
   0   4  -5   98.89    4.56
   0  -4   5  104.74    4.51
   0   4  -5  104.19    4.64
   0   4  -5  103.13    4.44
   0   4  -4  202.15    6.67
   0   4  -4  196.19    6.38
   0   4  -4  196.83    6.62
   0   4  -4  209.90    6.82
   0  -4   4  167.95    6.32
   0   4  -4  234.75    6.91
   0   4  -4  181.08    6.35
   0   4  -3  628.26   14.02
   0   4  -3  639.24   13.73
   0   4  -3  627.03   14.03
   0   4  -3  593.87   13.66
   0   4  -2  157.25    5.03
   0  -4   2  127.01    4.90
   0   4  -2  164.37    5.28
   0   4  -2  196.02    5.71
   0  -4   2  129.46    4.83
   0  -4   2  136.65    4.74
   0   4  -2  160.52    5.34
   0   4  -2  154.75    5.21
   0   4  -1 2450.43   43.39
   0   4  -1 2527.76   43.23
   0  -4   1 2317.97   43.44
   0   4  -1 2328.61   43.59
   0  -4   1 2322.36   43.45
   0  -4   1 2216.57   43.11
   0   4  -1 2429.57   43.48
   0  -4   1 2231.22   43.38
   0   4  -1 2323.87   43.94
   0  -4   1 2173.13   43.56
   0   4  -1 2327.72   44.04
   0   4  -1 2169.20   43.89
   0   4  -1 2253.38   43.33
   0  -4   1 2131.51   43.51
   0   4  -1 2265.79   44.08
   0  -4   1 2212.24   42.95
   0   4  -1 2528.26   43.45
   0   4  -1 2380.90   43.46
   0  -4   1 2333.46   43.08
   0  -4   1 2346.73   43.68
   0  -4   1 2169.30   43.26
   0   4  -1 2292.15   43.47
   0  -4   1 2323.42   43.15
   0   4  -1 2401.91   44.01
   0  -4   1 2183.16   43.26
   0   4  -1 2614.00   43.61
   0   4  -1 2498.78   43.39
   0  -4   1 2376.81   43.77
   0  -4   1 2239.14   43.49
   0   4  -1 2319.30   43.54
   0   4  -1 2476.58   43.57
   0  -4   1 2037.40   42.92
   0   4   0  131.47    4.84
   0   4   0  123.84    5.12
   0  -4   0  128.60    4.56
   0   4   0  139.10    4.80
   0  -4   0  134.39    5.07
   0   4   0  143.31    4.55
   0  -4   0  119.86    4.72
   0   4   0  135.79    5.21
   0   4   0  135.79    4.95
   0  -4   0  130.81    4.89
   0   4   0  138.23    5.26
   0  -4   0  129.40    4.93
   0   4   0  149.07    4.50
   0  -4   0  131.56    4.60
   0   4   0  140.12    4.73
   0  -4   0  137.51    5.00
   0   4   0  137.55    5.19
   0  -4   0  139.78    5.10
   0  -4   0  126.52    4.85
   0   4   0  130.67    4.94
   0  -4   0  139.84    4.69
   0  -4   0  138.60    4.58
   0   4   0  142.84    4.72
   0   4   0  124.90    4.75
   0   4   0  151.10    4.74
   0  -4   0  132.99    4.93
   0  -4   0  122.71    4.93
   0   4   0  145.31    4.54
   0   4   0  130.92    5.23
   0   4   0  128.75    4.89
   0   4   0  145.68    4.39
   0  -4   0  124.06    4.95
   0   4   1  425.15   10.88
   0   4   1  427.32   10.79
   0  -4  -1  381.57   10.88
   0  -4  -1  404.43    9.71
   0   4   1  471.48   10.24
   0  -4  -1  418.49   10.14
   0  -4  -1  430.35   11.10
   0   4   1  387.77   11.20
   0   4   1  437.27   11.40
   0   4   1  428.31   11.56
   0  -4  -1  423.18   10.36
   0   4   1  429.62   10.84
   0   4   1  460.41   10.10
   0   4   1  427.91   10.97
   0  -4  -1  449.99   11.15
   0   4   1  455.71   11.50
   0  -4  -1  448.46   11.12
   0   4   1  480.24   10.67
   0   4   1  467.51    9.93
   0  -4  -1  416.24   10.22
   0  -4  -1  420.11   10.05
   0  -4  -1  409.06   10.79
   0   4   1  468.73   10.36
   0  -4  -1  445.15   11.35
   0  -4  -1  410.34   10.87
   0  -4  -1  438.71   11.16
   0  -4  -1  408.37   10.95
   0  -4  -1  404.53   11.01
   0   4   1  459.44   10.27
   0  -4  -1  404.45    9.92
   0   4   1  449.02   10.46
   0   4   1  428.15   10.93
   0   4   1  428.29   11.45
   0  -4  -2  469.71   11.83
   0  -4  -2  590.23   13.64
   0  -4  -2  627.41   14.08
   0  -4  -2  564.17   13.51
   0   4   2  595.25   12.51
   0  -4  -2  463.50   11.64
   0  -4  -2  550.68   13.48
   0  -4  -2  458.26   11.94
   0   4   2  553.21   13.30
   0   4   2  545.15   13.07
   0  -4  -2  553.12   13.49
   0   4   2  504.20   13.75
   0  -4  -2  543.63   13.64
   0  -4  -2  463.57   11.69
   0   4   2  538.19   13.22
   0   4   2  502.32   11.91
   0   4   2  595.39   14.07
   0   4   2  591.86   14.15
   0   4   2  593.15   12.29
   0   4   2  563.65   12.18
   0  -4  -2  589.76   13.68
   0   4   2  565.06   12.35
   0  -4  -2  483.96   11.78
   0  -4  -2  515.38   13.46
   0  -4  -2  551.13   12.45
   0   4   2  557.19   13.16
   0   4   2  554.29   13.34
   0   4   2  573.46   14.04
   0   4   2  629.73   12.78
   0  -4  -2  566.62   13.51
   0  -4  -2  529.04   13.23
   0   4   2  553.26   14.00
   0   4   3   35.06    2.79
   0  -4  -3   34.95    2.20
   0   4   3   38.30    2.28
   0  -4  -3   34.63    2.73
   0   4   3   35.69    2.77
   0   4   3   35.91    2.55
   0   4   3   35.04    2.89
   0  -4  -3   29.47    1.89
   0  -4  -3   32.82    2.56
   0  -4  -3   36.26    2.71
   0  -4  -3   36.35    2.67
   0   4   3   30.11    1.96
   0  -4  -3   35.51    2.20
   0   4   3   37.85    2.24
   0   4   3   36.68    2.62
   0   4   3   34.08    2.10
   0  -4  -3   36.33    2.67
   0   4   3   36.42    2.53
   0   4   3   31.89    2.09
   0  -4  -3   36.80    2.71
   0  -4  -3   38.05    2.75
   0  -4  -3   37.19    2.71
   0   4   3   37.65    2.68
   0  -4  -3   35.15    2.19
   0   4   3   32.06    2.15
   0   4   3   35.20    2.86
   0   4   3   37.01    2.63
   0  -4  -3   33.88    2.18
   0  -4  -3   35.38    2.74
   0  -4  -4    8.19    1.14
   0   4   4    7.46    1.09
   0   4   4    7.01    1.21
   0  -4  -4    6.39    1.21
   0   4   4    6.70    1.11
   0  -4  -4    8.57    1.40
   0  -4  -4    8.56    1.39
   0  -4  -4    7.11    1.31
   0   4   4    8.25    1.45
   0  -4  -4    9.04    1.49
   0   4   4    7.49    1.42
   0   4   4    7.34    0.98
   0   4   4    6.76    1.21
   0  -4  -4    4.32    1.07
   0  -4  -4    8.76    1.03
   0   4   4    5.34    0.97
   0  -4  -4    6.67    1.33
   0   4   4    6.78    1.40
   0   4   4    5.85    1.10
   0   4   4    7.82    1.29
   0  -4  -4    7.40    1.08
   0  -4  -4    5.53    1.14
   0  -4  -4    7.35    1.31
   0   4   4    6.82    1.31
   0  -4  -4   10.23    1.17
   0  -4  -4    6.13    1.20
   0   4   4    8.30    1.18
   0   4   4    7.26    1.27
   0   4   4    8.88    1.51
   0   4   5    0.86    0.50
   0  -4  -5    0.56    0.43
   0   4   5    2.34    0.79
   0   4   5    0.32    0.48
   0   4   5    1.41    0.64
   0   4   5    1.07    0.59
   0   4   5    0.57    0.41
   0   4   5    0.70    0.47
   0  -4  -5    0.69    0.39
   0  -4  -5    0.56    0.44
   0   4   5    1.82    0.68
   0   4   6   42.54    2.94
   0  -4  -6   54.79    3.06
   0   4   6   47.46    3.02
   0   4   6   52.70    3.07
   0  -4  -6   54.99    3.47
   0   4   6   44.20    4.03
   0   4   6   49.48    3.11
   0   4   6   47.04    3.17
   0   4   6   51.42    3.59
   0  -4  -6   54.23    3.17
   0   4   6   47.09    3.75
   0   4   6   51.23    3.48
   0   4   6   44.47    3.00
   0   4   7    3.64    1.00
   0  -4  -7    5.86    1.26
   0   4   7    3.76    1.35
   0   4   7    4.15    1.00
   0   4   7    4.05    1.01
   0   4   7    6.80    1.34
   0   4   7    4.36    1.30
   0   4   7    4.61    1.24
   0   4   7    5.61    1.13
   0  -4  -7    5.62    1.05
   0   4   7    3.53    0.97
   0   4   7    4.64    1.19
   0  -4  -7    8.31    1.30
   0  -4  -7    4.58    0.97
   0   4   8 1882.57   44.28
   0   4   8 2228.29   44.57
   0  -4  -8 2499.20   44.89
   0   4   8 2154.38   45.14
   0  -4  -8 2477.14   46.92
   0   4   8 2418.58   48.70
   0   4   8 2154.95   44.54
   0   4   8 2025.12   44.95
   0   4   8 2308.79   50.32
   0   4   8 2371.51   47.84
   0   4   8 2461.76   47.04
   0   4   8 2185.53   44.68
   0  -4  -8 2716.27   45.70
   0  -4  -9  399.90   11.43
   0   4   9  379.92   13.38
   0   4   9  289.41   10.41
   0   4   9  364.39   10.83
   0   4   9  343.32   11.12
   0   4   9  288.70    9.95
   0  -4  -9  402.03   12.60
   0   4   9  359.28   14.42
   0   4   9  359.27   12.14
   0  -4 -10  107.32    6.24
   0   4  10  101.27    7.42
   0   4  10   86.01    4.86
   0   4  10   93.92    5.82
   0   4  10  102.04    6.50
   0   4  10   82.22    5.03
   0  -4 -10  104.99    5.53
   0   4  11   76.23    5.24
   0   4  11   79.13    4.88
   0   4  11   89.74    5.01
   0   4  11   90.61    6.91
   0   4  12   43.10    3.46
   0   4  12   50.25    3.62
   0   4  12   42.33    3.75
   0   4  13   77.00    5.40
   0   4  13   63.93    4.28
   0   4  13   69.43    3.99
   0   4  13   63.08    3.85
   0   4  14  166.85    5.89
   0  -4 -14  170.08    6.44
   0  -5  12    0.72    0.56
   0  -5  11    1.56    0.78
   0  -5  10  468.96   14.55
   0  -5  10  505.29   14.39
   0  -5   9   34.68    3.21
   0  -5   9   32.85    3.26
   0  -5   9   43.50    3.38
   0  -5   9   47.57    3.31
   0   5  -8   59.06    3.92
   0  -5   8   56.24    3.85
   0  -5   8   44.70    3.77
   0  -5   8   57.32    3.67
   0  -5   8   61.94    3.86
   0  -5   8   49.02    3.83
   0  -5   7    4.12    1.04
   0  -5   7    4.22    1.08
   0  -5   7    2.94    1.00
   0  -5   7    3.46    1.05
   0  -5   7    4.58    0.99
   0   5  -7    4.25    1.03
   0  -5   7    4.38    1.25
   0   5  -7    4.27    1.08
   0   5  -7    4.05    1.06
   0  -5   7    5.51    1.33
   0  -5   7    3.44    1.13
   0   5  -7    4.54    1.13
   0   5  -6    6.38    1.22
   0  -5   6    6.44    1.40
   0  -5   6    4.05    1.13
   0   5  -6    6.33    1.24
   0   5  -6    5.48    1.14
   0  -5   6    5.57    1.20
   0   5  -6    5.46    1.19
   0  -5   6    4.06    1.11
   0  -5   6    4.60    1.23
   0  -5   6    4.85    1.12
   0  -5   6    5.14    1.06
   0  -5   6    5.04    1.13
   0   5  -6    6.80    1.28
   0   5  -6    5.97    1.23
   0   5  -5  395.86   10.93
   0   5  -5  421.63   11.31
   0   5  -5  405.33   11.16
   0   5  -5  400.31   11.11
   0  -5   5  411.59   11.70
   0  -5   5  318.18   11.40
   0  -5   5  386.36   10.75
   0  -5   5  442.20   11.22
   0  -5   5  338.57   11.61
   0  -5   5  403.26   11.25
   0  -5   5  404.40   11.91
   0   5  -5  405.89   11.32
   0   5  -5  425.62   11.54
   0  -5   5  365.36   11.13
   0   5  -5  423.61   11.15
   0  -5   4    3.05    0.89
   0   5  -4    0.76    0.57
   0  -5   4    1.15    0.62
   0   5  -4    0.54    0.41
   0   5  -4    0.43    0.52
   0   5  -4    0.07    0.44
   0  -5   4    0.43    0.51
   0  -5   4    0.14    0.40
   0   5  -4    2.41    0.82
   0  -5   4    1.10    0.75
   0   5  -3  222.93    7.04
   0   5  -3  221.65    7.11
   0  -5   3  186.92    7.25
   0  -5   3  212.72    7.27
   0  -5   3  212.05    6.86
   0  -5   3  229.91    7.13
   0   5  -3  203.86    6.66
   0   5  -3  216.54    7.04
   0   5  -3  211.88    7.06
   0   5  -3  229.97    7.30
   0   5  -2   21.11    1.85
   0   5  -2   19.51    1.72
   0   5  -2   20.30    1.85
   0  -5   2   17.42    1.73
   0  -5   2   16.39    1.56
   0   5  -2   23.29    1.90
   0   5  -2   19.62    1.81
   0   5  -2   21.09    1.83
   0  -5   2   18.32    1.79
   0   5  -1  950.88   19.22
   0  -5   1  787.83   18.35
   0   5  -1  951.97   19.20
   0  -5   1  850.00   18.63
   0  -5   1  805.73   18.68
   0   5  -1  948.86   19.08
   0   5  -1  931.44   18.97
   0   5  -1  917.62   19.01
   0  -5   1  810.53   18.53
   0   5  -1  971.91   18.86
   0  -5   1  819.74   18.64
   0   5   0  105.87    4.93
   0  -5   0  105.27    4.25
   0  -5   0   88.75    4.41
   0   5   0  102.21    4.59
   0   5   0  102.89    4.48
   0  -5   0  106.22    4.20
   0   5   0  122.22    4.28
   0   5   0  104.21    4.28
   0   5   0   99.13    4.57
   0  -5   0   95.77    4.51
   0   5   0  114.29    4.34
   0   5   0  102.03    4.54
   0  -5   0   96.08    4.66
   0   5   0  118.58    4.21
   0   5   0  110.43    4.87
   0   5   0   95.49    4.36
   0   5   0  120.73    4.15
   0  -5   0  106.24    4.68
   0  -5   0  104.29    4.56
   0  -5   0  100.92    4.02
   0  -5   0   93.50    4.60
   0   5   0  114.34    4.36
   0  -5   0   97.99    4.42
   0  -5   0  102.20    4.52
   0   5   0  107.78    4.34
   0  -5   0  107.97    4.15
   0   5   0  106.29    4.86
   0   5   0   99.83    4.81
   0  -5   0   97.22    4.50
   0  -5   0   99.02    4.43
   0  -5   0   99.74    4.19
   0   5   0  105.26    4.82
   0   5   1   58.72    3.66
   0  -5  -1   58.45    3.42
   0   5   1   61.80    3.68
   0   5   1   64.06    2.97
   0  -5  -1   53.68    3.37
   0  -5  -1   53.27    3.36
   0  -5  -1   63.07    3.64
   0   5   1   52.42    3.55
   0   5   1   59.72    2.94
   0  -5  -1   57.55    3.40
   0   5   1   62.21    3.10
   0   5   1   57.36    3.42
   0   5   1   55.90    3.62
   0  -5  -1   49.31    3.21
   0  -5  -1   55.37    3.35
   0   5   1   59.04    3.11
   0   5   1   59.55    3.46
   0  -5  -1   53.75    3.30
   0   5   1   57.91    3.34
   0  -5  -1   60.00    3.11
   0  -5  -1   46.91    3.27
   0   5   1   65.28    3.09
   0   5   1   57.03    3.57
   0  -5  -1   56.08    3.05
   0  -5  -1   50.09    3.36
   0   5   1   64.18    3.23
   0  -5  -1   58.82    3.02
   0   5   1   63.76    3.49
   0  -5  -1   79.23    3.37
   0   5   1   60.25    3.47
   0   5   2    7.55    1.43
   0  -5  -2    7.81    1.35
   0  -5  -2    8.82    1.18
   0   5   2    8.50    1.17
   0   5   2   11.68    1.34
   0   5   2    7.34    1.38
   0   5   2    8.85    1.35
   0  -5  -2    6.76    1.22
   0   5   2    7.11    1.20
   0   5   2    8.71    1.18
   0   5   2    8.81    1.15
   0  -5  -2    7.75    1.38
   0  -5  -2    6.58    1.28
   0   5   2    9.92    1.40
   0   5   2    6.70    1.35
   0  -5  -2    6.89    1.25
   0  -5  -2    8.18    1.16
   0   5   2    7.66    1.40
   0  -5  -2    6.01    1.02
   0   5   2   10.03    1.45
   0   5   2    5.42    1.26
   0  -5  -2    6.13    1.20
   0  -5  -2    6.34    1.26
   0   5   2    9.12    1.38
   0  -5  -2    8.95    1.14
   0  -5  -2    7.39    1.30
   0  -5  -2    8.59    1.37
   0  -5  -2    6.82    1.26
   0   5   2    9.22    1.20
   0   5   3    7.50    1.29
   0  -5  -3    7.81    1.39
   0  -5  -3    7.62    1.14
   0   5   3    7.66    1.14
   0  -5  -3    7.21    1.19
   0  -5  -3    7.38    1.38
   0  -5  -3    7.59    1.33
   0   5   3    8.72    1.18
   0   5   3    8.36    1.34
   0  -5  -3    6.39    1.28
   0   5   3   10.32    1.32
   0  -5  -3    6.65    1.27
   0   5   3    9.07    1.22
   0   5   3    9.73    1.58
   0   5   3    9.72    1.63
   0   5   3    8.00    1.35
   0   5   3    7.95    1.14
   0  -5  -3    7.08    1.09
   0  -5  -3    9.08    1.47
   0   5   3    8.51    1.51
   0   5   3    9.93    1.30
   0  -5  -3    7.53    1.42
   0   5   3    8.72    1.41
   0   5   3    7.76    1.33
   0  -5  -3    7.22    1.33
   0  -5  -3    8.29    1.40
   0   5   3    8.35    1.53
   0  -5  -3    8.59    1.22
   0  -5  -3    8.15    1.47
   0   5   3    7.26    1.44
   0  -5  -4  626.10   16.28
   0   5   4  779.97   18.27
   0   5   4  571.16   16.50
   0   5   4  747.29   18.62
   0  -5  -4  742.25   18.21
   0   5   4  761.20   16.49
   0   5   4  719.61   18.65
   0   5   4  768.11   18.23
   0  -5  -4  744.63   18.05
   0  -5  -4  742.40   18.52
   0  -5  -4  658.77   17.40
   0  -5  -4  763.29   18.14
   0   5   4  742.75   18.60
   0  -5  -4  691.39   17.02
   0  -5  -4  647.81   16.32
   0   5   4  711.72   16.60
   0   5   4  700.52   17.83
   0   5   4  789.45   18.58
   0  -5  -4  688.07   16.89
   0   5   4  776.12   18.86
   0   5   4  682.27   16.30
   0  -5  -4  659.80   17.26
   0   5   4  665.83   16.35
   0  -5  -4  803.44   18.63
   0   5   4  712.85   18.28
   0   5   4  605.50   15.72
   0   5   4  767.38   18.87
   0  -5  -4  765.15   18.43
   0  -5  -4  731.16   18.12
   0  -5  -4  737.89   17.41
   0  -5  -4  814.12   19.04
   0   5   4  786.05   18.60
   0  -5  -4  744.23   18.17
   0   5   4  687.76   16.47
   0  -5  -4  754.63   18.31
   0   5   4  642.22   16.23
   0   5   4  722.01   18.12
   0  -5  -4  600.36   16.35
   0  -5  -4  778.83   18.53
   0  -5  -5    2.49    0.91
   0   5   5    2.10    0.86
   0   5   5    1.49    0.78
   0   5   5    1.42    0.73
   0   5   5    2.60    0.91
   0  -5  -5    2.12    0.87
   0   5   5    1.60    0.80
   0  -5  -5    2.31    0.84
   0   5   5    2.41    0.92
   0   5   5    2.46    0.97
   0  -5  -5    2.81    0.90
   0  -5  -5    2.49    0.92
   0  -5  -5    1.88    0.71
   0   5   5    2.37    0.84
   0  -5  -5    2.21    0.88
   0  -5  -5    2.48    0.89
   0  -5  -5    2.09    0.81
   0   5   5    1.83    0.74
   0   5   5    1.45    0.80
   0  -5  -5    2.82    0.99
   0   5   5    2.74    0.99
   0   5   5    2.57    1.01
   0   5   5    2.49    0.91
   0  -5  -5    1.62    0.75
   0  -5  -5    2.07    0.82
   0  -5  -5    2.55    0.97
   0   5   5    2.64    0.88
   0   5   5    3.03    1.09
   0   5   5    1.56    0.65
   0   5   5    2.65    0.95
   0   5   5    3.59    1.12
   0   5   6   12.46    2.09
   0   5   6   12.12    1.62
   0   5   6   12.33    1.66
   0   5   6   11.12    1.69
   0   5   6   11.13    1.95
   0   5   6   12.09    2.23
   0   5   6   12.02    1.89
   0  -5  -6   12.11    1.72
   0   5   6   11.70    1.89
   0   5   6   11.24    1.94
   0  -5  -6   12.16    1.80
   0   5   6   12.43    1.74
   0   5   6    9.38    1.58
   0  -5  -6   15.26    1.88
   0   5   7  718.34   18.04
   0   5   7  685.83   18.30
   0   5   7  707.60   18.78
   0   5   7  745.88   19.84
   0  -5  -7  819.33   19.19
   0   5   7  668.69   18.22
   0   5   7  805.50   20.79
   0   5   7  751.60   18.24
   0   5   7  733.40   17.93
   0  -5  -7  814.17   19.87
   0   5   7  716.77   21.11
   0  -5  -7  799.07   18.74
   0   5   8  353.72   11.62
   0   5   8  397.18   13.50
   0   5   8  361.04   11.46
   0   5   8  362.54   11.35
   0   5   8  374.14   14.16
   0  -5  -8  407.00   11.98
   0   5   8  344.16   11.16
   0  -5  -8  411.35   13.06
   0   5   8  321.01   11.27
   0  -5  -8  417.21   12.32
   0   5   8  366.25   12.80
   0   5   8  352.13   11.91
   0   5   9  851.84   23.20
   0   5   9  862.96   21.62
   0   5   9  849.36   21.46
   0   5   9 1005.44   24.53
   0  -5  -9 1065.60   23.31
   0   5   9  882.35   21.70
   0   5   9  943.63   25.71
   0   5   9  790.93   20.99
   0   5   9  876.28   22.31
   0  -5  -9 1007.95   24.15
   0   5   9  827.24   21.18
   0   5  10  166.34    9.11
   0  -5 -10  173.04    7.72
   0  -5 -10  175.07    8.48
   0   5  10  152.76    7.42
   0   5  10  134.30    6.54
   0  -5 -10  167.15    8.31
   0   5  10  184.36    8.57
   0   5  10  152.66    7.04
   0   5  10  160.41    8.11
   0  -5 -11    1.38    0.81
   0   5  11    0.57    0.70
   0   5  11    1.22    1.03
   0   5  11    0.96    0.84
   0   5  11    0.80    0.76
   0   5  12    0.36    0.68
   0   5  12    1.11    0.74
   0   5  12    1.66    1.00
   0  -5 -12    0.62    0.71
   0   5  13  287.00    9.91
   0   5  13  227.73    7.87
   0  -5 -13  270.94    9.11
   0  -5 -13  245.92    8.70
   0  -6  12  166.64    5.45
   0  -6  11   42.99    3.05
   0  -6  10   23.03    2.44
   0  -6   9   43.55    3.61
   0   6  -9   54.83    3.52
   0  -6   8   54.98    4.22
   0  -6   8   61.85    3.50
   0  -6   8   67.57    4.47
   0   6  -8   67.53    3.98
   0   6  -7   84.18    4.55
   0  -6   7   86.19    4.32
   0   6  -7   91.88    4.81
   0  -6   7   70.91    4.87
   0   6  -7   83.81    4.52
   0  -6   7   87.52    5.19
   0   6  -6   23.75    2.32
   0  -6   6   17.12    2.35
   0  -6   6   25.99    2.69
   0   6  -6   17.21    2.02
   0  -6   6   16.10    2.15
   0   6  -6   16.08    1.97
   0  -6   6   18.25    1.95
   0  -6   5  476.15   15.00
   0   6  -5  552.68   14.08
   0   6  -5  526.50   13.80
   0  -6   5  478.75   14.94
   0   6  -5  545.00   14.13
   0  -6   5  533.90   14.67
   0   6  -5  583.20   14.64
   0  -6   5  529.05   13.70
   0   6  -5  562.05   14.12
   0   6  -5  547.81   14.16
   0   6  -4    0.85    0.61
   0  -6   4    1.48    0.74
   0   6  -4    1.14    0.68
   0   6  -4    0.92    0.57
   0   6  -4    1.47    0.63
   0   6  -4    1.54    0.70
   0   6  -4    1.19    0.64
   0  -6   4    0.46    0.42
   0   6  -4    2.77    0.80
   0  -6   4    1.55    0.73
   0   6  -3  168.27    6.20
   0   6  -3  172.09    6.39
   0  -6   3  158.00    6.07
   0   6  -3  170.75    6.39
   0   6  -3  181.55    6.37
   0   6  -3  191.44    6.63
   0  -6   3  167.66    6.52
   0   6  -3  188.55    6.69
   0  -6   3  146.35    6.47
   0   6  -3  169.15    6.43
   0  -6   3  177.39    6.35
   0  -6   2   55.63    3.19
   0   6  -2   60.54    3.43
   0  -6   2   52.80    3.12
   0  -6   2   51.76    3.21
   0  -6   2   56.00    3.28
   0  -6   2   58.28    3.43
   0   6  -2   61.63    3.43
   0   6  -2   62.45    3.38
   0  -6   2   52.40    3.42
   0   6  -2   58.82    3.41
   0   6  -2   57.13    3.28
   0   6  -2   56.91    3.35
   0  -6   1    5.09    1.01
   0  -6   1    6.05    1.13
   0  -6   1    5.74    1.06
   0  -6   1    7.30    1.26
   0  -6   1    7.18    1.38
   0  -6   1    4.99    1.02
   0   6  -1    6.99    1.17
   0   6  -1    7.31    1.19
   0   6  -1    5.92    1.06
   0   6  -1    7.01    1.16
   0  -6   1    6.00    1.13
   0   6  -1    7.85    1.24
   0   6  -1   10.60    1.33
   0  -6   1    7.15    1.32
   0  -6   1    5.60    0.98
   0  -6   1    6.92    1.10
   0  -6   1    7.24    1.18
   0  -6   0   60.84    3.52
   0  -6   0   59.10    3.58
   0  -6   0   58.45    3.90
   0  -6   0   59.94    3.69
   0  -6   0   56.80    3.44
   0  -6   0   58.44    3.67
   0  -6   0   60.48    3.51
   0  -6   0   61.16    3.36
   0  -6   0   53.17    2.98
   0  -6   0   59.31    3.59
   0  -6   0   59.15    3.58
   0   6   0   61.21    3.45
   0   6   0   69.24    3.50
   0  -6   0   58.26    3.72
   0  -6   0   60.18    3.37
   0  -6   0   63.20    3.50
   0   6   0   65.19    3.40
   0  -6   0   56.55    3.58
   0   6   0   65.07    3.49
   0  -6   0   64.67    3.79
   0  -6   0   53.64    3.13
   0  -6   0   56.54    3.64
   0  -6   0   63.60    3.51
   0   6   0   65.52    3.49
   0  -6   0   60.74    3.80
   0  -6   0   56.44    3.59
   0  -6   0   59.49    3.82
   0   6   1    1.19    0.61
   0   6   1    1.16    0.62
   0  -6  -1    1.84    0.73
   0  -6  -1    1.88    0.84
   0  -6  -1    1.93    0.78
   0  -6  -1    0.62    0.56
   0   6   1    1.63    0.72
   0  -6  -1    1.26    0.57
   0   6   1    1.69    0.73
   0  -6  -1    1.40    0.72
   0   6   1    1.84    0.74
   0   6   1    1.31    0.59
   0  -6  -1    1.03    0.54
   0   6   1    1.75    0.69
   0   6   1    0.58    0.58
   0   6   1    0.90    0.63
   0  -6  -1    1.45    0.58
   0  -6  -1    0.82    0.50
   0  -6  -1    1.25    0.56
   0   6   1    2.46    0.73
   0  -6  -1    1.36    0.68
   0  -6  -1    1.86    0.78
   0  -6  -1    2.48    0.82
   0  -6  -1    1.48    0.55
   0  -6  -1    1.49    0.60
   0  -6  -1    1.42    0.61
   0  -6  -1    1.28    0.70
   0   6   1    1.62    0.76
   0   6   1    1.08    0.65
   0   6   1    1.71    0.75
   0   6   1    1.06    0.62
   0   6   1    1.91    0.73
   0  -6  -1    2.81    0.90
   0   6   1    1.02    0.55
   0  -6  -1    0.71    0.55
   0  -6  -1    2.07    0.68
   0  -6  -1    1.39    0.65
   0  -6  -2  186.48    7.46
   0   6   2  184.73    7.47
   0   6   2  173.30    6.26
   0  -6  -2  178.61    7.31
   0   6   2  166.66    6.31
   0   6   2  182.57    6.53
   0  -6  -2  186.69    7.45
   0  -6  -2  200.72    7.73
   0   6   2  166.19    7.30
   0  -6  -2  191.17    7.35
   0  -6  -2  198.27    6.93
   0  -6  -2  172.97    6.10
   0  -6  -2  188.41    7.30
   0  -6  -2  175.21    6.87
   0  -6  -2  180.02    7.31
   0   6   2  183.24    7.26
   0   6   2  181.71    6.23
   0   6   2  174.39    7.34
   0   6   2  185.86    7.42
   0  -6  -2  181.79    6.56
   0  -6  -2  192.10    7.32
   0  -6  -2  176.79    6.70
   0   6   2  190.78    6.32
   0   6   2  189.50    7.50
   0  -6  -2  188.39    7.47
   0   6   2  193.54    6.54
   0   6   2  192.74    7.71
   0  -6  -2  182.06    7.23
   0   6   2  178.92    6.29
   0  -6  -2  194.86    7.46
   0  -6  -2  180.99    6.95
   0  -6  -2  173.65    6.36
   0   6   2  188.39    7.67
   0  -6  -2  192.40    6.90
   0  -6  -2  195.16    7.62
   0   6   2  181.85    7.51
   0   6   2  180.33    7.15
   0   6   2  180.01    7.48
   0  -6  -3  121.92    6.03
   0   6   3  116.07    5.86
   0   6   3  115.31    5.92
   0  -6  -3  109.67    5.11
   0   6   3  118.11    5.04
   0  -6  -3  116.40    5.68
   0   6   3  114.11    5.76
   0   6   3  122.37    5.27
   0   6   3  117.79    5.99
   0  -6  -3  114.62    5.71
   0  -6  -3  117.43    5.45
   0   6   3  112.81    5.63
   0  -6  -3  114.59    5.26
   0  -6  -3  115.96    5.85
   0  -6  -3  121.01    5.85
   0  -6  -3  105.70    4.98
   0  -6  -3  107.99    5.51
   0  -6  -3  111.25    5.59
   0   6   3  116.71    4.99
   0  -6  -3  108.66    5.67
   0   6   3  114.21    5.11
   0   6   3  112.88    4.88
   0   6   3  115.39    6.00
   0   6   3  112.53    4.88
   0   6   3  109.34    5.90
   0   6   3  120.95    6.12
   0  -6  -3  108.81    5.48
   0   6   3  111.80    4.86
   0   6   3  114.53    5.87
   0  -6  -3  113.77    5.60
   0   6   3  120.76    5.81
   0  -6  -3  110.10    5.73
   0  -6  -3  107.86    5.65
   0  -6  -3  124.72    5.55
   0  -6  -3  118.98    5.95
   0  -6  -3  115.56    5.84
   0   6   3  104.47    4.69
   0   6   3  118.88    5.90
   0  -6  -4 1700.79   37.10
   0  -6  -4 1680.21   35.88
   0   6   4 1768.72   37.18
   0  -6  -4 1774.26   37.02
   0  -6  -4 1688.27   36.20
   0  -6  -4 1874.96   36.84
   0   6   4 1700.45   35.32
   0   6   4 1738.26   35.52
   0  -6  -4 1814.76   37.81
   0   6   4 1808.70   37.26
   0   6   4 1696.95   35.75
   0   6   4 1808.10   35.73
   0  -6  -4 1791.75   37.38
   0  -6  -4 1754.32   37.12
   0   6   4 1708.86   37.01
   0   6   4 1786.39   37.09
   0  -6  -4 1711.09   36.96
   0  -6  -4 1764.38   37.04
   0  -6  -4 1790.12   37.22
   0  -6  -4 1813.32   37.46
   0  -6  -4 1704.62   36.53
   0   6   4 1779.43   35.93
   0  -6  -4 1801.43   37.49
   0   6   4 1760.19   37.60
   0  -6  -4 1767.89   37.36
   0  -6  -4 1761.72   36.99
   0   6   4 1790.96   35.59
   0   6   4 1790.31   38.06
   0   6   4 1783.71   37.42
   0  -6  -4 1745.76   37.12
   0  -6  -4 1765.84   37.51
   0   6   4 1757.12   37.71
   0   6   4 1715.22   37.78
   0   6   4 1753.67   37.52
   0   6   4 1677.16   37.10
   0   6   4 1693.76   35.24
   0   6   4 1769.50   37.45
   0   6   5 1385.71   31.04
   0   6   5 1402.87   29.94
   0   6   5 1453.12   31.27
   0  -6  -5 1440.71   31.45
   0  -6  -5 1465.08   31.65
   0  -6  -5 1392.06   30.99
   0  -6  -5 1463.14   31.41
   0  -6  -5 1432.08   31.13
   0   6   5 1441.14   31.87
   0   6   5 1448.48   31.11
   0  -6  -5 1411.68   30.79
   0   6   5 1422.55   29.91
   0   6   5 1369.76   29.82
   0  -6  -5 1484.83   31.88
   0  -6  -5 1377.28   31.44
   0  -6  -5 1442.10   31.13
   0   6   5 1396.06   30.02
   0  -6  -5 1447.37   32.00
   0  -6  -5 1308.34   30.64
   0  -6  -5 1291.93   30.24
   0   6   5 1398.93   32.08
   0   6   5 1411.48   31.57
   0   6   5 1456.26   31.58
   0  -6  -5 1285.97   30.43
   0   6   5 1456.04   31.75
   0   6   5 1235.34   30.54
   0   6   5 1405.87   31.32
   0   6   5 1403.36   31.56
   0   6   5 1424.88   32.07
   0  -6  -5 1315.27   29.75
   0   6   5 1360.55   31.19
   0  -6  -5 1333.65   30.09
   0  -6  -5 1438.69   31.41
   0  -6  -5 1384.21   30.84
   0   6   6   73.47    5.11
   0  -6  -6   60.78    4.33
   0   6   6   74.81    4.84
   0  -6  -6   80.53    5.39
   0   6   6   79.60    5.09
   0   6   6   76.05    5.02
   0   6   6   71.71    4.49
   0   6   6   70.99    4.79
   0   6   6   75.80    4.77
   0   6   6   72.14    4.81
   0  -6  -6   70.81    4.64
   0   6   6   72.80    4.77
   0   6   6   59.69    4.60
   0   6   6   74.05    4.51
   0  -6  -6   78.40    4.91
   0   6   6   74.29    4.93
   0   6   6   68.98    4.97
   0  -6  -6   70.76    4.99
   0  -6  -6   66.86    4.62
   0   6   6   73.92    4.57
   0   6   6   70.44    4.67
   0  -6  -6   62.17    4.28
   0   6   6   70.19    5.03
   0   6   7   11.34    2.02
   0   6   7   10.90    2.05
   0   6   7   12.52    1.95
   0  -6  -7   11.66    1.99
   0  -6  -7   12.01    2.03
   0  -6  -7   11.19    1.96
   0   6   7   14.78    2.52
   0   6   7   11.82    1.72
   0   6   7   14.56    2.28
   0   6   7   10.89    1.61
   0   6   7   12.01    2.14
   0  -6  -7   11.92    1.95
   0   6   7   11.72    1.89
   0   6   7   11.63    2.09
   0   6   7    9.64    1.78
   0  -6  -7   12.69    2.28
   0  -6  -7   12.30    2.18
   0   6   8  384.44   12.61
   0   6   8  362.63   12.70
   0  -6  -8  402.42   13.80
   0   6   8  389.70   11.55
   0  -6  -8  384.84   13.29
   0   6   8  392.20   12.63
   0  -6  -8  441.15   14.55
   0  -6  -8  388.60   13.09
   0   6   8  444.39   14.27
   0   6   8  404.75   14.64
   0   6   8  366.32   13.43
   0  -6  -8  385.54   12.98
   0   6   9   11.18    2.18
   0   6   9   10.53    1.91
   0   6   9   10.38    1.86
   0   6   9   11.36    1.88
   0  -6  -9   12.33    2.25
   0   6   9   10.30    1.67
   0   6   9   11.35    2.30
   0  -6  -9   12.55    2.14
   0   6   9   14.81    2.33
   0   6   9    7.83    1.73
   0  -6  -9   12.36    2.13
   0  -6  -9   10.73    2.06
   0  -6  -9   12.79    2.31
   0   6  10    0.11    0.52
   0   6  10    0.48    0.81
   0  -6 -10    0.44    0.71
   0   6  10    0.11    0.63
   0   6  10    1.69    0.89
   0   6  10    0.86    0.69
   0   6  10    0.56    0.68
   0  -6 -10    1.19    0.83
   0  -6 -10    1.17    0.89
   0   6  10    0.85    0.79
   0  -6 -10    1.31    0.89
   0   6  11   92.47    5.25
   0   6  11  108.07    6.42
   0   6  11  105.60    5.71
   0  -6 -11  115.96    6.35
   0  -6 -11  107.81    5.95
   0  -6 -11  119.34    6.31
   0  -6 -12   11.96    1.85
   0   6  12   10.67    1.61
   0   6  12   12.35    1.99
   0  -6 -12   14.08    1.98
   0   6  12   12.22    1.68
   0   6  13  301.04    9.32
   0  -6 -13  324.97    9.08
   0  -6 -13  327.97    9.13
   0  -7  11  222.71    6.47
   0  -7  10    6.08    1.12
   0  -7   9  210.82    7.28
   0  -7   9  205.08    7.63
   0   7  -8   67.15    3.81
   0  -7   8   63.45    3.41
   0  -7   8   64.61    4.01
   0  -7   8   64.44    4.18
   0   7  -7  292.09    9.28
   0  -7   7  278.89   10.08
   0  -7   7  276.45    8.69
   0  -7   7  292.24    9.79
   0  -7   6   10.64    1.49
   0   7  -6   11.23    1.66
   0  -7   6   14.51    2.01
   0  -7   6    9.87    1.78
   0   7  -6   11.28    1.67
   0   7  -5  347.84   10.47
   0  -7   5  320.94   11.26
   0   7  -5  347.00   10.63
   0   7  -5  345.90   10.59
   0   7  -5  357.22   10.59
   0  -7   5  321.16   10.03
   0  -7   5  340.24   10.81
   0  -7   4    5.84    1.37
   0   7  -4    5.26    1.14
   0   7  -4    4.84    1.12
   0   7  -4    5.65    1.23
   0   7  -4    4.43    1.08
   0  -7   4    3.62    1.00
   0  -7   4    4.11    1.14
   0  -7   4    3.73    0.97
   0   7  -3  196.69    7.08
   0   7  -3  203.52    7.21
   0  -7   3  178.46    7.33
   0  -7   3  180.93    6.75
   0  -7   3  171.62    6.69
   0   7  -3  187.20    7.08
   0   7  -3  177.69    6.78
   0  -7   3  189.89    7.21
   0   7  -3  195.15    7.19
   0   7  -2  231.40    7.77
   0  -7   2  227.70    7.90
   0  -7   2  208.02    7.55
   0   7  -2  239.27    7.99
   0   7  -2  218.43    7.76
   0   7  -2  231.10    7.94
   0  -7   2  222.01    7.49
   0  -7   2  205.71    7.80
   0  -7   2  215.35    7.71
   0   7  -2  240.39    7.81
   0   7  -2  248.54    8.02
   0   7  -2  235.21    7.84
   0  -7   1  464.96   13.38
   0   7  -1  484.49   12.50
   0  -7   1  455.89   13.14
   0  -7   1  474.60   12.55
   0   7  -1  516.31   12.78
   0   7  -1  445.26   12.40
   0  -7   1  399.28   11.90
   0  -7   1  452.38   12.57
   0   7  -1  487.26   12.30
   0  -7   1  439.05   12.53
   0   7  -1  503.81   12.66
   0  -7   1  417.67   12.31
   0  -7   1  443.05   12.47
   0   7  -1  484.21   12.49
   0   7   0 1523.45   29.73
   0  -7   0 1449.41   30.79
   0  -7   0 1469.35   30.31
   0  -7   0 1438.28   30.92
   0  -7   0 1329.11   29.50
   0   7   0 1615.05   30.11
   0  -7   0 1403.17   30.21
   0  -7   0 1427.75   30.41
   0  -7   0 1375.46   30.38
   0  -7   0 1380.30   29.72
   0  -7   0 1445.85   31.24
   0  -7   0 1467.86   31.52
   0  -7   0 1367.45   30.12
   0   7   0 1526.71   30.06
   0  -7   0 1360.29   30.09
   0   7   0 1532.89   30.05
   0  -7   0 1490.38   30.31
   0   7   0 1488.40   30.06
   0  -7   0 1368.57   30.48
   0  -7   0 1298.37   29.23
   0  -7   0 1415.48   30.60
   0  -7   0 1376.29   30.38
   0  -7   0 1370.18   29.88
   0   7   1   18.68    2.30
   0   7   1   18.80    2.31
   0   7   1   18.46    2.00
   0   7   1   19.65    2.33
   0   7   1   24.66    2.27
   0  -7  -1   17.03    2.09
   0   7   1   17.60    2.22
   0  -7  -1   20.58    2.36
   0  -7  -1   17.99    2.18
   0  -7  -1   19.69    2.43
   0  -7  -1   19.48    2.33
   0  -7  -1   19.02    2.21
   0  -7  -1   27.04    2.31
   0  -7  -1   19.34    2.12
   0   7   1   21.26    2.08
   0  -7  -1   20.00    2.17
   0   7   1   19.01    2.23
   0  -7  -1   18.34    2.21
   0   7   1   18.43    2.26
   0  -7  -1   19.19    2.31
   0  -7  -1   19.98    2.11
   0   7   1   21.32    2.14
   0  -7  -1   16.95    1.90
   0   7   1   16.79    2.22
   0  -7  -1   19.43    2.13
   0  -7  -1   21.69    2.49
   0  -7  -1   18.69    2.23
   0   7   1   16.56    2.19
   0  -7  -1   17.14    1.96
   0   7   1   18.54    2.29
   0  -7  -1   18.84    2.25
   0   7   1   19.66    2.24
   0  -7  -1   19.08    2.21
   0  -7  -1   19.96    2.27
   0  -7  -1   16.91    1.78
   0  -7  -2  765.19   20.08
   0   7   2  793.02   20.46
   0   7   2  831.54   18.93
   0   7   2  827.35   18.48
   0  -7  -2  850.87   19.36
   0  -7  -2  830.01   20.20
   0   7   2  826.29   20.70
   0   7   2  803.83   20.59
   0  -7  -2  831.13   20.64
   0   7   2  801.56   20.24
   0  -7  -2  785.82   20.21
   0   7   2  826.59   20.81
   0  -7  -2  852.89   19.34
   0   7   2  810.28   19.97
   0  -7  -2  840.58   21.14
   0   7   2  855.52   18.99
   0   7   2  807.65   18.39
   0   7   2  807.74   20.06
   0   7   2  779.39   20.39
   0  -7  -2  830.08   20.53
   0   7   2  793.96   20.42
   0   7   2  776.14   18.74
   0   7   2  851.44   19.15
   0   7   2  802.72   19.82
   0  -7  -2  790.28   20.17
   0  -7  -2  782.43   19.41
   0  -7  -2  787.50   19.16
   0  -7  -2  760.36   18.68
   0  -7  -2  773.51   20.06
   0  -7  -2  844.07   19.75
   0  -7  -2  793.35   19.93
   0  -7  -2  794.67   19.97
   0  -7  -2  805.08   19.22
   0   7   2  800.06   20.30
   0   7   2  811.16   18.61
   0   7   2  823.58   20.50
   0  -7  -2  752.73   19.67
   0  -7  -2  793.39   20.05
   0  -7  -2  793.07   20.28
   0   7   3   78.32    4.78
   0   7   3   79.59    4.23
   0  -7  -3   70.95    4.79
   0   7   3   70.55    4.69
   0  -7  -3   76.97    4.87
   0  -7  -3   76.31    4.75
   0   7   3   78.75    4.99
   0  -7  -3   78.49    5.01
   0   7   3   73.40    4.69
   0   7   3   71.44    4.06
   0  -7  -3   73.39    4.22
   0  -7  -3   77.29    4.89
   0  -7  -3   73.42    4.55
   0  -7  -3   79.46    4.45
   0  -7  -3   79.81    5.14
   0  -7  -3   81.26    5.05
   0  -7  -3   74.35    4.69
   0   7   3   75.47    4.17
   0   7   3   78.22    5.11
   0  -7  -3   77.82    4.44
   0   7   3   74.93    4.96
   0  -7  -3   77.47    4.70
   0  -7  -3   76.61    4.83
   0  -7  -3   73.27    4.91
   0  -7  -3   75.95    4.84
   0   7   3   65.47    4.68
   0   7   3   78.05    4.15
   0   7   3   74.01    4.97
   0  -7  -3   71.80    4.74
   0   7   3   77.93    4.32
   0  -7  -3   81.64    4.57
   0   7   3   79.20    5.15
   0  -7  -3   66.48    4.63
   0   7   3   81.76    4.40
   0   7   3   71.65    4.65
   0   7   3   76.71    4.91
   0  -7  -3   80.04    4.60
   0   7   3   67.62    4.69
   0   7   3   76.77    4.10
   0   7   3   75.29    4.05
   0  -7  -4  131.93    6.66
   0  -7  -4  143.42    7.03
   0  -7  -4  141.32    6.81
   0   7   4  142.07    6.86
   0  -7  -4  142.22    6.85
   0   7   4  131.52    6.80
   0   7   4  136.50    7.11
   0  -7  -4  147.60    6.71
   0  -7  -4  159.28    7.22
   0   7   4  129.01    6.74
   0   7   4  137.32    7.11
   0   7   4  147.11    6.98
   0  -7  -4  130.35    6.76
   0  -7  -4  144.15    7.23
   0  -7  -4  137.88    6.95
   0   7   4  136.53    7.10
   0  -7  -4  133.47    6.73
   0  -7  -4  133.83    6.71
   0   7   4  137.98    6.08
   0  -7  -4  159.60    7.26
   0   7   4  143.27    6.28
   0   7   4  137.68    6.02
   0  -7  -4  157.80    6.87
   0   7   4  143.64    6.00
   0  -7  -4  152.30    6.58
   0  -7  -4  136.74    6.90
   0   7   4  133.28    6.58
   0  -7  -4  136.98    6.70
   0  -7  -4  149.78    6.66
   0   7   4  134.21    6.93
   0   7   4  131.53    6.70
   0   7   4  145.94    7.21
   0   7   4  145.37    6.26
   0  -7  -4  139.77    6.90
   0  -7  -4  134.87    6.61
   0   7   4  134.66    6.86
   0   7   4  134.07    5.90
   0   7   5  290.56    9.72
   0   7   5  275.88   10.55
   0   7   5  270.60   10.40
   0  -7  -5  296.05   10.87
   0   7   5  286.00   10.40
   0   7   5  285.36    9.60
   0   7   5  274.13   10.61
   0  -7  -5  276.62   10.48
   0  -7  -5  264.56   10.11
   0  -7  -5  281.54   10.45
   0   7   5  287.10   10.60
   0  -7  -5  272.82   10.44
   0  -7  -5  321.26   11.30
   0   7   5  259.00    9.94
   0  -7  -5  273.10   10.20
   0   7   5  269.28   10.25
   0   7   5  280.90   10.65
   0   7   5  289.70    9.53
   0   7   5  271.22   10.69
   0  -7  -5  281.61   10.68
   0  -7  -5  330.53   10.84
   0  -7  -5  291.26   10.38
   0  -7  -5  273.50   10.48
   0   7   5  287.77    9.78
   0  -7  -5  299.60   10.17
   0  -7  -5  255.44   10.10
   0   7   5  297.71   10.68
   0  -7  -5  266.94   10.07
   0  -7  -5  298.68   10.38
   0  -7  -5  269.22   10.19
   0  -7  -5  266.98   10.18
   0  -7  -5  305.32   10.97
   0   7   5  279.74   10.51
   0   7   5  276.22    9.47
   0   7   5  276.36   10.22
   0   7   5  283.01   10.91
   0  -7  -6    8.61    1.70
   0   7   6    8.19    1.81
   0  -7  -6    9.74    1.96
   0   7   6   10.78    1.80
   0  -7  -6   11.22    1.90
   0  -7  -6   10.20    1.86
   0  -7  -6    9.98    1.80
   0  -7  -6   10.09    1.86
   0   7   6   10.98    1.97
   0   7   6    9.14    1.74
   0   7   6    9.24    1.74
   0   7   6   10.13    1.80
   0  -7  -6   14.74    2.17
   0  -7  -6   11.98    1.96
   0   7   6   11.17    1.95
   0  -7  -6   10.85    1.92
   0  -7  -6   10.48    2.01
   0  -7  -6   10.07    1.88
   0   7   6    8.89    1.83
   0   7   6    8.24    1.71
   0   7   6    9.62    1.82
   0   7   6   10.48    1.89
   0  -7  -6    7.08    1.57
   0  -7  -6   10.95    1.86
   0  -7  -6    8.81    1.79
   0  -7  -6   10.18    1.84
   0   7   6    6.20    1.53
   0   7   6    8.06    1.82
   0   7   6   10.46    1.98
   0   7   6    9.23    1.86
   0   7   7  370.78   12.82
   0   7   7  369.74   12.36
   0   7   7  362.41   12.12
   0  -7  -7  423.45   13.88
   0   7   7  365.23   12.12
   0   7   7  370.71   12.05
   0   7   7  372.47   11.87
   0  -7  -7  380.93   12.70
   0  -7  -7  398.51   12.65
   0   7   7  371.47   12.08
   0   7   7  386.22   13.14
   0   7   7  376.34   12.52
   0   7   7  356.45   12.68
   0   7   7  380.21   12.27
   0  -7  -7  383.36   12.71
   0   7   7  382.16   12.45
   0   7   7  376.64   12.38
   0   7   7  369.68   12.48
   0   7   7  375.87   12.66
   0   7   7  373.54   12.53
   0  -7  -7  413.49   13.60
   0   7   8   58.49    4.55
   0  -7  -8   62.61    4.80
   0   7   8   60.41    4.47
   0  -7  -8   61.46    4.82
   0  -7  -8   56.25    4.34
   0   7   8   57.53    4.35
   0   7   8   58.20    4.16
   0  -7  -8   61.87    4.53
   0   7   8   61.07    4.22
   0   7   8   55.60    4.05
   0   7   8   54.16    4.29
   0   7   9  271.42   10.03
   0   7   9  233.68    9.37
   0   7   9  271.31    9.59
   0   7   9  271.05   10.39
   0  -7  -9  349.26   11.80
   0   7   9  278.67   11.09
   0  -7  -9  309.81   10.76
   0  -7  -9  299.00   10.67
   0  -7  -9  327.73   11.47
   0   7   9  274.92    9.70
   0  -7 -10  122.33    6.32
   0   7  10   88.35    4.98
   0  -7 -10  125.23    6.14
   0   7  10  117.16    5.90
   0  -7 -10  138.61    6.66
   0   7  10  107.99    5.22
   0   7  10  109.72    6.24
   0   7  10  105.11    5.19
   0   7  10  107.07    5.53
   0  -7 -11  252.90    8.66
   0   7  11  222.37    7.99
   0   7  11  218.80    8.65
   0  -7 -11  270.22    8.81
   0   7  11  210.31    7.68
   0  -7 -11  264.99    9.04
   0  -7 -12   24.79    2.17
   0  -7 -12   26.32    2.21
   0   7  12   24.76    2.31
   0   7  12   20.93    1.82
   0   7  12   22.59    1.91
   0  -7 -12   23.44    2.06
   0  -8   9   47.24    2.72
   0  -8   9   43.33    2.46
   0  -8   8   60.79    3.04
   0  -8   8   60.83    3.34
   0  -8   8   58.45    3.42
   0  -8   7  358.24   10.42
   0  -8   7  375.18    9.99
   0  -8   7  354.85   10.67
   0  -8   6  105.67    5.35
   0   8  -6  112.00    5.03
   0  -8   6  106.02    4.76
   0  -8   6  101.42    5.02
   0  -8   5    7.92    1.51
   0   8  -5   10.90    1.62
   0   8  -5    7.65    1.38
   0  -8   5    7.17    1.30
   0  -8   5   10.88    1.65
   0  -8   4  705.67   17.23
   0  -8   4  681.22   17.53
   0  -8   4  654.49   17.68
   0   8  -4  755.58   17.93
   0  -8   4  692.09   18.29
   0   8  -4  767.57   17.90
   0   8  -4  764.67   18.06
   0  -8   3   90.04    5.04
   0   8  -3  116.50    5.35
   0  -8   3  106.97    4.99
   0  -8   3  102.08    5.15
   0   8  -3  104.43    5.18
   0  -8   3   96.82    5.41
   0   8  -3  113.95    5.40
   0   8  -3  100.95    5.04
   0   8  -3  116.16    5.28
   0  -8   2    8.28    1.43
   0   8  -2    8.52    1.49
   0   8  -2    7.28    1.38
   0  -8   2    7.48    1.39
   0   8  -2    7.61    1.41
   0   8  -2    7.95    1.45
   0  -8   2    7.58    1.28
   0   8  -2    6.83    1.31
   0  -8   2    7.31    1.36
   0   8  -1   54.38    3.67
   0   8  -1   54.45    3.54
   0  -8   1   43.87    3.23
   0  -8   1   52.20    3.60
   0   8  -1   55.34    3.60
   0  -8   1   50.21    3.77
   0   8  -1   55.81    3.62
   0  -8   1   47.96    3.45
   0  -8   1   49.44    3.49
   0   8  -1   54.49    3.56
   0  -8   1   54.47    3.98
   0   8   0  408.91   11.77
   0  -8   0  392.57   12.39
   0  -8   0  358.11   11.70
   0  -8   0  355.34   11.06
   0  -8   0  394.89   11.79
   0  -8   0  369.82   11.32
   0   8   0  406.34   11.58
   0  -8   0  367.11   11.40
   0  -8   0  359.79   11.36
   0   8   0  446.32   11.70
   0  -8   0  364.57   11.94
   0   8   0  411.13   11.66
   0  -8   0  413.00   12.79
   0   8   0  424.02   11.70
   0  -8  -1    1.19    0.74
   0   8   1    0.57    0.70
   0  -8  -1    1.30    0.71
   0  -8  -1    2.35    0.88
   0  -8  -1    0.49    0.52
   0   8   1    0.89    0.75
   0   8   1    0.12    0.50
   0   8   1    0.62    0.56
   0  -8  -1    0.75    0.77
   0  -8  -1    0.84    0.76
   0  -8  -1    0.92    0.66
   0  -8  -1    0.87    0.70
   0   8   1    0.59    0.62
   0  -8  -1    3.64    0.98
   0  -8  -1    0.57    0.62
   0  -8  -1    1.73    0.87
   0  -8  -1    0.23    0.47
   0   8   1    0.55    0.62
   0  -8  -1    0.34    0.52
   0  -8  -1    0.46    0.58
   0  -8  -1    0.78    0.64
   0   8   1    0.47    0.56
   0   8   1    0.72    0.69
   0   8   1    0.81    0.69
   0  -8  -1    1.09    0.76
   0   8   1    0.95    0.75
   0   8   1    0.45    0.59
   0  -8  -1    1.56    0.70
   0  -8  -1    0.86    0.63
   0   8   1    0.75    0.56
   0   8   1    0.12    0.67
   0  -8  -1    0.76    0.62
   0   8   1    1.34    0.74
   0  -8  -1    1.07    0.75
   0   8   2    1.60    0.90
   0   8   2    3.28    1.01
   0  -8  -2    1.54    0.73
   0   8   2    1.72    0.92
   0  -8  -2    2.43    1.09
   0  -8  -2    2.28    0.92
   0   8   2    1.98    0.93
   0   8   2    1.89    0.81
   0  -8  -2    1.85    0.83
   0  -8  -2    1.81    0.92
   0   8   2    4.06    1.11
   0   8   2    1.92    0.88
   0  -8  -2    5.63    1.20
   0  -8  -2    2.76    1.05
   0   8   2    4.20    1.20
   0   8   2    2.62    0.99
   0  -8  -2    2.18    0.99
   0  -8  -2    2.73    1.09
   0  -8  -2    1.93    0.87
   0  -8  -2    2.16    1.06
   0  -8  -2    1.70    0.94
   0   8   2    1.38    0.90
   0   8   2    2.08    0.93
   0   8   2    1.62    0.91
   0   8   2    3.22    1.16
   0  -8  -2    1.09    0.68
   0  -8  -2    4.41    1.10
   0   8   2    1.76    0.94
   0   8   2    2.30    0.96
   0   8   2    2.23    0.81
   0  -8  -2    2.67    0.98
   0   8   2    8.29    1.39
   0  -8  -2    1.76    0.94
   0   8   2    2.37    1.02
   0  -8  -2    1.82    0.77
   0   8   2    1.86    0.86
   0  -8  -2    2.21    0.96
   0  -8  -2    1.59    0.92
   0  -8  -2    1.31    0.79
   0  -8  -2    2.32    0.98
   0  -8  -3  265.14    9.85
   0  -8  -3  276.41    9.35
   0  -8  -3  258.01   10.28
   0   8   3  260.47   10.17
   0   8   3  266.40    8.88
   0  -8  -3  272.71   10.23
   0   8   3  256.33    8.83
   0   8   3  263.78   10.32
   0  -8  -3  259.12    9.12
   0  -8  -3  258.74    9.94
   0  -8  -3  255.45    9.88
   0   8   3  251.21    9.50
   0   8   3  250.87    9.87
   0   8   3  259.54   10.19
   0   8   3  272.95    8.83
   0  -8  -3  254.42    9.84
   0   8   3  231.14    9.68
   0  -8  -3  262.74    9.90
   0   8   3  255.32   10.08
   0   8   3  263.71    9.94
   0  -8  -3  268.99   10.45
   0   8   3  265.50   10.18
   0   8   3  262.12    8.96
   0  -8  -3  259.39    9.91
   0  -8  -3  250.42    8.94
   0  -8  -3  261.30   10.00
   0   8   3  269.54    8.93
   0  -8  -3  239.36    8.79
   0   8   3  250.67    9.91
   0  -8  -3  285.03   10.41
   0  -8  -3  270.20    9.61
   0  -8  -3  238.29    9.44
   0  -8  -3  271.69    9.62
   0   8   3  256.56   10.00
   0   8   3  255.78    9.77
   0   8   3  257.79   10.18
   0   8   3  280.42    9.27
   0   8   3  262.76    8.67
   0  -8  -3  259.46    9.16
   0  -8  -3  275.44   10.56
   0   8   3  243.48    9.54
   0  -8  -3  267.27    9.85
   0   8   4  259.07   10.09
   0   8   4  261.27    9.20
   0   8   4  268.90   10.46
   0   8   4  262.94   10.21
   0   8   4  262.66   10.31
   0  -8  -4  277.65    9.65
   0  -8  -4  255.52   10.02
   0  -8  -4  248.41    9.88
   0  -8  -4  246.51    9.80
   0   8   4  237.73    9.73
   0   8   4  236.62    9.84
   0  -8  -4  264.60   10.24
   0   8   4  258.49    8.86
   0  -8  -4  241.84    9.95
   0   8   4  260.12    9.83
   0  -8  -4  276.56   10.33
   0   8   4  273.39   10.08
   0  -8  -4  295.61   10.18
   0  -8  -4  260.90   10.04
   0   8   4  269.06   10.32
   0   8   4  260.93    9.94
   0   8   4  267.13    9.11
   0  -8  -4  291.62   10.16
   0   8   4  258.55   10.33
   0  -8  -4  266.36   10.52
   0  -8  -4  244.53    9.79
   0  -8  -4  242.42    9.91
   0   8   4  272.68   10.58
   0   8   4  274.64    8.96
   0  -8  -4  292.73    9.74
   0   8   4  279.30    9.35
   0   8   4  266.23    9.05
   0   8   4  267.01   10.10
   0  -8  -4  270.06   10.43
   0  -8  -4  287.76    9.75
   0  -8  -4  270.79   10.50
   0  -8  -4  268.09   10.48
   0  -8  -4  275.73    9.47
   0   8   4  269.75   10.37
   0  -8  -4  259.01    9.99
   0  -8  -5  101.57    5.52
   0  -8  -5   97.16    5.71
   0   8   5  101.17    5.68
   0   8   5   97.78    5.91
   0  -8  -5  100.23    5.96
   0  -8  -5  108.53    5.67
   0  -8  -5  101.51    5.44
   0   8   5   95.43    5.71
   0  -8  -5  100.05    5.94
   0  -8  -5  111.77    6.01
   0  -8  -5  106.85    5.56
   0   8   5   92.96    5.56
   0   8   5  106.58    5.97
   0  -8  -5   92.50    5.52
   0  -8  -5  101.25    5.89
   0  -8  -5   86.85    5.40
   0  -8  -5   88.68    5.54
   0  -8  -5   93.48    5.61
   0   8   5   96.61    5.16
   0   8   5  102.28    5.20
   0   8   5   98.63    5.04
   0   8   5  100.01    5.73
   0  -8  -5  104.61    5.85
   0   8   5   97.84    5.87
   0   8   5   98.05    6.02
   0   8   5   93.51    5.64
   0  -8  -5  103.68    5.85
   0  -8  -5  102.17    5.80
   0  -8  -5  101.21    6.08
   0   8   5   89.44    5.63
   0   8   5  100.94    5.91
   0  -8  -5   99.90    5.88
   0   8   5   97.80    5.84
   0   8   5  102.94    6.12
   0  -8  -5   99.48    6.03
   0  -8  -5   95.70    5.76
   0   8   5   95.50    5.56
   0  -8  -6    3.13    1.10
   0   8   6    4.03    1.26
   0   8   6    2.35    0.98
   0  -8  -6    3.16    1.09
   0   8   6    2.18    0.91
   0  -8  -6    3.05    1.09
   0   8   6    2.55    1.06
   0  -8  -6    2.25    1.01
   0  -8  -6    2.92    1.11
   0   8   6    4.26    1.25
   0  -8  -6    2.64    0.96
   0  -8  -6    2.85    1.15
   0   8   6    2.62    1.03
   0   8   6    2.19    0.93
   0   8   6    2.12    0.97
   0   8   6    3.19    1.09
   0  -8  -6    2.38    1.05
   0  -8  -6    2.26    1.01
   0  -8  -6    3.00    1.14
   0   8   6    2.32    1.08
   0  -8  -6    2.99    1.06
   0  -8  -6    2.39    0.96
   0   8   6    3.61    1.20
   0   8   6    1.39    0.85
   0  -8  -6    2.09    0.96
   0   8   6    2.69    1.09
   0  -8  -6    1.69    0.79
   0  -8  -6    3.20    1.11
   0  -8  -6    2.50    1.08
   0   8   6    2.46    0.94
   0   8   6    3.20    1.13
   0   8   6    1.74    1.00
   0  -8  -6    2.04    0.91
   0  -8  -6    1.34    0.80
   0   8   6    4.68    1.40
   0   8   6    2.77    1.01
   0  -8  -7   76.35    4.72
   0   8   7   74.84    4.76
   0   8   7   71.24    4.59
   0  -8  -7   93.14    5.39
   0   8   7   75.93    4.84
   0  -8  -7   90.72    5.37
   0  -8  -7   71.95    4.55
   0   8   7   70.92    4.68
   0   8   7   70.85    4.73
   0  -8  -7   74.08    4.69
   0  -8  -7   76.27    4.84
   0  -8  -7   78.46    5.01
   0   8   7   76.23    4.77
   0  -8  -7   71.76    4.63
   0   8   7   72.59    4.94
   0   8   7   78.68    4.47
   0  -8  -7   71.83    4.77
   0   8   7   77.99    4.88
   0   8   7   67.92    4.54
   0   8   7   79.75    4.79
   0  -8  -7   78.61    4.82
   0  -8  -7   85.76    4.95
   0  -8  -7   78.11    5.01
   0  -8  -7   87.20    5.03
   0   8   7   76.42    5.06
   0   8   7   77.84    4.75
   0   8   7   77.99    4.74
   0  -8  -7   73.44    4.75
   0   8   7   82.94    5.10
   0   8   7   81.82    4.66
   0   8   7   79.43    4.77
   0   8   7   77.10    4.93
   0   8   8   42.12    3.50
   0  -8  -8   50.64    3.82
   0   8   8   40.97    3.32
   0   8   8   44.67    3.27
   0   8   8   42.21    3.15
   0   8   8   43.33    3.31
   0   8   8   43.38    3.56
   0   8   8   41.55    3.46
   0  -8  -8   46.04    3.54
   0  -8  -8   47.54    3.74
   0  -8  -8   38.25    3.18
   0  -8  -8   50.09    3.63
   0  -8  -9   13.50    1.81
   0   8   9   10.74    1.62
   0   8   9    9.73    1.55
   0  -8  -9   15.77    2.04
   0   8   9   11.31    1.58
   0   8   9   11.50    1.80
   0  -8  -9   14.02    1.95
   0  -8  -9   13.00    1.81
   0   8   9   11.65    1.59
   0   8  10  113.02    4.71
   0  -8 -10  138.53    5.55
   0  -8 -10  147.56    5.89
   0   8  10   97.90    4.58
   0   8  10  119.07    4.78
   0   8  10  117.39    4.99
   0   8  10  115.57    5.20
   0  -8 -10  140.81    5.72
   0  -8 -10  113.41    5.02
   0  -8 -11   56.12    2.96
   0  -8 -11   52.00    2.87
   0   8  11   43.82    2.49
   0  -8 -11   57.16    3.09
   0   8  11   43.87    2.68
   0  -8 -11   47.09    2.71
   0  -9   8   17.82    1.43
   0  -9   8   16.31    1.41
   0  -9   7    2.12    0.60
   0  -9   7    1.54    0.54
   0   9  -7    1.66    0.59
   0  -9   6   34.96    2.57
   0  -9   6   38.68    2.61
   0   9  -6   45.71    2.79
   0   9  -6   43.39    2.77
   0  -9   5   92.72    4.20
   0   9  -5   92.78    4.45
   0  -9   5   86.62    4.28
   0  -9   5   83.68    4.34
   0  -9   4   22.51    2.27
   0  -9   4   22.20    2.05
   0  -9   4   23.47    2.23
   0   9  -4   21.44    2.14
   0  -9   3    3.27    0.89
   0  -9   3    2.41    0.83
   0  -9   3    2.02    0.84
   0   9  -3    3.22    0.94
   0   9  -3    2.84    0.91
   0  -9   3    2.31    0.80
   0   9  -2  127.34    5.45
   0  -9   2  112.34    5.28
   0  -9   2   99.91    5.16
   0   9  -2  118.60    5.57
   0   9  -2  120.21    5.54
   0   9  -2  130.52    5.59
   0  -9   2  107.22    5.50
   0   9  -2  121.50    5.61
   0   9  -1  106.98    5.21
   0   9  -1  120.23    5.26
   0   9  -1  107.48    5.26
   0   9  -1  111.85    5.47
   0   9  -1  111.87    5.31
   0   9  -1  118.62    5.44
   0  -9   1   96.80    5.05
   0   9  -1  109.76    5.20
   0   9   0  144.94    6.31
   0   9   0  146.89    6.19
   0   9   0  153.49    6.25
   0   9   0  132.57    5.94
   0  -9   0  126.14    6.38
   0  -9   0  125.71    6.24
   0  -9   0  118.07    5.66
   0  -9   0  134.26    6.60
   0   9   0  149.95    6.10
   0  -9   0  132.70    5.94
   0   9   0  141.51    6.07
   0  -9  -1   42.24    3.69
   0   9   1   45.62    3.37
   0   9   1   44.22    3.63
   0  -9  -1   39.58    3.11
   0   9   1   46.52    3.72
   0  -9  -1   39.57    3.30
   0   9   1   40.41    3.39
   0  -9  -1   41.87    3.23
   0   9   1   37.00    3.01
   0   9   1   45.09    3.62
   0   9   1   44.01    3.55
   0  -9  -1   40.57    3.53
   0   9   1   42.37    3.14
   0  -9  -1   45.72    3.73
   0   9   1   41.47    3.50
   0  -9  -1   44.62    3.50
   0  -9  -1   38.47    3.03
   0  -9  -1   42.56    3.51
   0  -9  -1   41.18    3.36
   0  -9  -1   41.32    3.59
   0  -9  -1   39.93    3.38
   0  -9  -1   40.36    3.19
   0  -9  -1   42.13    3.58
   0   9   1   45.80    3.77
   0  -9  -1   44.44    3.58
   0  -9  -1   43.65    3.53
   0   9   1   47.22    3.61
   0   9   1   42.43    3.55
   0   9   1   42.24    3.22
   0   9   1   44.68    3.29
   0  -9  -1   40.19    3.31
   0   9   1   46.27    3.71
   0  -9  -2  279.54    9.90
   0  -9  -2  284.85   10.39
   0   9   2  277.10   10.28
   0  -9  -2  275.70   10.20
   0   9   2  267.76   10.10
   0  -9  -2  257.68    8.91
   0   9   2  284.64   10.50
   0   9   2  271.28   10.10
   0  -9  -2  260.92    9.75
   0  -9  -2  271.02    9.30
   0   9   2  279.53    9.99
   0  -9  -2  282.33   10.48
   0   9   2  294.18    9.42
   0   9   2  277.71   10.04
   0  -9  -2  272.28    9.13
   0  -9  -2  259.30    9.76
   0   9   2  296.71    9.34
   0  -9  -2  269.87    9.75
   0  -9  -2  257.60    9.02
   0  -9  -2  277.62    9.43
   0  -9  -2  270.60   10.30
   0   9   2  281.52    9.31
   0  -9  -2  268.86    9.96
   0   9   2  266.31    9.92
   0   9   2  285.37   10.35
   0   9   2  270.98   10.07
   0   9   2  279.12   10.23
   0   9   2  269.67    9.12
   0  -9  -2  259.03    9.59
   0  -9  -2  288.59   10.61
   0   9   2  284.44   10.20
   0  -9  -2  274.10   10.05
   0  -9  -2  269.40    9.98
   0   9   3   62.40    4.46
   0   9   3   53.80    4.12
   0   9   3   56.99    4.29
   0  -9  -3   55.21    4.06
   0  -9  -3   52.77    3.62
   0   9   3   53.38    3.57
   0   9   3   55.30    4.21
   0  -9  -3   55.40    4.32
   0  -9  -3   51.66    4.03
   0  -9  -3   57.80    4.30
   0   9   3   60.17    4.35
   0  -9  -3   50.27    3.96
   0   9   3   57.56    4.34
   0  -9  -3   54.54    4.25
   0  -9  -3   55.55    4.06
   0   9   3   56.42    4.18
   0   9   3   58.78    3.82
   0  -9  -3   54.53    3.79
   0  -9  -3   49.71    3.87
   0   9   3   59.28    4.37
   0   9   3   56.39    4.36
   0  -9  -3   51.97    3.58
   0  -9  -3   56.76    4.12
   0   9   3   56.48    4.13
   0   9   3   54.12    4.14
   0  -9  -3   50.69    3.66
   0  -9  -3   51.44    4.15
   0  -9  -3   61.57    4.41
   0  -9  -3   54.06    3.62
   0   9   3   57.95    4.06
   0  -9  -3   56.99    4.24
   0   9   3   60.47    4.42
   0  -9  -3   57.28    4.32
   0  -9  -4    3.04    1.02
   0   9   4    1.76    0.90
   0   9   4    2.29    1.01
   0   9   4    2.63    1.05
   0  -9  -4    2.19    0.92
   0  -9  -4    2.04    0.83
   0  -9  -4    3.82    1.30
   0  -9  -4    3.00    1.07
   0  -9  -4    2.43    1.03
   0  -9  -4    1.92    0.80
   0   9   4    2.84    1.04
   0  -9  -4    2.18    0.99
   0  -9  -4    3.09    1.10
   0  -9  -4    2.45    1.04
   0   9   4    2.96    1.15
   0  -9  -4    1.71    0.89
   0  -9  -4    2.59    0.89
   0   9   4    5.94    1.21
   0   9   4    3.99    1.08
   0  -9  -4    3.58    1.19
   0  -9  -4    1.98    0.95
   0   9   4    2.44    1.03
   0   9   4    2.68    1.07
   0  -9  -4    1.75    0.85
   0   9   4    2.78    1.13
   0   9   4    2.23    0.95
   0   9   4    3.12    1.13
   0  -9  -4    2.57    1.09
   0   9   4    2.17    1.03
   0   9   4    2.58    1.11
   0   9   4    4.91    1.11
   0  -9  -4    3.33    1.25
   0  -9  -4    2.57    1.07
   0   9   4    2.12    0.99
   0   9   5  312.23   10.74
   0   9   5  303.02   10.74
   0  -9  -5  316.15   10.90
   0  -9  -5  302.06   10.96
   0  -9  -5  306.24   10.73
   0   9   5  306.03    9.54
   0  -9  -5  327.76    9.93
   0   9   5  292.67   10.18
   0   9   5  319.59   11.10
   0  -9  -5  299.51    9.82
   0  -9  -5  314.03   10.59
   0   9   5  301.78   10.84
   0   9   5  294.98    9.19
   0   9   5  298.00   10.50
   0  -9  -5  279.44   10.30
   0  -9  -5  303.01   10.67
   0   9   5  308.46   10.97
   0  -9  -5  305.09   10.54
   0  -9  -5  321.69   10.32
   0  -9  -5  292.31   10.84
   0   9   5  296.50    9.31
   0  -9  -5  292.81   10.32
   0   9   5  298.53   10.44
   0   9   5  304.26   10.80
   0   9   5  317.95   10.93
   0   9   5  289.45   10.55
   0  -9  -5  320.07   11.02
   0  -9  -5  293.79   10.44
   0  -9  -5  309.97   10.09
   0   9   5  296.24   10.55
   0  -9  -5  292.49   10.53
   0  -9  -5  294.98    9.63
   0  -9  -5  299.95   10.45
   0   9   5  324.97   10.76
   0  -9  -6  377.83   11.33
   0  -9  -6  357.65   11.29
   0   9   6  350.48   10.30
   0  -9  -6  370.58   11.88
   0   9   6  355.29   10.45
   0   9   6  365.88   11.44
   0  -9  -6  352.32   11.38
   0  -9  -6  368.48   11.44
   0   9   6  363.70   11.94
   0  -9  -6  398.97   11.46
   0   9   6  357.42   11.63
   0   9   6  369.25   11.61
   0  -9  -6  360.47   11.63
   0  -9  -6  357.94   10.74
   0  -9  -6  342.82   11.36
   0  -9  -6  376.16   11.95
   0   9   6  354.48   11.31
   0  -9  -6  369.52   11.48
   0  -9  -6  361.36   11.56
   0   9   6  377.83   12.02
   0   9   6  366.39   11.66
   0  -9  -6  366.04   11.45
   0   9   6  364.79   11.33
   0   9   6  339.90   11.31
   0   9   6  358.69   11.32
   0  -9  -6  352.60   11.23
   0  -9  -6  374.39   11.04
   0   9   6  368.64   11.70
   0   9   6  366.92   11.59
   0  -9  -6  372.45   11.76
   0   9   6  357.16   11.71
   0   9   7  270.55    9.44
   0   9   7  274.10    9.52
   0   9   7  276.77    9.16
   0   9   7  272.19    9.29
   0  -9  -7  265.34    9.30
   0   9   7  247.43    8.84
   0   9   7  266.10    8.91
   0  -9  -7  276.78    9.04
   0  -9  -7  284.40    8.73
   0  -9  -7  268.05    9.00
   0  -9  -7  268.15    9.18
   0   9   7  257.30    8.85
   0   9   7  265.66    8.34
   0   9   7  269.43    9.07
   0  -9  -7  247.44    8.85
   0   9   7  262.80    9.09
   0  -9  -7  270.48    8.90
   0   9   7  275.72    8.98
   0  -9  -7  265.23    8.90
   0  -9  -7  265.30    9.17
   0   9   7  286.47    9.36
   0   9   7  266.91    8.28
   0  -9  -7  266.78    9.36
   0  -9  -7  249.45    8.75
   0   9   8   81.85    3.88
   0   9   8   82.80    4.43
   0   9   8   78.80    4.14
   0   9   8   84.07    4.19
   0  -9  -8   84.51    4.27
   0   9   8   86.52    3.94
   0  -9  -8   88.07    4.39
   0   9   8   68.04    3.75
   0   9   8   81.61    4.42
   0  -9  -8   87.52    4.13
   0  -9  -9   22.01    1.85
   0   9   9   19.34    1.66
   0  -9  -9   21.42    1.91
   0   9   9   15.42    1.55
   0   9   9   19.63    1.68
   0  -9  -9   24.70    2.06
   0   9   9   20.35    1.87
   0  10  -6  436.52   10.00
   0  10  -5    0.68    0.44
   0  10  -5    0.71    0.44
   0 -10   5    0.21    0.34
   0 -10   5    0.69    0.44
   0 -10   4  177.21    5.89
   0  10  -4  186.83    6.13
   0  10  -4  191.99    6.04
   0  10  -4  183.29    5.98
   0  10  -3    1.79    0.63
   0 -10   3    1.42    0.58
   0  10  -3    1.96    0.71
   0  10  -3    1.49    0.61
   0 -10   3    1.06    0.58
   0  10  -3    1.56    0.65
   0  10  -2  296.78    8.68
   0 -10   2  263.64    8.56
   0  10  -2  295.69    8.70
   0  10  -2  283.06    8.25
   0  10  -2  299.51    8.81
   0 -10   2  249.66    8.24
   0  10  -2  304.51    8.65
   0  10  -1    6.97    1.27
   0  10  -1    9.30    1.38
   0  10  -1    8.41    1.38
   0  10  -1    7.82    1.29
   0 -10   1    8.17    1.36
   0  10  -1    7.10    1.21
   0 -10   1    7.02    1.23
   0  10   0   36.47    2.71
   0 -10   0   32.82    2.88
   0 -10   0   27.57    2.64
   0  10   0   35.57    2.82
   0  10   0   37.34    2.74
   0 -10   0   31.81    2.69
   0 -10   0   33.33    2.63
   0  10   0   36.09    2.71
   0  10   0   35.81    2.60
   0 -10  -1   16.01    1.81
   0  10   1   15.91    1.82
   0 -10  -1   18.45    2.25
   0  10   1   16.38    1.88
   0  10   1   16.26    1.80
   0 -10  -1   15.09    1.97
   0  10   1   15.31    1.87
   0 -10  -1   16.87    2.10
   0 -10  -1   15.31    1.79
   0  10   2   67.50    4.27
   0 -10  -2   64.80    4.10
   0 -10  -2   62.27    3.63
   0 -10  -2   63.43    4.08
   0 -10  -2   63.71    3.97
   0  10   2   73.32    4.36
   0 -10  -2   66.60    3.79
   0 -10  -2   61.22    3.61
   0 -10  -2   66.84    4.24
   0 -10  -2   62.51    3.94
   0 -10  -2   70.45    4.15
   0  10   2   73.45    4.10
   0  10   2   65.36    4.09
   0  10   2   66.94    4.16
   0  10   2   69.51    4.18
   0  10   2   65.70    4.19
   0 -10  -2   62.84    4.10
   0  10   2   66.41    4.07
   0  10   2   72.87    4.30
   0 -10  -2   66.50    4.23
   0 -10  -2   63.52    4.23
   0  10   2   69.17    3.79
   0 -10  -2   73.57    4.53
   0 -10  -2   60.91    3.99
   0  10   2   74.92    3.98
   0  10   3  296.66    9.14
   0 -10  -3  288.29    9.54
   0  10   3  288.49    9.67
   0  10   3  302.23    9.88
   0 -10  -3  303.94   10.17
   0  10   3  298.19    9.71
   0  10   3  301.70   10.04
   0 -10  -3  309.67   10.18
   0  10   3  305.79    9.94
   0 -10  -3  289.86    9.91
   0 -10  -3  291.10    9.75
   0  10   3  311.63    9.98
   0 -10  -3  282.48    8.91
   0 -10  -3  295.32    9.84
   0 -10  -3  274.70    8.87
   0 -10  -3  279.23    9.65
   0  10   3  287.62    9.78
   0  10   3  291.49    8.79
   0 -10  -3  288.24    9.67
   0 -10  -3  288.01    9.88
   0 -10  -3  289.57    9.53
   0  10   3  314.88   10.24
   0  10   3  301.68   10.00
   0  10   3  281.75    8.85
   0 -10  -3  309.06    9.78
   0 -10  -3  295.94    8.91
   0  10   4   28.55    2.31
   0 -10  -4   28.50    2.59
   0 -10  -4   29.41    2.78
   0 -10  -4   29.41    2.83
   0  10   4   29.19    2.71
   0 -10  -4   29.72    2.44
   0  10   4   27.65    2.48
   0 -10  -4   31.94    2.80
   0  10   4   31.58    2.74
   0  10   4   27.50    2.68
   0  10   4   30.43    2.77
   0  10   4   30.33    2.36
   0 -10  -4   27.38    2.33
   0  10   4   29.07    2.26
   0  10   4   31.64    2.83
   0 -10  -4   27.39    2.58
   0 -10  -4   29.84    2.73
   0 -10  -4   31.68    2.91
   0 -10  -4   27.68    2.67
   0  10   4   32.28    2.83
   0 -10  -4   31.03    2.75
   0  10   4   30.59    2.83
   0 -10  -4   28.89    2.31
   0  10   4   31.56    2.79
   0 -10  -4   28.46    2.69
   0 -10  -4   30.62    2.88
   0  10   4   28.07    2.67
   0  10   4   34.57    2.88
   0 -10  -5   51.28    3.49
   0  10   5   52.52    3.53
   0  10   5   53.33    3.49
   0 -10  -5   54.28    3.49
   0  10   5   51.11    2.95
   0 -10  -5   48.21    3.45
   0  10   5   51.38    3.52
   0  10   5   53.63    3.53
   0 -10  -5   48.59    3.39
   0 -10  -5   53.79    3.61
   0  10   5   51.15    2.91
   0 -10  -5   49.04    3.02
   0 -10  -5   53.81    3.63
   0  10   5   53.49    3.36
   0  10   5   51.44    3.43
   0  10   5   55.80    3.69
   0  10   5   53.57    3.61
   0  10   5   46.25    3.33
   0  10   5   55.19    3.67
   0 -10  -5   47.31    3.04
   0  10   5   47.88    3.36
   0 -10  -5   48.53    3.36
   0 -10  -5   52.41    3.51
   0 -10  -5   49.33    3.35
   0 -10  -5   48.83    3.42
   0 -10  -5   49.50    3.36
   0 -10  -6    2.45    0.75
   0 -10  -6    2.77    0.89
   0 -10  -6    2.80    0.84
   0  10   6    2.29    0.66
   0  10   6    1.90    0.71
   0 -10  -6    1.46    0.65
   0  10   6    1.82    0.68
   0 -10  -6    2.50    0.82
   0  10   6    1.81    0.70
   0  10   6    3.00    0.88
   0  10   6    1.65    0.69
   0  10   6    2.06    0.62
   0 -10  -6    1.05    0.52
   0  10   6    2.26    0.80
   0 -10  -6    1.87    0.70
   0  10   6    1.88    0.71
   0 -10  -6    2.47    0.78
   0  10   6    2.25    0.73
   0 -10  -6    1.55    0.66
   0 -10  -6    2.84    0.81
   0 -10  -6    1.91    0.60
   0  10   6    3.17    0.88
   0  10   6    3.22    0.89
   0  10   6    1.79    0.66
   0 -10  -6    2.15    0.67
   0 -10  -7   32.29    2.30
   0  10   7   28.02    2.14
   0 -10  -7   26.86    2.19
   0  10   7   30.85    2.40
   0 -10  -7   27.58    1.99
   0  10   7   29.23    2.17
   0  10   7   28.44    1.92
   0  10   7   26.10    2.11
   0  10   7   29.28    2.29
   0  10   7   30.16    2.21
   0 -10  -7   28.93    2.10
   0 -10  -7   27.19    2.17
   0  10   7   29.91    2.29
   0  10   7   28.56    2.22
   0  10   7   32.88    2.46
   0 -10  -7   28.40    2.26
   0  10   7   31.25    2.30
   0 -10  -7   28.82    1.93
   0  10   7   28.84    1.92
   0 -10  -7   27.88    2.26
   0 -10  -7   29.13    2.20
   0  10   7   25.85    2.12
   0 -10  -7   29.04    2.25
   0  10   7   31.70    2.31
   0 -10  -7   27.92    2.15
   0  11  -2  162.03    4.88
   0 -11   2  139.67    4.69
   0  11  -1   88.64    3.49
   0  11  -1   88.38    3.52
   0  11  -1   87.08    3.45
   0  11   0  109.07    4.05
   0  11   0  119.53    4.22
   0  11   0  117.04    4.22
   0  11   0  119.37    4.38
   0  11   1   74.24    3.23
   0 -11  -1   55.40    3.21
   0 -11  -1   65.15    3.40
   0  11   1   72.50    3.22
   0 -11  -1   67.68    3.16
   0 -11  -1   57.48    3.00
   0  11   1   75.86    3.39
   0 -11  -1   70.63    3.53
   0 -11  -2   18.18    1.62
   0  11   2   23.75    1.83
   0  11   2   27.83    1.92
   0 -11  -2   19.97    1.86
   0 -11  -2   24.60    1.81
   0 -11  -2   20.19    1.96
   0 -11  -2   26.84    2.17
   0  11   2   24.90    1.78
   0 -11  -2   24.96    2.09
   0 -11  -3   59.52    3.11
   0 -11  -3   63.77    3.39
   0  11   3   60.72    2.89
   0  11   3   66.64    2.92
   0 -11  -3   65.70    3.32
   0  11   3   72.70    3.46
   0  11   3   71.43    3.39
   0 -11  -3   59.22    3.25
   0 -11  -3   61.40    3.24
   0  11   3   65.93    3.31
   0 -11  -3   57.19    3.30
   0 -11  -3   61.07    3.19
   0 -11  -3   65.14    2.96
   0  11   3   68.25    3.31
   0  11   3   62.77    3.27
   0 -11  -3   63.30    3.19
   0  11   3   67.39    3.27
   0 -11  -3   59.56    3.19
   0  11   3   69.96    3.06
   0  11   3   69.56    3.45
   0 -11  -3   59.15    3.20
   0 -11  -3   60.34    3.11
   0  11   3   64.90    3.26
   0 -11  -3   69.13    3.55
  -1  10   5  126.30    4.97
  -1  10   5  111.86    3.98
   1 -10  -5  111.91    4.68
  -1  10   5  131.30    4.83
   1 -10  -5  134.39    5.26
  -1  10   5  123.31    4.85
   1 -10  -5   97.90    4.48
   1 -10  -5  125.71    5.00
  -1  10   5  130.10    5.04
   1 -10  -5  126.00    5.11
  -1  10   5  110.21    4.08
   1 -10  -5  117.82    4.82
   1 -10  -5  126.80    5.06
  -1  10   5  118.21    4.81
  -1  10   5  129.34    5.12
   1 -10  -5  117.73    4.77
   1 -10  -5  122.28    4.60
   1 -10  -5  111.16    4.77
   1 -10  -5  121.83    4.54
  -1  10   5  127.80    4.99
   1 -10  -5  122.50    4.89
  -1  10   5  126.34    5.02
   1 -10  -5  118.35    5.01
  -1  10   5  124.22    5.00
   1 -10  -5  114.65    4.91
  -1  10   5  129.91    5.00
  -1  10   5  123.54    4.85
  -1  10   5  130.73    5.16
   1 -10  -5  107.30    4.17
   1 -10  -4  214.95    7.32
   1 -10  -4  203.30    7.14
  -1  10   4  188.15    6.05
  -1  10   4  216.05    7.28
   1 -10  -4  186.08    6.90
   1 -10  -4  207.42    7.21
  -1  10   4  197.06    6.82
   1 -10  -4  189.22    6.12
  -1  10   4  211.42    7.12
  -1  10   4  206.62    6.69
  -1  10   4  202.22    7.04
   1 -10  -4  200.56    7.02
  -1  10   4  205.40    7.03
   1 -10  -4  198.89    6.90
   1 -10  -4  206.18    7.01
   1 -10  -4  199.77    6.86
   1 -10  -4  198.37    6.44
  -1  10   4  192.08    5.98
   1 -10  -4  200.44    6.52
   1 -10  -4  198.68    6.97
   1 -10  -4  194.15    6.97
  -1  10   4  205.18    7.04
  -1  10   4  208.99    7.05
  -1  10   4  206.27    6.94
  -1  10   4  208.41    7.14
   1 -10  -4  209.17    7.21
   1 -10  -4  182.87    7.08
  -1  10   4  204.42    6.92
  -1  10   4  207.28    7.00
  -1  10   3    2.33    0.79
  -1  10   3    2.28    0.81
   1 -10  -3    1.07    0.72
  -1  10   3    1.41    0.63
  -1  10   3    2.25    0.80
   1 -10  -3    1.71    0.67
   1 -10  -3    1.81    0.72
  -1  10   3    2.44    0.77
  -1  10   3    2.88    0.74
   1 -10  -3    1.80    0.61
  -1  10   3    1.77    0.70
  -1  10   3    2.08    0.74
   1 -10  -3    2.39    0.82
  -1  10   3    0.98    0.52
   1 -10  -3    2.15    0.79
   1 -10  -3    1.40    0.68
  -1  10   3    1.13    0.55
   1 -10  -3    1.95    0.78
  -1  10   3    2.96    0.82
   1 -10  -3    1.32    0.68
  -1  10   3    1.38    0.64
   1 -10  -3    1.88    0.65
   1 -10  -3    2.02    0.76
   1 -10  -3    1.26    0.66
   1 -10  -3    2.65    0.82
  -1  10   3    1.83    0.71
   1 -10  -3    1.11    0.52
   1 -10  -3    1.88    0.74
  -1  10   3    2.55    0.78
   1 -10  -2   49.18    3.29
   1 -10  -2   47.34    3.14
   1 -10  -2   46.40    2.80
  -1  10   2   54.32    3.48
   1 -10  -2   49.26    3.27
  -1  10   2   47.76    3.20
  -1  10   2   60.45    3.24
   1 -10  -2   47.63    3.15
  -1  10   2   49.15    2.86
   1 -10  -2   51.32    3.09
  -1  10   2   50.07    2.90
   1 -10  -2   47.17    3.25
   1 -10  -2   56.10    3.61
   1 -10  -2   51.43    3.04
   1 -10  -2   51.66    3.36
   1 -10  -2   48.35    3.25
  -1  10   2   51.67    3.27
  -1  10   2   51.93    3.31
  -1  10   2   52.22    3.27
  -1  10   2   50.67    3.32
  -1  10   2   54.71    3.40
   1 -10  -2   48.87    3.47
   1 -10  -2   52.10    3.48
  -1  10   2   50.70    3.29
   1 -10  -2   50.48    3.22
   1 -10  -2   51.91    3.39
   1 -10  -1   64.19    3.69
   1 -10  -1   66.86    3.65
   1 -10  -1   68.82    3.44
   1 -10  -1   65.03    3.47
   1 -10  -1   64.44    3.68
  -1  10   1   71.19    3.43
  -1  10   1   72.11    3.51
   1 -10  -1   60.27    3.51
   1 -10  -1   67.13    3.56
   1 -10  -1   64.38    3.71
   1 -10  -1   68.48    3.81
   1 -10  -1   67.16    3.80
  -1  10   1   72.77    3.68
   1 -10  -1   70.18    4.10
   1 -10  -1   67.22    3.57
   1 -10  -1   73.03    4.10
   1 -10  -1   67.31    3.80
   1 -10  -1   61.15    3.52
   1 -10  -1   66.03    3.94
  -1  10   1   71.94    3.50
   1 -10  -1   60.66    3.61
   1 -10  -1   60.28    3.69
  -1  10   0   23.79    1.97
   1 -10   0   22.00    2.17
   1 -10   0   22.84    1.98
   1 -10   0   21.54    1.94
  -1  10   0   24.76    2.01
   1 -10   0   23.97    1.95
  -1  10   0   25.40    1.98
   1 -10   0   21.10    2.13
  -1  10   0   24.43    2.08
   1 -10   0   22.13    2.01
  -1  10   0   23.99    1.98
   1 -10   0   23.32    2.27
  -1  10  -1   33.49    2.35
  -1  10  -1   34.95    2.36
  -1  10  -1   32.02    2.32
  -1  10  -1   31.65    2.24
   1 -10   1   27.63    2.13
   1 -10   1   30.20    2.29
   1 -10   1   28.48    2.18
  -1  10  -2   28.07    1.97
  -1  10  -2   26.58    2.03
  -1  10  -2   26.24    2.02
   1 -10   2   23.21    1.93
  -1  10  -3   83.97    3.54
  -1  10  -3   81.52    3.45
  -1  10  -3   80.97    3.36
   1 -10   4   24.64    1.71
  -1  10  -4   28.70    1.83
  -1  10  -4   28.82    1.85
  -1  10  -4   26.64    1.84
   1  -9  -8  220.58    6.32
  -1   9   8  195.54    6.13
   1  -9  -8  220.84    6.48
  -1   9   8  152.25    5.59
   1  -9  -8  215.43    6.46
  -1   9   8  194.25    5.73
  -1   9   8  174.24    5.96
  -1   9   8  203.25    6.52
  -1   9   7  127.41    5.25
  -1   9   7  120.98    4.56
   1  -9  -7  130.18    5.01
  -1   9   7  126.96    5.29
  -1   9   7  127.35    5.43
  -1   9   7  126.11    5.44
   1  -9  -7  135.06    5.26
  -1   9   7  121.14    4.55
  -1   9   7  132.67    5.32
  -1   9   7  126.83    5.13
   1  -9  -7  124.13    5.09
  -1   9   7  128.79    5.20
  -1   9   7  112.59    5.03
  -1   9   6  258.79    8.63
  -1   9   6  281.22    9.08
   1  -9  -6  260.67    8.38
   1  -9  -6  271.44    9.10
  -1   9   6  237.50    7.42
  -1   9   6  268.29    8.54
   1  -9  -6  261.91    8.97
  -1   9   6  257.90    8.60
   1  -9  -6  252.64    8.55
  -1   9   6  256.78    8.72
  -1   9   6  228.78    7.43
   1  -9  -6  265.02    8.19
  -1   9   6  254.04    8.61
   1  -9  -6  277.61    8.54
  -1   9   6  260.55    8.92
  -1   9   6  245.65    8.55
  -1   9   6  264.17    8.76
  -1   9   6  251.14    8.46
  -1   9   6  263.46    8.57
   1  -9  -6  248.59    8.70
   1  -9  -6  255.62    8.54
   1  -9  -6  250.41    8.54
   1  -9  -6  250.91    8.71
  -1   9   6  270.40    9.05
   1  -9  -6  246.87    8.59
  -1   9   5  169.64    6.94
  -1   9   5  169.84    7.03
  -1   9   5  174.04    6.89
   1  -9  -5  155.10    6.86
   1  -9  -5  169.50    7.00
  -1   9   5  163.81    6.18
  -1   9   5  177.90    7.28
   1  -9  -5  169.82    6.67
  -1   9   5  170.69    7.23
   1  -9  -5  165.15    7.05
  -1   9   5  163.40    6.04
   1  -9  -5  163.15    6.61
   1  -9  -5  171.35    7.12
   1  -9  -5  170.05    7.16
  -1   9   5  167.53    6.98
   1  -9  -5  169.63    7.16
   1  -9  -5  171.63    7.23
  -1   9   5  173.77    7.09
   1  -9  -5  169.46    6.49
   1  -9  -5  170.68    7.26
  -1   9   5  178.19    7.23
   1  -9  -5  170.54    7.00
  -1   9   5  174.41    7.32
  -1   9   5  176.33    7.31
   1  -9  -5  165.21    6.93
   1  -9  -5  190.66    7.62
  -1   9   5  170.21    6.93
   1  -9  -4   63.01    4.35
  -1   9   4   60.54    3.94
  -1   9   4   61.25    4.25
   1  -9  -4   56.94    3.61
   1  -9  -4   56.93    3.70
   1  -9  -4   59.51    4.17
   1  -9  -4   59.03    4.20
  -1   9   4   64.54    4.24
   1  -9  -4   58.10    4.01
   1  -9  -4   59.13    4.16
  -1   9   4   65.40    3.78
  -1   9   4   58.87    4.16
  -1   9   4   66.21    4.43
   1  -9  -4   65.21    4.45
  -1   9   4   61.49    4.11
  -1   9   4   59.26    4.03
   1  -9  -4   60.32    4.19
   1  -9  -4   56.61    3.74
  -1   9   4   61.72    4.19
  -1   9   4   57.88    3.51
   1  -9  -4   59.90    4.05
   1  -9  -4   54.89    4.00
   1  -9  -4   60.97    4.08
  -1   9   4   68.00    4.39
  -1   9   4   56.39    4.02
   1  -9  -4   64.33    4.27
  -1   9   4   59.67    4.18
  -1   9   3  115.24    5.22
   1  -9  -3  111.08    5.28
   1  -9  -3  119.69    6.21
   1  -9  -3  115.83    5.35
   1  -9  -3  112.69    5.45
   1  -9  -3  109.62    5.99
  -1   9   3  117.55    6.08
  -1   9   3  111.72    5.83
  -1   9   3  120.15    5.42
  -1   9   3  114.88    5.92
  -1   9   3  109.83    5.71
   1  -9  -3  115.77    6.12
  -1   9   3  114.34    5.90
   1  -9  -3  111.53    5.74
   1  -9  -3  110.34    5.71
   1  -9  -3  118.63    6.06
  -1   9   3  113.94    6.01
  -1   9   3  119.22    6.09
  -1   9   3  117.15    6.00
   1  -9  -3  105.65    5.73
  -1   9   3  118.73    5.92
   1  -9  -3  117.80    6.05
  -1   9   3  113.35    5.98
   1  -9  -3  118.94    5.93
  -1   9   3  115.04    5.63
   1  -9  -3  114.88    6.02
   1  -9  -3  111.54    5.88
  -1   9   3  108.74    5.13
   1  -9  -3  112.15    5.44
  -1   9   2   53.68    3.93
   1  -9  -2   49.63    3.41
  -1   9   2   51.05    3.82
   1  -9  -2   51.57    3.97
   1  -9  -2   49.80    3.42
  -1   9   2   50.49    3.86
  -1   9   2   51.41    3.30
  -1   9   2   51.58    3.85
   1  -9  -2   47.79    3.64
  -1   9   2   56.25    3.69
   1  -9  -2   48.77    3.48
  -1   9   2   47.10    3.63
   1  -9  -2   49.18    3.74
   1  -9  -2   45.87    3.38
  -1   9   2   51.14    3.56
  -1   9   2   54.19    3.93
  -1   9   2   50.27    3.83
  -1   9   2   54.78    4.06
   1  -9  -2   50.51    3.90
   1  -9  -2   50.29    3.72
   1  -9  -2   51.49    3.88
   1  -9  -2   47.00    3.68
   1  -9  -2   48.03    3.83
  -1   9   2   49.59    3.80
  -1   9   2   51.86    3.43
   1  -9  -2   53.03    4.07
  -1   9   2   48.38    3.71
   1  -9  -2   52.03    3.92
  -1   9   2   56.99    3.59
   1  -9  -2   58.02    4.20
   1  -9  -1  237.21    8.86
   1  -9  -1  245.95    9.21
  -1   9   1  249.00    8.36
  -1   9   1  262.32    9.14
  -1   9   1  248.77    9.12
   1  -9  -1  211.45    8.10
  -1   9   1  251.36    9.27
   1  -9  -1  230.63    8.74
  -1   9   1  251.92    9.19
   1  -9  -1  237.97    9.20
   1  -9  -1  236.34    8.46
  -1   9   1  247.23    9.07
  -1   9   1  263.30    8.77
   1  -9  -1  217.31    8.67
  -1   9   1  240.88    8.87
   1  -9  -1  242.78    8.32
  -1   9   1  260.85    8.84
   1  -9  -1  254.60    9.60
   1  -9  -1  225.48    8.90
   1  -9  -1  228.93    8.94
   1  -9  -1  248.08    9.27
   1  -9  -1  236.09    9.05
  -1   9   1  262.01    8.51
  -1   9   1  246.49    9.01
   1  -9  -1  229.60    8.67
  -1   9   1  254.05    8.34
   1  -9  -1  251.36    9.64
  -1   9   1  254.27    9.15
  -1   9   0   60.00    3.67
   1  -9   0   50.73    3.82
  -1   9   0   61.70    3.71
   1  -9   0   60.16    3.66
   1  -9   0   58.46    3.76
   1  -9   0   59.20    4.24
   1  -9   0   55.12    3.59
  -1   9   0   64.88    4.01
  -1   9   0   67.67    3.89
  -1   9   0   62.38    3.96
   1  -9   0   58.42    4.12
   1  -9   0   53.85    3.66
  -1   9   0   65.92    3.89
   1  -9   0   59.98    4.23
  -1   9  -1  116.86    5.05
   1  -9   1  107.19    5.06
  -1   9  -1  119.59    5.36
   1  -9   1  104.82    5.64
  -1   9  -1  120.71    5.52
   1  -9   1  102.03    5.44
  -1   9  -1  118.00    5.18
   1  -9   1  103.09    5.09
   1  -9   1  102.34    5.38
   1  -9   1  103.21    4.95
   1  -9   1  102.81    5.07
   1  -9   1  112.26    5.35
  -1   9  -1  112.89    5.19
  -1   9  -2  235.54    7.60
  -1   9  -2  241.42    7.91
  -1   9  -2  227.60    7.53
  -1   9  -2  233.79    7.83
   1  -9   2  203.06    7.35
  -1   9  -2  231.70    7.80
   1  -9   2  199.21    7.39
   1  -9   2  190.45    7.16
   1  -9   2  201.34    7.44
   1  -9   2  219.72    7.76
  -1   9  -3  572.96   13.75
  -1   9  -3  583.20   13.93
   1  -9   3  481.94   13.11
   1  -9   3  520.78   13.57
   1  -9   3  488.45   13.28
  -1   9  -3  567.13   13.92
   1  -9   4   60.64    3.44
   1  -9   4   63.90    3.47
  -1   9  -4   73.26    3.76
  -1   9  -4   66.31    3.53
  -1   9  -4   70.63    3.74
  -1   9  -5    8.16    1.22
  -1   9  -5    6.31    1.09
   1  -9   5    4.78    0.94
   1  -9   5    4.71    0.91
   1  -9   6   16.53    1.52
   1  -9   6   16.74    1.55
  -1   9  -7    0.54    0.35
   1  -9   7    0.35    0.30
   1  -8 -10  135.79    4.84
  -1   8  10  112.56    4.53
  -1   8  10  106.99    4.25
   1  -8 -10  148.53    5.00
   1  -8 -10  125.19    4.61
  -1   8   9    5.43    1.10
  -1   8   9    5.32    0.99
  -1   8   9    6.25    1.15
   1  -8  -9    7.41    1.20
   1  -8  -9    7.77    1.26
   1  -8  -9    8.14    1.32
   1  -8  -9    7.42    1.24
   1  -8  -8  596.31   14.66
   1  -8  -8  569.59   14.31
  -1   8   8  501.32   13.01
  -1   8   8  503.23   13.35
  -1   8   8  516.90   13.97
   1  -8  -8  523.55   13.65
  -1   8   8  440.27   13.08
  -1   8   8  480.76   13.56
   1  -8  -8  596.04   14.34
  -1   8   8  491.65   12.86
   1  -8  -7  105.43    5.28
   1  -8  -7  108.02    5.53
  -1   8   7   91.63    4.56
  -1   8   7   97.41    5.06
  -1   8   7   96.77    5.16
  -1   8   7   90.27    5.18
   1  -8  -7  101.58    5.33
  -1   8   7   95.04    4.67
  -1   8   7   95.96    5.28
   1  -8  -7   90.91    4.83
   1  -8  -6   33.99    2.98
   1  -8  -6   30.26    2.95
   1  -8  -6   34.99    3.06
   1  -8  -6   30.63    2.94
   1  -8  -6   29.04    2.93
  -1   8   6   32.28    2.69
   1  -8  -6   32.58    3.03
   1  -8  -6   31.18    3.11
  -1   8   6   32.94    3.17
  -1   8   6   33.12    3.09
  -1   8   6   33.27    3.00
  -1   8   6   30.75    2.97
  -1   8   6   27.51    2.78
  -1   8   6   27.84    2.84
  -1   8   6   25.66    2.69
  -1   8   6   29.73    2.97
   1  -8  -6   29.50    2.99
  -1   8   6   30.19    2.98
  -1   8   6   29.37    3.03
  -1   8   6   27.76    2.57
   1  -8  -6   31.56    3.16
   1  -8  -6   29.63    2.95
  -1   8   6   26.15    2.46
  -1   8   6   30.06    3.05
  -1   8   6   30.27    2.90
  -1   8   6   28.96    2.56
   1  -8  -6   32.70    3.06
   1  -8  -6   31.83    2.80
   1  -8  -6   32.32    3.13
   1  -8  -5  106.96    5.95
  -1   8   5  102.77    5.07
   1  -8  -5  112.78    6.10
   1  -8  -5  112.50    6.28
   1  -8  -5  129.03    6.31
  -1   8   5  114.74    6.25
  -1   8   5  107.13    6.08
  -1   8   5  104.70    5.35
   1  -8  -5  112.09    5.65
   1  -8  -5  109.46    6.23
   1  -8  -5  111.78    6.19
   1  -8  -5  105.57    5.98
   1  -8  -5  104.85    5.78
  -1   8   5   99.48    5.77
  -1   8   5  113.38    6.04
   1  -8  -5  117.42    5.83
  -1   8   5  106.27    5.81
  -1   8   5  103.60    5.74
   1  -8  -5  106.05    5.82
  -1   8   5  111.97    5.86
  -1   8   5  108.32    5.97
  -1   8   5  113.08    6.14
   1  -8  -5  107.20    6.01
  -1   8   5  112.49    5.42
  -1   8   5  108.31    6.12
   1  -8  -5  109.56    5.87
   1  -8  -5  112.91    6.11
   1  -8  -5  116.12    5.97
  -1   8   5  106.17    5.08
  -1   8   5  103.50    5.86
   1  -8  -4   88.49    4.92
   1  -8  -4   96.04    5.21
  -1   8   4   80.82    5.15
  -1   8   4   89.84    4.93
  -1   8   4   84.75    5.30
  -1   8   4   86.58    5.45
  -1   8   4   88.70    4.83
  -1   8   4   82.89    5.23
  -1   8   4   86.97    5.42
  -1   8   4   82.09    5.27
   1  -8  -4   87.18    5.61
   1  -8  -4   82.04    5.26
  -1   8   4   88.67    4.87
  -1   8   4   87.99    5.52
   1  -8  -4   81.81    5.16
  -1   8   4   79.74    5.09
   1  -8  -4   84.77    5.44
   1  -8  -4   91.72    5.25
   1  -8  -4   82.21    5.46
   1  -8  -4   85.95    5.37
   1  -8  -4   91.87    5.41
   1  -8  -4   80.73    5.22
   1  -8  -4   85.67    5.06
  -1   8   4   85.67    4.73
   1  -8  -4   80.78    5.10
  -1   8   4   87.43    5.47
   1  -8  -4   84.72    5.39
  -1   8   4   83.87    5.40
   1  -8  -4   81.90    5.43
  -1   8   4   86.45    5.12
  -1   8   3    0.26    0.48
   1  -8  -3    0.10    0.46
  -1   8   3    3.72    1.21
   1  -8  -3    0.76    0.72
   1  -8  -3    2.55    0.98
   1  -8  -3    0.39    0.63
  -1   8   3    4.03    1.23
  -1   8   3    3.80    1.23
   1  -8  -3    1.32    0.78
  -1   8   3    3.58    1.18
   1  -8  -3    3.89    1.34
   1  -8  -3    0.13    0.57
   1  -8  -3    3.90    1.22
   1  -8  -3    0.96    0.81
  -1   8   3   -0.20    0.46
   1  -8  -3    2.80    1.05
  -1   8   3    0.23    0.59
  -1   8   3    3.62    1.17
  -1   8   3    0.39    0.50
  -1   8   3    5.94    1.51
  -1   8   3    3.44    1.15
   1  -8  -3    3.35    1.18
  -1   8   3    0.60    0.68
   1  -8  -3    2.03    1.11
  -1   8   3   -0.10    0.51
   1  -8  -3    2.42    1.03
   1  -8  -3    2.33    1.01
  -1   8   3    0.13    0.63
  -1   8   3   -0.10    0.58
   1  -8  -3   -0.10    0.57
  -1   8   3    3.63    1.28
   1  -8  -2  800.94   20.90
   1  -8  -2  775.92   20.26
  -1   8   2  759.53   20.21
  -1   8   2  766.54   20.15
  -1   8   2  762.61   18.64
  -1   8   2  846.44   19.79
   1  -8  -2  752.80   19.14
   1  -8  -2  779.59   20.56
   1  -8  -2  767.16   19.83
   1  -8  -2  792.92   20.05
   1  -8  -2  731.89   19.00
  -1   8   2  820.60   19.35
  -1   8   2  825.33   19.33
  -1   8   2  784.90   19.06
  -1   8   2  757.66   20.10
  -1   8   2  747.96   19.28
   1  -8  -2  743.38   19.67
  -1   8   2  763.19   20.41
   1  -8  -2  741.38   18.83
   1  -8  -2  749.80   19.98
   1  -8  -2  781.18   20.26
   1  -8  -2  677.71   18.20
  -1   8   2  737.31   20.12
  -1   8   2  806.30   19.14
  -1   8   2  779.17   20.17
   1  -8  -2  738.46   20.08
   1  -8  -2  776.85   20.64
  -1   8   2  742.99   19.91
  -1   8   2  782.11   20.35
   1  -8  -2  773.33   20.65
  -1   8   2  792.54   20.49
  -1   8   2  770.78   20.00
   1  -8  -1  929.94   21.89
   1  -8  -1  946.17   22.36
   1  -8  -1  929.76   23.07
  -1   8   1  940.31   23.47
  -1   8   1 1075.36   23.45
   1  -8  -1  902.62   22.95
   1  -8  -1  967.62   23.99
   1  -8  -1  897.58   22.30
  -1   8   1  969.25   23.49
   1  -8  -1  969.71   23.95
   1  -8  -1  997.21   24.40
  -1   8   1  994.51   22.21
   1  -8  -1  937.87   23.45
  -1   8   1 1007.81   22.72
  -1   8   1  939.52   23.20
  -1   8   1 1029.58   22.52
  -1   8   1  961.21   23.69
  -1   8   1  930.33   23.39
   1  -8  -1  946.63   22.57
  -1   8   1  940.05   23.20
   1  -8  -1  967.44   23.94
  -1   8   1 1040.86   22.64
   1  -8  -1  910.14   23.27
   1  -8  -1  863.03   21.74
  -1   8   1  979.83   23.92
   1  -8  -1  949.15   23.61
   1  -8  -1  962.00   23.28
  -1   8   1  948.55   23.41
  -1   8   1 1044.55   22.80
   1  -8  -1  953.81   23.54
  -1   8   1  989.81   22.33
  -1   8   1  970.24   23.68
  -1   8   0   29.02    2.69
  -1   8   0   29.54    2.99
   1  -8   0   28.66    2.84
   1  -8   0   28.13    2.88
  -1   8   0   29.89    2.93
   1  -8   0   26.40    2.62
  -1   8   0   30.30    3.00
  -1   8   0   30.42    2.70
  -1   8   0   31.45    2.75
  -1   8   0   30.52    3.08
  -1   8   0   34.38    3.03
  -1   8   0   32.08    3.03
   1  -8   0   28.42    2.59
   1  -8   0   32.40    3.08
  -1   8   0   32.31    3.08
   1  -8   0   27.44    2.57
  -1   8   0   32.93    2.79
   1  -8   0   32.42    3.16
   1  -8   0   29.06    3.00
   1  -8   0   28.18    3.06
   1  -8   0   29.15    2.88
  -1   8   0   30.85    2.63
   1  -8   0   28.56    2.94
   1  -8   0   24.84    2.54
  -1   8   0   32.81    2.91
   1  -8   0   29.84    3.05
  -1   8   0   32.07    2.78
  -1   8   0   34.16    3.17
   1  -8   0   26.68    2.80
  -1   8   0   31.06    2.98
   1  -8   0   25.71    2.56
  -1   8   0   31.58    2.79
   1  -8   0   29.81    2.89
  -1   8  -1    2.31    0.86
  -1   8  -1    2.37    0.89
  -1   8  -1    1.56    0.76
   1  -8   1    1.46    0.81
  -1   8  -1    2.89    0.93
   1  -8   1    1.75    0.75
   1  -8   1    2.39    0.88
  -1   8  -1    2.68    0.93
   1  -8   1    2.21    0.84
   1  -8   1    2.46    0.97
   1  -8   1    1.88    0.90
  -1   8  -1    3.65    1.04
  -1   8  -1    4.59    1.12
   1  -8   1    2.70    0.91
  -1   8  -1    2.30    0.83
   1  -8   2  133.91    6.07
  -1   8  -2  157.33    6.58
  -1   8  -2  159.86    6.28
  -1   8  -2  153.97    6.29
   1  -8   2  120.16    5.83
  -1   8  -2  150.78    6.44
  -1   8  -2  156.35    6.52
  -1   8  -2  152.34    6.41
   1  -8   2  128.74    6.12
  -1   8  -2  152.00    6.27
  -1   8  -2  143.50    6.30
   1  -8   2  129.44    6.13
  -1   8  -3  246.41    8.49
  -1   8  -3  247.93    8.46
   1  -8   3  210.62    8.06
   1  -8   3  221.58    8.25
   1  -8   3  224.58    8.19
   1  -8   3  235.21    8.26
   1  -8   3  208.93    8.16
  -1   8  -3  249.70    8.44
  -1   8  -3  256.47    8.48
   1  -8   3  234.26    8.55
  -1   8  -4   35.26    2.86
  -1   8  -4   34.62    2.89
   1  -8   4   29.29    2.68
   1  -8   4   30.14    2.69
   1  -8   4   28.83    2.64
   1  -8   4   29.99    2.75
  -1   8  -4   36.92    2.90
  -1   8  -4   36.53    2.84
   1  -8   4   34.47    2.81
   1  -8   5   46.38    3.30
   1  -8   5   48.81    3.29
   1  -8   5   43.04    3.08
  -1   8  -5   54.74    3.42
   1  -8   5   46.34    3.23
  -1   8  -5   48.79    3.26
   1  -8   6  173.92    6.50
   1  -8   6  166.80    6.43
   1  -8   6  151.52    6.00
  -1   8  -6  189.91    6.55
   1  -8   7   12.78    1.50
  -1   8  -7   15.34    1.61
   1  -8   7   13.03    1.54
   1  -8   7   12.44    1.51
   1  -8   8  555.08   12.87
   1  -8   8  538.76   12.74
   1  -8   9    4.81    0.76
   1  -7 -11    5.52    1.03
  -1   7  11    4.82    0.91
  -1   7  11    4.29    1.00
   1  -7 -11    6.08    1.08
  -1   7  11    4.98    0.95
   1  -7 -10  196.21    7.21
  -1   7  10  158.32    6.91
  -1   7  10  145.81    6.17
  -1   7  10  144.24    6.10
   1  -7 -10  187.31    7.05
   1  -7 -10  178.31    6.85
  -1   7  10  158.72    6.09
  -1   7   9   68.22    4.06
   1  -7  -9   83.33    4.77
  -1   7   9   77.16    4.95
   1  -7  -9   91.12    5.11
  -1   7   9   62.90    4.11
  -1   7   9   66.79    4.09
   1  -7  -9   93.04    5.23
  -1   7   9   69.35    4.36
   1  -7  -9   86.92    4.96
   1  -7  -8    1.90    0.95
   1  -7  -8    3.00    1.11
   1  -7  -8    2.98    1.11
   1  -7  -8    2.85    1.06
  -1   7   8    2.74    1.04
  -1   7   8    2.28    0.94
  -1   7   8    2.31    0.96
   1  -7  -7  176.15    7.89
  -1   7   7  157.21    7.47
   1  -7  -7  201.40    8.60
  -1   7   7  158.05    7.22
   1  -7  -7  184.15    7.84
  -1   7   7  168.83    7.25
  -1   7   7  163.44    7.05
   1  -7  -7  197.13    8.30
   1  -7  -7  188.69    8.21
  -1   7   7  163.77    7.72
  -1   7   7  158.72    7.57
  -1   7   6  497.67   14.80
  -1   7   6  520.73   15.24
  -1   7   6  519.96   15.29
  -1   7   6  507.03   14.97
   1  -7  -6  464.49   14.80
   1  -7  -6  482.92   14.86
   1  -7  -6  490.80   15.51
  -1   7   6  502.28   15.48
  -1   7   6  514.16   15.41
   1  -7  -6  615.15   16.54
  -1   7   6  518.65   15.52
  -1   7   6  527.39   15.06
  -1   7   6  496.96   14.88
   1  -7  -6  482.82   14.77
   1  -7  -6  505.55   15.67
  -1   7   6  481.50   14.19
   1  -7  -6  609.69   16.21
   1  -7  -6  493.58   15.27
   1  -7  -6  462.01   14.89
   1  -7  -6  492.51   14.90
   1  -7  -6  511.38   15.15
  -1   7   6  502.80   14.56
   1  -7  -6  495.83   15.25
   1  -7  -6  587.82   16.16
  -1   7   6  501.43   15.48
  -1   7   6  501.90   15.13
   1  -7  -6  555.87   15.47
  -1   7   6  494.28   14.34
  -1   7   6  515.46   15.24
  -1   7   6  484.26   14.95
   1  -7  -6  594.38   15.66
  -1   7   6  522.64   15.39
  -1   7   6  497.93   14.23
  -1   7   5  741.69   19.56
  -1   7   5  704.52   19.63
   1  -7  -5  745.68   20.46
   1  -7  -5  748.22   20.24
  -1   7   5  760.21   20.26
   1  -7  -5  722.66   19.75
   1  -7  -5  734.89   19.85
  -1   7   5  747.68   20.01
   1  -7  -5  877.60   20.57
   1  -7  -5  719.47   19.63
  -1   7   5  701.98   19.83
  -1   7   5  761.80   20.40
  -1   7   5  760.60   19.99
   1  -7  -5  811.28   19.71
  -1   7   5  771.53   18.88
   1  -7  -5  743.56   20.39
   1  -7  -5  717.09   19.85
  -1   7   5  758.86   19.77
   1  -7  -5  830.22   20.46
   1  -7  -5  723.19   20.08
   1  -7  -5  698.53   19.79
  -1   7   5  749.49   20.28
   1  -7  -5  800.32   19.72
  -1   7   5  742.92   20.06
  -1   7   5  726.72   19.47
  -1   7   5  740.06   19.02
  -1   7   5  763.20   19.33
  -1   7   5  757.68   20.34
  -1   7   5  747.74   19.83
  -1   7   5  760.52   18.72
   1  -7  -5  694.07   19.36
   1  -7  -5  851.37   20.72
  -1   7   5  761.51   20.13
   1  -7  -5  709.36   19.75
  -1   7   4   28.32    3.07
  -1   7   4   25.92    2.74
   1  -7  -4   29.13    2.97
  -1   7   4   23.53    2.79
   1  -7  -4   27.13    3.04
   1  -7  -4   24.86    2.94
   1  -7  -4   28.52    3.04
   1  -7  -4   29.68    3.03
   1  -7  -4   27.14    2.92
  -1   7   4   29.03    3.17
  -1   7   4   28.25    3.13
  -1   7   4   27.23    2.73
   1  -7  -4   27.76    2.96
  -1   7   4   28.28    2.67
  -1   7   4   24.88    2.79
   1  -7  -4   32.78    3.07
   1  -7  -4   27.06    3.06
  -1   7   4   26.78    2.56
   1  -7  -4   26.42    3.07
  -1   7   4   24.83    2.89
   1  -7  -4   31.70    3.35
  -1   7   4   28.26    2.93
   1  -7  -4   28.12    3.09
  -1   7   4   25.48    2.90
   1  -7  -4   26.90    3.08
   1  -7  -4   26.91    3.04
  -1   7   4   31.41    2.96
  -1   7   4   27.04    3.00
  -1   7   4   27.91    2.84
  -1   7   4   29.19    3.06
  -1   7   4   28.02    3.05
  -1   7   4   28.52    3.09
   1  -7  -4   30.07    3.00
   1  -7  -4   25.26    2.88
   1  -7  -4   36.14    3.11
  -1   7   4   28.24    3.12
   1  -7  -4   29.21    2.81
  -1   7   3  295.92   10.81
  -1   7   3  341.66   10.74
   1  -7  -3  325.64   11.68
  -1   7   3  334.40   10.37
   1  -7  -3  305.72   11.07
   1  -7  -3  290.60   10.78
  -1   7   3  306.70   11.16
   1  -7  -3  301.74    9.71
  -1   7   3  299.25   10.76
   1  -7  -3  310.30   11.28
   1  -7  -3  319.03   10.74
   1  -7  -3  316.09   10.48
   1  -7  -3  318.15   10.97
  -1   7   3  279.95   10.72
  -1   7   3  302.71   11.10
   1  -7  -3  313.25   10.57
  -1   7   3  316.51   11.14
  -1   7   3  297.83   11.03
   1  -7  -3  288.47   10.57
   1  -7  -3  305.87   11.00
  -1   7   3  318.99   11.23
  -1   7   3  293.86   10.45
  -1   7   3  337.28   10.67
   1  -7  -3  294.46   10.64
   1  -7  -3  319.73   11.53
   1  -7  -3  312.19   11.21
  -1   7   3  313.26   11.21
  -1   7   3  311.27   10.89
   1  -7  -3  321.32   11.26
  -1   7   3  314.20   11.35
   1  -7  -3  311.78   10.96
  -1   7   3  319.40   10.36
   1  -7  -3  313.90   10.26
   1  -7  -3  334.91   11.69
  -1   7   3  305.46   11.02
   1  -7  -2   12.88    2.03
   1  -7  -2   11.29    1.93
  -1   7   2   10.98    1.74
  -1   7   2   10.86    1.67
  -1   7   2    6.94    1.55
  -1   7   2   10.18    1.81
  -1   7   2   10.62    1.82
   1  -7  -2   13.19    2.11
  -1   7   2   10.78    1.71
   1  -7  -2   12.64    1.94
  -1   7   2   11.63    1.73
  -1   7   2   10.49    1.75
   1  -7  -2   11.92    1.97
  -1   7   2   12.88    1.83
   1  -7  -2   10.01    1.92
   1  -7  -2   14.63    2.15
   1  -7  -2   10.69    1.96
  -1   7   2   12.42    2.00
   1  -7  -2    9.57    1.54
  -1   7   2    9.17    1.76
  -1   7   2   10.18    1.82
   1  -7  -2   14.85    2.18
  -1   7   2   11.06    1.95
   1  -7  -2    9.21    1.58
   1  -7  -2   11.95    1.81
  -1   7   2   12.11    1.99
  -1   7   2   11.06    1.96
   1  -7  -2   12.64    1.94
   1  -7  -2   14.62    2.09
  -1   7   2   12.25    2.04
   1  -7  -2   13.17    2.15
   1  -7  -2   14.85    2.10
   1  -7  -2   10.18    1.49
  -1   7   2   11.67    1.94
  -1   7   2   11.99    1.98
   1  -7  -2   10.79    1.73
   1  -7  -1 1396.91   31.60
  -1   7   1 1454.41   32.29
  -1   7   1 1438.85   31.70
  -1   7   1 1405.77   30.94
  -1   7   1 1518.93   30.94
   1  -7  -1 1454.12   32.03
  -1   7   1 1542.00   30.85
   1  -7  -1 1378.35   30.46
   1  -7  -1 1376.08   30.59
   1  -7  -1 1325.26   31.00
  -1   7   1 1599.41   31.17
  -1   7   1 1414.35   31.83
   1  -7  -1 1432.00   31.89
  -1   7   1 1536.49   30.89
   1  -7  -1 1358.47   31.20
  -1   7   1 1449.25   32.01
   1  -7  -1 1330.20   29.91
   1  -7  -1 1464.09   32.12
   1  -7  -1 1515.88   32.62
  -1   7   1 1554.36   30.93
  -1   7   1 1454.87   31.62
   1  -7  -1 1442.46   32.39
  -1   7   1 1392.44   31.67
  -1   7   1 1470.11   31.98
   1  -7  -1 1395.58   31.40
   1  -7  -1 1386.76   29.97
   1  -7  -1 1427.53   31.59
   1  -7  -1 1497.19   32.83
   1  -7  -1 1439.90   32.34
  -1   7   1 1378.15   31.47
  -1   7   1 1484.14   32.16
  -1   7   1 1446.42   31.96
   1  -7  -1 1370.00   30.60
  -1   7   1 1444.20   32.12
   1  -7  -1 1324.98   31.35
  -1   7   1 1389.87   31.81
  -1   7   1 1545.34   31.09
  -1   7   0    3.59    1.13
  -1   7   0    5.04    1.32
   1  -7   0    5.09    1.15
   1  -7   0    4.35    1.24
   1  -7   0    5.47    1.30
   1  -7   0    4.88    1.12
   1  -7   0    5.26    1.32
  -1   7   0    5.52    1.22
  -1   7   0    3.92    1.06
  -1   7   0    5.36    1.20
  -1   7   0    5.19    1.24
  -1   7   0    2.89    1.06
   1  -7   0    3.68    1.14
   1  -7   0    5.76    1.29
   1  -7   0    3.73    1.10
  -1   7   0    5.12    1.20
  -1   7   0    3.90    1.16
   1  -7   0    4.78    1.24
  -1   7   0    4.27    1.23
   1  -7   0    4.50    1.29
   1  -7   0    5.15    1.21
  -1   7   0    5.28    1.23
   1  -7   0    3.97    1.06
   1  -7   0    4.00    1.27
  -1   7   0    3.84    1.16
  -1   7   0    3.98    1.14
  -1   7   0    5.02    1.15
  -1   7   0    4.30    1.05
  -1   7   0    4.62    1.29
   1  -7   0    3.51    1.09
   1  -7   0    4.84    1.38
   1  -7   0    3.84    1.13
   1  -7   1  147.18    6.97
   1  -7   1  138.23    6.10
   1  -7   1  135.40    5.98
  -1   7  -1  160.30    6.34
   1  -7   1  138.40    6.27
   1  -7   1  153.74    7.20
  -1   7  -1  161.33    6.32
  -1   7  -1  156.37    6.46
   1  -7   1  137.50    6.28
  -1   7  -1  156.08    6.51
  -1   7  -1  165.07    6.48
   1  -7   1  127.65    5.96
   1  -7   1  140.85    6.71
  -1   7  -1  159.88    6.32
  -1   7  -2  693.29   16.61
   1  -7   2  573.76   16.02
  -1   7  -2  676.23   16.62
  -1   7  -2  683.81   16.36
  -1   7  -2  694.87   16.68
  -1   7  -2  681.47   16.18
  -1   7  -2  690.78   16.25
   1  -7   2  593.17   16.16
   1  -7   2  600.53   16.51
   1  -7   2  609.30   16.52
   1  -7   2  612.25   15.64
  -1   7  -3   86.85    4.48
  -1   7  -3   88.51    4.66
   1  -7   3   74.18    4.60
   1  -7   3   83.47    4.68
   1  -7   3   84.90    4.89
  -1   7  -3   76.94    4.39
  -1   7  -3   84.34    4.52
   1  -7   3   78.50    4.22
   1  -7   3   76.19    4.61
   1  -7   3   75.68    4.67
   1  -7   3   73.08    4.49
  -1   7  -3   85.25    4.54
  -1   7  -4  606.30   15.11
   1  -7   4  505.63   15.04
  -1   7  -4  584.47   14.54
  -1   7  -4  603.85   14.93
   1  -7   4  535.58   14.28
   1  -7   4  531.72   15.28
   1  -7   4  519.25   15.25
  -1   7  -4  601.43   14.91
  -1   7  -4  618.06   15.25
   1  -7   4  540.71   15.41
   1  -7   4  510.44   14.95
   1  -7   4  579.18   15.30
  -1   7  -5  129.53    5.62
  -1   7  -5  130.23    5.79
   1  -7   5  120.82    6.07
   1  -7   5  123.11    6.00
  -1   7  -5  135.40    5.94
   1  -7   5  128.24    6.05
  -1   7  -5  138.36    5.93
   1  -7   5  118.41    5.36
   1  -7   5  114.75    5.93
   1  -7   6    8.91    1.61
   1  -7   6    8.55    1.58
  -1   7  -6    9.86    1.50
   1  -7   6    7.17    1.27
  -1   7  -6   10.59    1.59
   1  -7   6    9.24    1.57
  -1   7  -7    2.56    0.84
   1  -7   7    2.27    0.85
   1  -7   7    2.47    0.85
   1  -7   7    2.51    0.80
   1  -7   7    1.57    0.73
   1  -7   8 1051.87   23.19
   1  -7   8 1042.92   23.17
   1  -7   8 1034.06   22.91
   1  -7   9   19.15    1.83
   1  -7   9   25.22    2.16
   1  -7   9   19.80    1.92
   1  -7  10    1.12    0.44
   1  -6 -12   20.94    2.00
   1  -6 -12   19.82    1.97
   1  -6 -12   17.11    1.76
  -1   6  12   15.44    1.63
  -1   6  12   20.30    2.16
  -1   6  11  384.80   12.19
  -1   6  11  363.58   10.84
  -1   6  10  103.46    5.51
  -1   6  10   86.34    5.12
  -1   6  10  106.86    6.23
   1  -6 -10  128.85    6.53
  -1   6  10   92.19    5.06
   1  -6 -10  123.31    6.33
  -1   6   9   60.71    4.52
  -1   6   9   79.40    5.60
  -1   6   9   74.66    4.78
  -1   6   9   81.03    5.11
   1  -6  -9   87.90    5.55
   1  -6  -9  104.94    6.20
  -1   6   9   79.92    4.89
  -1   6   8  232.46   10.36
   1  -6  -8  258.03   10.32
  -1   6   8  225.64    9.47
   1  -6  -8  265.13   10.07
  -1   6   8  227.82    9.21
  -1   6   8  231.41    9.18
   1  -6  -8  226.87    9.83
   1  -6  -8  247.95   10.19
   1  -6  -8  276.63   10.65
   1  -6  -8  268.49   10.76
  -1   6   7  189.88    9.20
  -1   6   7  202.04    8.92
   1  -6  -7  229.85    9.22
  -1   6   7  183.87    8.11
   1  -6  -7  238.09    9.89
  -1   6   7  203.21    8.83
   1  -6  -7  229.86    9.65
   1  -6  -7  225.39    9.47
   1  -6  -7  225.10    9.34
  -1   6   7  195.12    8.37
  -1   6   7  196.33    8.41
  -1   6   6  356.24   11.93
  -1   6   6  349.09   12.40
  -1   6   6  352.08   11.68
  -1   6   6  374.37   12.37
  -1   6   6  323.43   11.41
  -1   6   6  362.96   12.30
   1  -6  -6  389.88   12.90
  -1   6   6  382.77   12.39
   1  -6  -6  408.55   12.78
   1  -6  -6  407.86   12.63
   1  -6  -6  413.81   13.46
  -1   6   6  379.04   12.45
  -1   6   6  351.77   12.38
  -1   6   6  356.96   11.65
  -1   6   6  343.48   11.99
  -1   6   6  353.74   12.00
  -1   6   6  355.58   12.23
   1  -6  -6  413.75   13.37
  -1   6   6  360.93   12.03
  -1   6   6  366.74   11.96
  -1   6   6  347.21   12.20
  -1   6   6  348.57   11.71
  -1   6   6  337.48   11.93
  -1   6   5  711.43   18.67
   1  -6  -5  697.10   19.42
   1  -6  -5  813.53   19.84
   1  -6  -5  690.86   19.12
   1  -6  -5  743.52   19.43
   1  -6  -5  753.00   20.06
  -1   6   5  697.26   18.38
   1  -6  -5  698.51   19.04
   1  -6  -5  775.82   19.06
  -1   6   5  685.75   18.94
  -1   6   5  717.47   19.23
   1  -6  -5  667.85   18.81
   1  -6  -5  816.71   19.35
   1  -6  -5  686.86   18.82
  -1   6   5  723.77   19.22
   1  -6  -5  819.46   20.13
  -1   6   5  705.81   18.94
  -1   6   5  711.63   19.64
  -1   6   5  741.04   19.76
  -1   6   5  691.16   18.91
  -1   6   5  711.86   18.86
   1  -6  -5  679.48   19.01
   1  -6  -5  709.45   19.53
  -1   6   5  661.64   19.01
  -1   6   5  749.21   18.58
  -1   6   5  719.78   18.21
  -1   6   5  727.57   19.32
  -1   6   5  743.75   19.01
   1  -6  -5  673.04   19.06
  -1   6   5  730.91   18.98
  -1   6   5  716.53   19.37
   1  -6  -5  736.07   19.89
   1  -6  -5  806.60   20.17
  -1   6   5  733.79   19.43
  -1   6   5  749.01   19.71
   1  -6  -4    0.61    0.65
   1  -6  -4    0.59    0.56
   1  -6  -4    0.87    0.73
  -1   6   4    0.13    0.47
  -1   6   4    0.12    0.50
  -1   6   4    0.67    0.58
  -1   6   4    1.10    0.73
  -1   6   4    0.55    0.61
   1  -6  -4    0.79    0.73
   1  -6  -4    2.56    1.03
  -1   6   4    0.25    0.53
  -1   6   4    0.25    0.60
   1  -6  -4    0.12    0.55
   1  -6  -4    1.36    0.80
   1  -6  -4    0.35    0.56
  -1   6   4    4.15    1.14
  -1   6   4   -0.11    0.52
   1  -6  -4   -0.10    0.46
   1  -6  -4    0.58    0.63
   1  -6  -4    0.77    0.74
   1  -6  -4    0.37    0.60
  -1   6   4   -0.10    0.49
  -1   6   4    0.35    0.54
   1  -6  -4    0.47    0.64
  -1   6   4    0.12    0.50
  -1   6   4    0.11    0.56
  -1   6   4    0.12    0.52
   1  -6  -4    0.11    0.50
  -1   6   4    0.24    0.52
   1  -6  -4    0.39    0.59
   1  -6  -4    0.47    0.51
  -1   6   4    0.12    0.41
   1  -6  -4    0.31    0.53
   1  -6  -4    0.47    0.59
  -1   6   4    2.32    0.90
  -1   6   4    0.48    0.68
  -1   6   4   -0.13    0.47
   1  -6  -4    0.37    0.56
   1  -6  -4    1.22    0.77
  -1   6   4    0.21    0.58
   1  -6  -3   28.75    2.90
  -1   6   3   27.44    2.86
  -1   6   3   28.64    2.92
   1  -6  -3   31.65    2.69
   1  -6  -3   26.07    2.58
  -1   6   3   30.99    2.60
   1  -6  -3   31.93    3.05
   1  -6  -3   30.07    3.10
   1  -6  -3   30.12    3.02
   1  -6  -3   30.50    3.07
  -1   6   3   32.49    3.05
   1  -6  -3   29.45    2.49
   1  -6  -3   32.69    2.87
  -1   6   3   27.73    2.93
  -1   6   3   31.72    2.70
  -1   6   3   30.03    3.03
   1  -6  -3   29.12    2.99
   1  -6  -3   33.38    3.27
  -1   6   3   29.80    2.69
   1  -6  -3   30.52    3.04
  -1   6   3   25.76    2.78
   1  -6  -3   30.30    3.00
  -1   6   3   30.41    2.96
   1  -6  -3   31.13    2.60
   1  -6  -3   28.69    3.03
   1  -6  -3   30.34    2.85
   1  -6  -3   27.70    2.89
  -1   6   3   30.45    3.08
   1  -6  -3   30.61    2.83
  -1   6   3   29.78    2.84
  -1   6   3   25.92    2.86
  -1   6   3   31.28    2.81
   1  -6  -3   28.34    2.84
  -1   6   3   28.78    3.01
  -1   6   3   30.97    2.69
  -1   6   3   31.23    3.05
   1  -6  -3   27.36    2.91
  -1   6   3   28.14    2.77
   1  -6  -3   30.93    2.72
  -1   6   3   29.53    2.95
  -1   6   3   34.52    2.93
   1  -6  -3   28.92    2.88
  -1   6   2   63.67    4.34
   1  -6  -2   64.33    4.01
   1  -6  -2   66.23    4.30
  -1   6   2   66.61    3.96
  -1   6   2   70.02    4.04
  -1   6   2   63.74    4.13
   1  -6  -2   63.43    3.74
  -1   6   2   73.72    3.95
   1  -6  -2   80.48    4.96
  -1   6   2   71.30    4.05
  -1   6   2   66.55    4.40
   1  -6  -2   58.76    4.07
   1  -6  -2   62.75    4.30
   1  -6  -2   59.76    4.14
  -1   6   2   67.45    4.51
   1  -6  -2   62.70    4.36
   1  -6  -2   64.50    4.22
  -1   6   2   62.13    4.15
   1  -6  -2   63.87    4.01
   1  -6  -2   66.72    4.59
  -1   6   2   61.72    4.21
   1  -6  -2   61.07    3.54
  -1   6   2   68.65    3.98
  -1   6   2   70.81    4.09
   1  -6  -2   59.65    3.69
   1  -6  -2   65.67    3.96
   1  -6  -2   57.45    4.18
  -1   6   2   64.88    4.15
  -1   6   2   60.48    4.27
  -1   6   2   64.66    4.38
   1  -6  -2   68.08    4.63
  -1   6   2   61.86    4.32
   1  -6  -2   64.34    4.37
   1  -6  -2   67.96    4.52
   1  -6  -2   66.20    4.39
   1  -6  -2   58.49    4.14
   1  -6  -2   60.12    3.93
  -1   6   2   66.84    4.44
  -1   6   2   60.78    4.24
  -1   6   2   62.86    4.28
  -1   6   2   62.06    4.17
  -1   6   1   40.19    3.26
  -1   6   1   40.80    3.40
   1  -6  -1   42.26    3.51
  -1   6   1   37.92    3.12
  -1   6   1   42.39    3.03
  -1   6   1   40.67    3.38
   1  -6  -1   44.28    3.65
  -1   6   1   42.60    3.44
   1  -6  -1   41.25    3.39
   1  -6  -1   39.75    3.34
  -1   6   1   39.58    3.13
  -1   6   1   37.38    3.22
  -1   6   1   46.53    3.15
   1  -6  -1   36.92    2.76
   1  -6  -1   42.74    3.50
   1  -6  -1   41.23    3.28
  -1   6   1   40.11    3.40
  -1   6   1   37.28    3.21
   1  -6  -1   36.37    2.63
  -1   6   1   39.20    3.30
   1  -6  -1   40.08    3.11
   1  -6  -1   40.90    3.26
   1  -6  -1   39.48    3.03
   1  -6  -1   38.86    3.38
  -1   6   1   38.33    3.23
   1  -6  -1   39.60    2.95
  -1   6   1   38.43    3.23
  -1   6   1   38.12    3.25
   1  -6  -1   47.05    3.29
  -1   6   1   44.06    2.97
   1  -6  -1   38.01    3.28
   1  -6  -1   35.30    3.10
  -1   6   1   40.51    3.18
   1  -6  -1   38.36    3.23
  -1   6   1   45.76    3.08
   1  -6  -1   40.41    3.24
  -1   6   1   44.16    3.11
  -1   6   1   40.72    2.99
  -1   6   1   43.62    3.06
   1  -6  -1   40.77    3.34
   1  -6  -1   39.77    3.30
   1  -6   0    7.85    1.47
   1  -6   0    9.57    1.71
  -1   6   0   11.79    1.55
   1  -6   0   10.07    1.73
   1  -6   0    9.47    1.50
   1  -6   0    9.19    1.42
  -1   6   0    9.61    1.49
   1  -6   0    8.43    1.50
   1  -6   0    9.61    1.69
   1  -6   0    9.29    1.57
  -1   6   0    9.56    1.63
   1  -6   0   10.02    1.65
  -1   6   0   11.60    1.52
  -1   6   0    8.29    1.50
   1  -6   0    9.73    1.49
   1  -6   0    9.69    1.41
   1  -6   0    9.12    1.61
  -1   6   0    8.83    1.59
  -1   6   0    7.52    1.49
   1  -6   0   10.68    1.61
   1  -6   0    9.55    1.66
  -1   6   0   10.55    1.70
  -1   6   0   11.56    1.55
  -1   6   0   10.70    1.69
  -1   6   0    9.53    1.64
  -1   6   0    7.65    1.47
  -1   6   0    9.95    1.63
   1  -6   0   11.95    1.83
  -1   6   0    9.67    1.68
   1  -6   0   10.58    1.80
   1  -6   0   11.40    1.77
  -1   6   0   11.80    1.79
  -1   6   0   11.19    1.54
   1  -6   0   10.62    1.48
   1  -6   0   10.39    1.64
  -1   6  -1   19.73    2.06
  -1   6  -1   17.60    1.87
   1  -6   1   18.10    2.07
   1  -6   1   16.88    1.77
  -1   6  -1   19.69    1.92
   1  -6   1   17.66    2.21
  -1   6  -1   18.80    1.95
   1  -6   1   15.23    1.91
  -1   6  -1   18.17    1.93
   1  -6   1   18.65    2.02
   1  -6   1   19.17    2.39
  -1   6  -1   21.58    2.06
   1  -6   1   19.45    2.09
   1  -6   1   17.27    2.01
   1  -6   1   19.90    2.36
   1  -6   1   16.50    1.88
   1  -6   2    1.77    0.73
  -1   6  -2    2.72    0.81
  -1   6  -2    3.66    0.89
  -1   6  -2    2.30    0.78
   1  -6   2    2.38    0.83
   1  -6   2    2.86    0.87
   1  -6   2    2.34    0.84
   1  -6   2    2.54    0.87
  -1   6  -2    3.52    0.94
  -1   6  -2    2.57    0.76
   1  -6   2    2.31    0.82
   1  -6   2    3.47    0.87
  -1   6  -2    3.31    0.90
   1  -6   3  462.18   13.55
   1  -6   3  508.70   13.77
   1  -6   3  476.68   13.93
  -1   6  -3  519.23   13.07
   1  -6   3  474.11   12.70
   1  -6   3  472.95   13.82
  -1   6  -3  528.63   13.36
   1  -6   3  458.59   13.83
  -1   6  -3  506.13   13.22
  -1   6  -3  528.38   13.34
   1  -6   4 2214.83   47.06
   1  -6   4 2289.12   45.22
  -1   6  -4 2426.24   45.82
   1  -6   4 2143.37   46.44
  -1   6  -4 2530.64   45.84
  -1   6  -4 2394.76   45.82
   1  -6   4 2090.27   46.67
  -1   6  -4 2500.10   46.11
   1  -6   4 2392.46   47.38
   1  -6   4 2128.97   46.77
   1  -6   4 2395.89   46.91
  -1   6  -5   48.88    3.34
  -1   6  -5   44.53    3.21
   1  -6   5   45.12    3.72
   1  -6   5   36.91    3.35
   1  -6   5   40.48    3.43
   1  -6   5   43.48    3.05
  -1   6  -5   46.34    3.31
  -1   6  -5   47.03    3.26
   1  -6   5   42.33    3.49
   1  -6   5   40.62    3.53
   1  -6   6    7.12    1.29
  -1   6  -6    8.54    1.45
   1  -6   6    7.75    1.54
  -1   6  -6    9.65    1.54
   1  -6   6    9.54    1.77
   1  -6   6    9.14    1.68
  -1   6  -6    6.44    1.27
  -1   6  -6    8.19    1.44
   1  -6   6    7.82    1.56
  -1   6  -7   10.93    1.63
  -1   6  -7    8.47    1.45
   1  -6   7    6.08    1.43
  -1   6  -7    8.90    1.50
   1  -6   7   10.29    1.85
   1  -6   7    9.28    1.40
   1  -6   7   10.34    1.75
  -1   6  -8  104.15    5.04
   1  -6   8   92.22    4.35
   1  -6   8  101.19    5.54
   1  -6   8   88.03    5.07
   1  -6   8   94.66    5.33
   1  -6   9   15.98    2.06
   1  -6   9   15.01    2.01
   1  -6   9   13.90    1.89
   1  -6  10    5.60    1.11
   1  -6  10    4.46    1.02
   1  -6  10    4.93    1.09
   1  -6  11   62.84    3.14
   1  -5 -13  104.72    4.61
  -1   5  13  105.93    5.05
   1  -5 -13  108.00    4.68
  -1   5  12   43.06    3.64
  -1   5  12   35.72    2.82
   1  -5 -12   44.91    3.41
  -1   5  11   12.33    1.85
   1  -5 -11   13.53    2.16
  -1   5  11   11.72    1.84
  -1   5  11   11.50    2.18
  -1   5  10   89.06    5.18
  -1   5  10  102.94    6.69
  -1   5  10   79.70    5.07
   1  -5 -10  113.13    6.53
   1  -5 -10  101.73    6.13
  -1   5  10  101.61    5.88
  -1   5  10   98.29    5.57
   1  -5  -9  412.07   13.88
  -1   5   9  399.82   14.43
  -1   5   9  341.18   11.77
   1  -5  -9  412.72   13.56
   1  -5  -9  386.89   13.52
  -1   5   9  329.25   11.68
  -1   5   9  391.22   13.07
  -1   5   9  355.66   12.10
  -1   5   9  329.39   11.59
  -1   5   9  362.90   13.06
  -1   5   8    1.79    0.99
  -1   5   8    1.33    0.82
   1  -5  -8    1.69    1.03
  -1   5   8    3.22    1.32
   1  -5  -8    1.19    0.85
  -1   5   8    2.75    1.15
   1  -5  -8    2.75    1.23
  -1   5   8    2.19    1.16
  -1   5   8    1.55    1.04
   1  -5  -7    6.94    1.71
  -1   5   7    4.52    1.29
  -1   5   7    6.64    1.54
   1  -5  -7    7.24    1.71
  -1   5   7    6.40    1.65
   1  -5  -7    5.76    1.48
  -1   5   7    8.46    1.92
   1  -5  -7    7.45    1.71
  -1   5   7    5.24    1.19
  -1   5   7    6.79    1.60
   1  -5  -6   86.17    5.25
   1  -5  -6  105.39    6.00
  -1   5   6   81.84    5.33
  -1   5   6  100.37    5.85
  -1   5   6   97.82    6.15
  -1   5   6   84.24    4.91
   1  -5  -6   90.80    5.22
   1  -5  -6   93.75    5.50
  -1   5   6   78.17    4.79
  -1   5   6   96.98    5.41
  -1   5   6   96.47    5.71
   1  -5  -6   95.29    5.79
  -1   5   6  103.41    5.89
   1  -5  -5  278.06   10.13
  -1   5   5  273.88    9.78
  -1   5   5  275.45    9.97
  -1   5   5  295.40   10.29
   1  -5  -5  255.59    9.51
  -1   5   5  273.67    9.70
   1  -5  -5  270.91    9.50
  -1   5   5  277.17    9.68
  -1   5   5  247.88    8.92
  -1   5   5  290.18   10.32
  -1   5   5  276.64   10.23
  -1   5   5  295.16   10.35
  -1   5   5  287.34   10.20
  -1   5   5  276.04    9.88
   1  -5  -5  255.86    9.16
  -1   5   5  259.51    9.12
   1  -5  -5  282.20   10.12
  -1   5   5  246.02    8.85
  -1   5   5  244.49    8.59
  -1   5   5  275.12    9.91
  -1   5   5  241.04    8.78
  -1   5   5  287.94    9.78
  -1   5   5  264.99    9.78
   1  -5  -4   14.69    1.74
   1  -5  -4   15.67    2.16
   1  -5  -4   13.98    1.96
  -1   5   4   12.48    1.84
   1  -5  -4   13.93    2.00
  -1   5   4   12.54    1.69
  -1   5   4   12.74    1.78
   1  -5  -4   13.48    1.95
  -1   5   4   12.00    1.92
  -1   5   4   11.66    1.88
   1  -5  -4   13.20    1.72
  -1   5   4   13.51    1.74
   1  -5  -4   13.24    1.95
  -1   5   4   13.93    1.93
  -1   5   4   13.05    1.95
   1  -5  -4   13.02    1.97
  -1   5   4   15.49    2.14
  -1   5   4   12.23    1.96
   1  -5  -4   14.87    2.00
  -1   5   4   16.17    2.15
  -1   5   4   12.63    1.91
  -1   5   4   13.33    1.82
  -1   5   4   11.47    1.88
  -1   5   4   14.52    1.96
   1  -5  -4   16.47    2.12
   1  -5  -4   14.29    1.96
   1  -5  -4   13.88    2.04
   1  -5  -4   13.76    2.05
  -1   5   4   13.16    1.98
   1  -5  -4   15.27    2.13
  -1   5   4   11.04    1.60
   1  -5  -4   10.09    1.67
   1  -5  -4   12.33    1.72
   1  -5  -3   60.28    3.75
  -1   5   3   55.28    3.85
   1  -5  -3   55.73    3.40
   1  -5  -3   60.43    4.05
   1  -5  -3   55.10    3.82
   1  -5  -3   60.64    4.01
  -1   5   3   54.73    3.36
  -1   5   3   58.17    4.00
   1  -5  -3   53.60    3.88
   1  -5  -3   63.74    3.92
   1  -5  -3   60.07    4.13
  -1   5   3   53.50    3.31
   1  -5  -3   58.90    4.07
   1  -5  -3   53.99    3.80
  -1   5   3   54.52    3.34
  -1   5   3   56.71    3.99
   1  -5  -3   53.75    3.87
  -1   5   3   50.79    3.21
   1  -5  -3   56.61    3.73
  -1   5   3   62.20    4.20
   1  -5  -3   58.34    3.31
  -1   5   3   53.85    3.36
  -1   5   3   53.87    3.42
  -1   5   3   60.20    4.01
  -1   5   3   53.43    3.52
  -1   5   3   50.38    3.41
  -1   5   3   57.41    3.86
   1  -5  -3   58.98    4.14
  -1   5   3   54.14    3.75
  -1   5   3   57.82    3.81
   1  -5  -3   52.64    3.30
  -1   5   3   61.17    4.07
   1  -5  -3   61.68    4.05
  -1   5   3   57.12    4.07
  -1   5   3   56.10    3.68
  -1   5   3   56.66    4.00
  -1   5   3   59.16    4.05
   1  -5  -3   60.90    4.16
   1  -5  -3   58.17    4.11
   1  -5  -2  635.31   16.86
   1  -5  -2  676.11   17.22
   1  -5  -2  661.86   15.90
   1  -5  -2  667.72   15.76
   1  -5  -2  664.82   16.62
   1  -5  -2  669.20   16.95
   1  -5  -2  608.54   15.62
   1  -5  -2  629.74   16.57
   1  -5  -2  642.42   16.38
   1  -5  -2  613.98   16.14
  -1   5   2  641.39   16.14
  -1   5   2  618.32   15.19
   1  -5  -2  640.97   16.67
   1  -5  -2  666.49   15.95
   1  -5  -2  636.86   16.40
  -1   5   2  626.21   15.31
   1  -5  -2  605.03   14.79
   1  -5  -2  635.75   16.05
  -1   5   2  586.68   15.21
  -1   5   2  670.24   16.77
  -1   5   2  625.91   14.81
   1  -5  -2  643.72   16.55
   1  -5  -2  602.69   15.15
  -1   5   2  661.77   16.81
  -1   5   2  598.65   15.30
   1  -5  -2  622.22   16.55
   1  -5  -2  643.78   16.81
  -1   5   2  641.25   15.08
  -1   5   2  632.17   16.10
  -1   5   2  662.05   16.81
   1  -5  -2  636.48   15.17
  -1   5   2  665.09   16.67
  -1   5   2  622.05   16.34
  -1   5   2  664.34   16.97
  -1   5   2  642.54   16.70
  -1   5   2  633.25   16.61
  -1   5   2  666.15   16.44
  -1   5   2  607.28   15.24
  -1   5   2  634.54   16.71
   1  -5  -2  627.10   14.76
   1  -5  -1 1148.59   25.29
   1  -5  -1 1116.00   24.84
   1  -5  -1 1062.20   23.63
  -1   5   1 1073.93   24.56
   1  -5  -1 1098.81   24.45
   1  -5  -1 1051.99   24.36
  -1   5   1 1051.49   24.40
   1  -5  -1 1064.21   22.94
   1  -5  -1 1049.48   22.73
  -1   5   1 1085.89   23.25
   1  -5  -1 1024.82   22.44
   1  -5  -1 1105.65   24.68
   1  -5  -1 1066.21   24.21
  -1   5   1 1065.32   23.87
   1  -5  -1 1090.07   24.58
   1  -5  -1 1120.60   23.44
  -1   5   1 1095.75   22.89
  -1   5   1 1105.91   24.63
  -1   5   1 1091.17   24.01
  -1   5   1 1124.38   24.31
   1  -5  -1 1092.09   23.58
   1  -5  -1  992.15   22.27
   1  -5  -1 1126.85   24.74
  -1   5   1 1063.05   23.08
   1  -5  -1 1074.36   23.51
  -1   5   1 1066.26   24.31
  -1   5   1 1134.54   24.69
   1  -5  -1 1093.12   24.21
   1  -5  -1 1103.13   24.77
  -1   5   1 1116.77   24.82
  -1   5   1 1091.22   24.53
  -1   5   1 1087.28   23.04
  -1   5   1 1112.54   24.49
   1  -5  -1 1057.88   24.26
   1  -5  -1 1114.15   24.37
  -1   5   1 1097.91   24.59
  -1   5   1 1127.61   23.41
  -1   5   0 1561.30   34.07
  -1   5   0 1665.11   34.48
   1  -5   0 1691.64   34.60
  -1   5   0 1769.39   33.03
   1  -5   0 1632.53   33.56
   1  -5   0 1709.59   34.79
   1  -5   0 1722.10   35.23
  -1   5   0 1596.45   34.17
   1  -5   0 1694.48   34.29
   1  -5   0 1602.15   33.61
   1  -5   0 1766.82   35.09
   1  -5   0 1629.45   34.04
   1  -5   0 1624.20   33.22
  -1   5   0 1636.01   34.30
   1  -5   0 1523.33   32.37
  -1   5   0 1650.64   34.54
  -1   5   0 1671.16   34.73
  -1   5   0 1656.62   34.01
   1  -5   0 1787.02   35.08
   1  -5   0 1620.62   34.23
  -1   5   0 1657.63   34.12
  -1   5   0 1795.52   33.29
  -1   5   0 1669.24   33.19
   1  -5   0 1568.12   33.43
   1  -5   0 1621.46   34.33
   1  -5   0 1677.16   34.26
   1  -5   0 1733.49   34.49
  -1   5   0 1591.12   34.34
  -1   5   0 1694.62   32.93
   1  -5   0 1681.87   33.04
  -1   5   0 1502.20   34.11
  -1   5   0 1729.24   32.68
   1  -5   0 1627.57   34.50
   1  -5   0 1698.11   33.15
  -1   5   0 1695.49   33.04
   1  -5   0 1738.78   34.98
  -1   5   0 1682.72   34.59
   1  -5   0 1598.51   32.19
  -1   5   0 1666.82   34.54
   1  -5   0 1643.30   34.41
   1  -5   1  772.07   18.45
   1  -5   1  789.63   18.93
  -1   5  -1  764.75   17.59
  -1   5  -1  821.37   17.43
   1  -5   1  739.67   18.26
   1  -5   1  694.26   17.30
   1  -5   1  779.04   18.51
   1  -5   1  790.79   18.68
   1  -5   1  767.33   18.57
  -1   5  -1  816.52   17.22
   1  -5   1  704.45   17.84
   1  -5   1  732.08   18.40
   1  -5   1  719.80   16.97
   1  -5   1  770.45   19.08
   1  -5   1  739.30   17.71
   1  -5   1  796.53   18.91
   1  -5   1  814.20   19.54
   1  -5   1  755.87   18.01
  -1   5  -1  798.04   17.56
   1  -5   1  827.84   19.34
   1  -5   1  820.50   19.30
  -1   5  -1  858.56   17.66
  -1   5  -1  808.24   17.33
   1  -5   1  776.65   17.92
   1  -5   1  783.97   18.82
   1  -5   1  724.55   17.97
   1  -5   1  786.72   18.77
   1  -5   2 1411.15   29.60
  -1   5  -2 1442.35   29.06
  -1   5  -2 1489.98   28.84
  -1   5  -2 1410.94   28.97
   1  -5   2 1407.33   29.45
   1  -5   2 1212.73   28.83
   1  -5   2 1333.26   29.47
   1  -5   2 1379.98   29.97
  -1   5  -2 1493.41   29.03
  -1   5  -2 1554.43   28.71
   1  -5   2 1515.49   30.37
   1  -5   2 1372.71   29.68
  -1   5  -2 1482.03   28.61
   1  -5   2 1352.89   28.46
  -1   5  -3   28.68    2.32
   1  -5   3   24.63    2.52
   1  -5   3   25.96    2.55
  -1   5  -3   29.66    2.30
   1  -5   3   27.21    2.20
  -1   5  -3   26.21    2.20
  -1   5  -3   25.67    2.21
   1  -5   3   22.98    2.46
  -1   5  -3   30.06    2.21
  -1   5  -3   27.67    2.31
   1  -5   3   25.29    2.45
   1  -5   3   28.28    2.60
  -1   5  -4  894.75   19.06
   1  -5   4  801.17   18.52
   1  -5   4  752.33   19.99
   1  -5   4  818.51   20.03
  -1   5  -4  845.03   18.93
   1  -5   4  773.22   19.80
   1  -5   4  752.34   20.11
  -1   5  -4  902.71   19.19
   1  -5   4  815.62   20.23
   1  -5   4  764.16   20.00
  -1   5  -4  857.80   19.09
  -1   5  -4  873.87   19.11
  -1   5  -5  311.05    9.32
  -1   5  -5  298.53    9.07
  -1   5  -5  296.71    9.19
   1  -5   5  241.98    9.41
   1  -5   5  272.90   10.00
   1  -5   5  290.17   10.10
   1  -5   5  257.97    9.76
   1  -5   5  259.21    9.85
  -1   5  -5  318.98    9.44
  -1   5  -5  305.69    9.26
   1  -5   5  290.76    8.81
   1  -5   6   11.84    1.96
   1  -5   6   14.34    2.14
  -1   5  -6   16.24    1.93
   1  -5   6   13.30    1.65
   1  -5   6   15.22    2.17
  -1   5  -6   15.15    1.92
  -1   5  -6   15.53    1.91
  -1   5  -6   14.65    1.84
   1  -5   7  199.37    8.51
   1  -5   7  192.37    6.90
  -1   5  -7  209.64    7.57
   1  -5   7  177.72    7.96
  -1   5  -7  198.72    7.63
  -1   5  -7  185.19    7.68
  -1   5  -7  204.32    7.60
   1  -5   8   44.45    3.86
   1  -5   8   37.15    3.42
  -1   5  -8   49.79    3.57
   1  -5   8   41.45    3.62
   1  -5   9   59.36    4.32
   1  -5   9   61.59    4.42
  -1   5  -9   70.24    4.28
   1  -5  10   79.88    4.77
   1  -5  10   83.75    4.92
   1  -5  11  435.84   12.12
   1  -5  12   19.68    1.76
  -1   4  13   64.48    3.68
  -1   4  13   76.17    4.78
  -1   4  12    4.34    1.48
  -1   4  12    4.50    1.15
  -1   4  12    3.62    1.01
   1  -4 -12    7.20    1.51
  -1   4  11  103.36    5.49
  -1   4  11  109.21    5.77
  -1   4  11  106.45    6.12
  -1   4  10  133.11    6.49
  -1   4  10  118.87    6.08
   1  -4 -10  141.18    7.55
  -1   4  10  143.74    8.53
  -1   4  10  119.61    5.88
  -1   4  10  115.27    6.67
  -1   4  10  120.59    6.21
  -1   4   9  432.09   13.16
   1  -4  -9  501.95   15.58
  -1   4   9  537.40   15.95
  -1   4   9  437.51   13.63
  -1   4   9  523.62   17.44
  -1   4   9  522.67   14.26
  -1   4   9  432.11   14.57
  -1   4   9  429.15   13.13
  -1   4   9  429.53   13.30
  -1   4   8  341.41   13.57
  -1   4   8  272.07    9.83
  -1   4   8  304.32   10.38
   1  -4  -8  369.45   11.50
  -1   4   8  290.25   10.01
  -1   4   8  357.79   12.40
   1  -4  -8  343.28   11.90
  -1   4   8  276.14   10.94
  -1   4   8  299.68   10.14
  -1   4   8  332.68   10.61
  -1   4   7  224.54    8.32
   1  -4  -7  271.89    9.10
  -1   4   7  265.88   11.08
  -1   4   7  246.38    8.68
  -1   4   7  279.86   10.38
   1  -4  -7  260.94    9.05
   1  -4  -7  248.46    9.53
  -1   4   7  200.48    7.80
  -1   4   7  215.92    8.18
  -1   4   7  219.97    9.14
  -1   4   7  260.69    8.83
  -1   4   6  166.82    6.60
   1  -4  -6  187.88    6.94
  -1   4   6  157.67    7.14
  -1   4   6  202.68    8.28
   1  -4  -6  192.91    7.10
  -1   4   6  142.65    6.05
   1  -4  -6  180.20    7.44
  -1   4   6  158.24    6.53
  -1   4   6  181.36    8.62
  -1   4   6  170.98    6.72
  -1   4   5  305.04    9.13
  -1   4   5  345.01   11.70
  -1   4   5  268.68    9.66
  -1   4   5  275.45    9.04
  -1   4   5  361.35   11.23
  -1   4   5  312.51    8.90
   1  -4  -5  323.74    9.30
  -1   4   5  341.37   10.63
   1  -4  -5  331.40    9.72
  -1   4   5  331.00   11.14
  -1   4   5  370.93   11.39
   1  -4  -5  306.55    9.83
  -1   4   5  290.90    9.22
   1  -4  -5  316.95   10.34
  -1   4   5  318.25    9.34
  -1   4   5  297.42    9.03
  -1   4   4  145.40    5.76
  -1   4   4  162.25    5.77
  -1   4   4  189.92    7.24
  -1   4   4  176.08    6.56
  -1   4   4  174.68    6.59
   1  -4  -4  164.16    6.80
   1  -4  -4  164.62    6.58
  -1   4   4  139.99    5.66
   1  -4  -4  156.09    6.51
  -1   4   4  172.24    7.06
  -1   4   4  185.91    6.82
  -1   4   4  177.22    7.09
   1  -4  -4  164.63    6.89
   1  -4  -4  161.30    6.81
   1  -4  -4  153.05    6.12
  -1   4   4  175.00    7.18
   1  -4  -4  168.15    6.83
  -1   4   4  149.64    6.28
   1  -4  -4  165.16    6.05
  -1   4   4  184.49    6.82
  -1   4   4  165.08    7.07
   1  -4  -4  150.50    6.68
  -1   4   4  185.57    7.25
   1  -4  -4  148.46    5.59
  -1   4   4  144.81    5.70
  -1   4   4  171.73    6.66
  -1   4   4  149.75    5.82
   1  -4  -4  156.40    6.82
  -1   4   3  977.69   20.57
   1  -4  -3  866.54   20.73
   1  -4  -3  901.27   20.81
   1  -4  -3  877.08   20.75
   1  -4  -3  870.21   20.65
  -1   4   3  810.90   18.76
   1  -4  -3  892.88   20.89
   1  -4  -3  869.46   19.35
  -1   4   3  954.11   21.21
  -1   4   3  816.24   18.96
  -1   4   3  974.17   20.35
   1  -4  -3  931.99   20.72
  -1   4   3 1007.90   20.63
   1  -4  -3  855.99   19.19
   1  -4  -3  850.86   20.33
  -1   4   3  986.88   21.38
  -1   4   3  962.24   21.21
   1  -4  -3  852.41   18.86
  -1   4   3  814.81   18.89
   1  -4  -3  852.86   20.56
  -1   4   3  925.78   21.27
  -1   4   3  993.01   20.50
   1  -4  -3  885.62   20.32
  -1   4   3  940.75   21.29
  -1   4   3  752.51   18.53
  -1   4   3  966.79   20.61
   1  -4  -3  892.08   20.84
  -1   4   2   16.75    1.94
   1  -4  -2   15.74    1.55
   1  -4  -2   12.93    1.40
  -1   4   2   10.87    1.29
   1  -4  -2   12.17    1.57
   1  -4  -2   11.88    1.62
   1  -4  -2   14.13    1.46
   1  -4  -2   11.31    1.58
   1  -4  -2   11.21    1.54
  -1   4   2    9.51    1.24
   1  -4  -2   11.30    1.62
  -1   4   2   14.06    1.64
  -1   4   2   11.76    1.36
   1  -4  -2   11.44    1.61
   1  -4  -2   12.33    1.68
  -1   4   2   11.91    1.30
   1  -4  -2   13.35    1.72
  -1   4   2   11.71    1.29
  -1   4   2   10.26    1.27
   1  -4  -2   11.92    1.63
  -1   4   2   12.61    1.56
   1  -4  -2   12.60    1.41
  -1   4   2   15.11    1.90
  -1   4   2   17.48    1.98
  -1   4   2   15.00    1.87
  -1   4   2   17.29    1.98
   1  -4  -2   14.08    1.40
  -1   4   2   15.06    1.69
  -1   4   2   14.45    1.67
   1  -4  -1    5.86    1.19
  -1   4   1    7.62    1.29
  -1   4   1    5.37    1.05
   1  -4  -1    4.24    0.98
  -1   4   1    4.93    0.89
   1  -4  -1    7.49    1.03
  -1   4   1    5.91    0.93
  -1   4   1    6.54    1.11
   1  -4  -1    4.89    1.06
   1  -4  -1    5.51    0.89
   1  -4  -1    5.20    0.96
  -1   4   1    6.03    1.00
  -1   4   1    6.31    0.89
  -1   4   1    4.79    0.91
  -1   4   1    6.07    1.18
  -1   4   1    6.05    1.19
  -1   4   1    5.48    1.04
  -1   4   1    7.36    1.27
   1  -4  -1    7.22    1.24
  -1   4   1    5.09    0.86
   1  -4  -1    6.78    1.03
   1  -4  -1    6.72    1.15
   1  -4  -1    5.72    1.12
  -1   4   1    6.48    1.23
   1  -4  -1    5.99    1.15
  -1   4   1    6.46    1.16
   1  -4  -1    6.80    1.24
   1  -4  -1    4.12    0.93
  -1   4   1    5.41    0.96
   1  -4   0  830.59   19.63
  -1   4   0  854.96   19.16
  -1   4   0  886.78   19.28
  -1   4   0  890.75   20.37
  -1   4   0  932.84   19.12
  -1   4   0  896.53   20.51
   1  -4   0  926.00   20.43
   1  -4   0  899.73   20.21
  -1   4   0  915.79   20.08
  -1   4   0  960.38   19.86
   1  -4   0  857.58   19.14
   1  -4   0  803.40   19.88
  -1   4   0  873.74   20.45
  -1   4   0  954.52   20.14
  -1   4   0  888.50   20.37
  -1   4   0  965.31   19.13
   1  -4   0  973.60   19.07
   1  -4   0  965.62   19.32
   1  -4   0  780.48   19.68
  -1   4   0  937.84   18.89
  -1   4   0  952.36   20.18
   1  -4   0  881.62   20.05
   1  -4   0  924.23   20.30
   1  -4   0  826.08   19.88
   1  -4   0  903.74   20.26
  -1   4   0  941.20   20.01
  -1   4   0  947.92   18.76
   1  -4   0 1002.93   19.69
  -1   4  -1   54.32    3.49
   1  -4   1   60.26    3.50
   1  -4   1   69.18    3.31
   1  -4   1   66.14    3.13
  -1   4  -1   69.50    3.16
  -1   4  -1   76.50    3.62
   1  -4   1   63.98    3.33
  -1   4  -1   63.97    3.13
  -1   4  -1   75.43    3.72
   1  -4   1   65.96    3.59
   1  -4   1   65.96    3.50
  -1   4  -1   73.63    3.67
  -1   4  -1   71.82    3.67
   1  -4   1   60.55    3.49
   1  -4   1   58.48    3.44
  -1   4  -1   58.32    3.48
  -1   4  -1   70.21    3.66
  -1   4  -1   64.03    3.24
  -1   4  -1   60.52    3.16
  -1   4  -1   66.57    3.24
  -1   4  -1   56.40    3.48
   1  -4   1   55.89    3.39
   1  -4   1   58.08    3.45
  -1   4  -1   68.25    3.15
  -1   4  -1   71.36    3.06
   1  -4   1   64.99    3.67
   1  -4   1   60.02    3.50
  -1   4  -1   57.41    3.55
   1  -4   1   59.40    3.10
   1  -4   2   92.47    3.99
   1  -4   2   98.68    4.26
  -1   4  -2  113.24    4.40
  -1   4  -2  115.48    4.32
   1  -4   2   96.81    4.07
  -1   4  -2  107.47    4.38
  -1   4  -2  111.89    4.19
  -1   4  -2  115.02    4.42
   1  -4   2  102.43    4.62
  -1   4  -2   93.67    4.13
  -1   4  -2  114.89    4.25
  -1   4  -3   28.19    2.17
  -1   4  -3   25.56    2.08
  -1   4  -3   25.99    2.02
  -1   4  -3   23.40    1.94
   1  -4   3   19.46    1.88
  -1   4  -3   27.63    2.09
  -1   4  -3   29.17    2.18
   1  -4   4   92.33    4.83
  -1   4  -4  114.59    4.78
   1  -4   4  100.17    5.09
  -1   4  -4  125.94    4.80
   1  -4   4   91.97    4.86
  -1   4  -4  115.29    4.78
   1  -4   4   99.07    4.99
  -1   4  -4  111.82    4.76
   1  -4   4   97.49    5.07
  -1   4  -4  117.93    4.83
  -1   4  -4  117.90    4.78
   1  -4   4  100.69    5.17
   1  -4   4  104.04    4.47
   1  -4   5    0.67    0.62
  -1   4  -5    1.34    0.60
   1  -4   5    0.29    0.46
  -1   4  -5    0.45    0.52
  -1   4  -5    0.71    0.57
  -1   4  -5    0.15    0.37
   1  -4   5    0.49    0.51
  -1   4  -5    0.40    0.44
   1  -4   5    0.40    0.55
   1  -4   5    1.58    0.74
   1  -4   6  544.75   13.17
   1  -4   6  411.16   13.19
  -1   4  -6  491.63   12.88
   1  -4   6  444.88   13.68
   1  -4   6  461.21   13.52
  -1   4  -6  554.05   13.58
  -1   4  -6  512.53   13.12
  -1   4  -6  493.43   13.29
   1  -4   6  469.36   12.45
   1  -4   6  426.46   13.09
  -1   4  -6  501.93   13.27
  -1   4  -7 1066.00   22.68
   1  -4   7  873.58   22.20
  -1   4  -7 1046.47   22.23
   1  -4   7  950.22   23.21
   1  -4   7  913.88   22.47
  -1   4  -7  743.09   21.98
  -1   4  -7 1055.03   22.91
   1  -4   8   14.40    2.06
  -1   4  -8   14.84    2.03
   1  -4   8   16.47    2.31
   1  -4   8   13.60    2.03
  -1   4  -8   11.08    1.88
  -1   4  -8   13.67    1.93
   1  -4   9  478.73   13.99
   1  -4   9  451.83   13.86
   1  -4  10  234.64    8.84
   1  -4  10  212.21    8.45
   1  -4  11  199.06    7.93
   1  -4  11  170.19    7.33
   1  -4  12  101.50    4.89
   1  -4  13  166.85    5.64
  -1   3  14    2.80    0.74
  -1   3  13    7.01    1.30
  -1   3  12  104.84    5.31
  -1   3  12  106.08    5.31
  -1   3  12   89.29    4.74
  -1   3  11    0.71    0.60
  -1   3  11    0.10    0.52
  -1   3  11    1.62    1.27
  -1   3  11    0.95    0.80
  -1   3  10  571.75   15.91
  -1   3  10  579.61   15.81
   1  -3 -10  653.62   18.58
  -1   3  10  589.33   17.35
  -1   3  10  643.40   16.41
  -1   3  10  689.67   21.61
  -1   3   9   29.48    4.00
   1  -3  -9   33.96    3.23
  -1   3   9   28.01    2.61
   1  -3  -9   33.91    3.37
  -1   3   9   24.36    2.83
  -1   3   9   25.86    2.40
  -1   3   9   26.57    2.55
  -1   3   9   23.42    2.30
  -1   3   9   26.52    2.62
  -1   3   8  182.45    7.78
   1  -3  -8  206.33    7.84
  -1   3   8  175.19    6.85
   1  -3  -8  214.17    8.17
  -1   3   8  198.96    7.19
   1  -3  -8  209.97    8.38
  -1   3   8  166.03    6.50
  -1   3   8  154.30    6.47
  -1   3   8  195.58   10.02
  -1   3   8  159.40    6.38
  -1   3   7   23.44    2.13
   1  -3  -7   31.03    2.63
  -1   3   7   22.12    3.08
   1  -3  -7   20.06    2.30
  -1   3   7   20.83    2.36
  -1   3   7   14.61    1.75
  -1   3   7   20.19    1.96
  -1   3   7   19.92    2.01
   1  -3  -7   24.39    2.42
  -1   3   7   14.72    1.71
  -1   3   7   20.19    2.64
  -1   3   6  103.60    4.49
  -1   3   6  106.06    6.54
  -1   3   6  119.80    6.17
   1  -3  -6  115.97    5.03
  -1   3   6  120.06    4.76
  -1   3   6   93.70    4.25
   1  -3  -6  118.98    4.74
  -1   3   6   76.82    4.03
  -1   3   6   89.97    4.21
   1  -3  -6  115.21    4.89
  -1   3   6   97.87    4.97
   1  -3  -6  122.12    5.36
  -1   3   5  981.46   21.83
   1  -3  -5 1148.26   22.65
  -1   3   5  941.41   21.13
   1  -3  -5 1156.53   22.52
   1  -3  -5 1234.13   23.16
   1  -3  -5 1127.54   23.42
  -1   3   4  339.94    9.41
   1  -3  -4  303.86    8.05
  -1   3   4  350.74    9.50
  -1   3   4  332.51    9.26
  -1   3   4  294.26    9.18
  -1   3   4  332.15    9.41
  -1   3   4  288.17    9.12
  -1   3   4  279.06    7.80
  -1   3   4  266.36    8.98
  -1   3   4  286.62    7.65
  -1   3   4  339.03    9.28
   1  -3  -4  316.64    8.21
  -1   3   4  267.27    9.08
   1  -3  -4  304.73    8.64
  -1   3   4  273.17    9.06
   1  -3  -3  122.32    5.31
   1  -3  -3  140.69    4.54
  -1   3   3  162.32    5.74
  -1   3   3  128.28    5.48
   1  -3  -3  147.44    5.85
   1  -3  -3  127.87    4.79
  -1   3   3  162.68    5.73
  -1   3   3  158.87    5.68
  -1   3   3  132.53    5.45
   1  -3  -3  134.32    4.67
  -1   3   3  132.44    4.40
   1  -3  -3  120.38    5.25
  -1   3   3  158.45    5.58
  -1   3   3  125.34    5.46
   1  -3  -3  140.67    4.49
  -1   3   3  132.37    4.32
  -1   3   3  153.15    4.63
  -1   3   3  133.27    4.53
   1  -3  -3  152.20    5.78
  -1   3   3  132.02    5.48
   1  -3  -3  139.96    5.68
   1  -3  -3  147.33    5.63
   1  -3  -3  113.54    5.03
   1  -3  -3  113.49    5.18
  -1   3   3  133.69    4.49
  -1   3   3  143.50    5.64
   1  -3  -3  121.74    5.25
   1  -3  -2  625.25   15.02
   1  -3  -2  626.68   15.07
  -1   3   2  685.33   15.46
   1  -3  -2  628.46   15.10
  -1   3   2  592.25   13.33
   1  -3  -2  616.60   15.11
   1  -3  -2  653.18   14.25
   1  -3  -2  683.14   15.24
  -1   3   2  637.08   15.32
  -1   3   2  728.44   15.25
   1  -3  -2  620.81   15.09
  -1   3   2  743.94   15.30
  -1   3   2  734.22   15.16
   1  -3  -2  583.54   14.81
   1  -3  -2  573.04   14.66
  -1   3   2  743.31   15.01
  -1   3   2  629.10   13.62
  -1   3   2  610.63   15.25
  -1   3   2  659.46   15.33
  -1   3   2  730.44   15.24
  -1   3   2  675.57   13.71
   1  -3  -2  647.08   14.86
  -1   3   2  574.65   13.46
  -1   3   2  660.05   15.24
   1  -3  -2  616.38   13.95
   1  -3  -2  623.83   15.04
   1  -3  -2  638.96   13.76
  -1   3   2  631.52   13.63
  -1   3   2  652.55   13.37
   1  -3  -2  603.20   13.80
  -1   3   1  290.07    8.43
   1  -3  -1  277.32    8.12
  -1   3   1  275.80    6.89
  -1   3   1  294.73    8.09
  -1   3   1  304.05    8.53
  -1   3   1  312.40    7.99
   1  -3  -1  273.68    8.13
  -1   3   1  303.67    8.09
   1  -3  -1  341.42    8.11
  -1   3   1  266.49    8.30
  -1   3   1  309.89    8.20
   1  -3  -1  292.68    8.38
   1  -3  -1  353.51    8.18
   1  -3  -1  278.23    7.95
  -1   3   1  272.71    7.04
  -1   3   1  287.32    6.80
   1  -3  -1  284.83    8.32
   1  -3  -1  298.64    8.28
  -1   3   1  241.05    7.05
   1  -3  -1  331.99    7.98
  -1   3   1  276.55    6.91
   1  -3  -1  279.59    8.18
   1  -3  -1  366.82    8.01
  -1   3   1  287.40    8.48
   1  -3  -1  275.60    7.41
  -1   3   1  257.34    7.17
   1  -3  -1  247.47    7.89
  -1   3   1  274.00    7.06
  -1   3   1  294.72    8.12
  -1   3   1  289.71    8.38
   1  -3  -1  293.08    8.43
   1  -3  -1  284.55    8.29
  -1   3   1  276.48    7.15
  -1   3   0   13.10    1.36
  -1   3   0   12.22    1.31
   1  -3   0   11.66    1.37
  -1   3   0   14.27    1.16
   1  -3   0   16.85    1.43
  -1   3   0   10.68    1.10
  -1   3   0   11.47    1.36
   1  -3   0   12.07    1.36
   1  -3   0   12.66    1.40
   1  -3   0   15.41    1.42
  -1   3   0   12.59    1.41
  -1   3   0   11.22    1.12
  -1   3   0   12.97    1.30
  -1   3   0   12.61    1.34
   1  -3   0   13.93    1.48
  -1   3   0   12.03    1.00
  -1   3   0   10.35    1.04
   1  -3   0   12.07    1.36
  -1   3   0   11.30    1.37
   1  -3   0   13.68    1.29
   1  -3   0   12.89    1.39
  -1   3   0    9.87    1.31
  -1   3   0   11.58    1.17
   1  -3   0   13.74    1.39
   1  -3   0   10.91    1.30
  -1   3   0   10.74    1.18
  -1   3   0   13.52    1.39
   1  -3   0   13.03    1.25
   1  -3   0   11.51    1.34
  -1   3  -1  236.93    6.95
   1  -3   1  239.64    7.05
  -1   3  -1  203.57    6.80
  -1   3  -1  200.16    6.86
  -1   3  -1  238.36    6.58
   1  -3   1  230.52    6.96
  -1   3  -1  258.42    6.60
   1  -3   1  297.19    7.14
   1  -3   1  260.41    7.32
  -1   3  -1  236.85    6.93
  -1   3  -1  210.84    6.33
  -1   3  -1  217.85    6.43
  -1   3  -1  247.61    6.60
  -1   3  -1  262.47    6.59
  -1   3  -1  210.02    6.84
  -1   3  -1  250.19    6.23
   1  -3   1  235.94    6.99
   1  -3   1  235.74    6.53
   1  -3   1  262.21    7.21
  -1   3  -1  204.88    6.89
   1  -3   1  235.26    7.03
  -1   3  -1  249.36    6.95
   1  -3   1  309.15    6.77
   1  -3   1  252.29    7.18
  -1   3  -1  252.04    6.82
   1  -3   1  240.35    7.09
  -1   3  -1  257.03    6.43
   1  -3   1  255.18    7.25
  -1   3  -1  241.39    6.90
   1  -3   1  250.47    6.98
  -1   3  -2   12.98    1.32
  -1   3  -2   11.99    1.29
   1  -3   2   13.15    1.40
   1  -3   2   10.96    1.18
   1  -3   2   13.23    1.34
  -1   3  -2   13.31    1.23
   1  -3   2   16.17    1.54
   1  -3   2   12.01    1.31
   1  -3   2   12.38    1.36
  -1   3  -2   10.01    1.22
  -1   3  -2   14.23    1.32
   1  -3   2   13.34    1.23
   1  -3   2   11.68    1.29
   1  -3   2   14.16    1.47
  -1   3  -2   13.22    1.37
  -1   3  -2   13.80    1.26
  -1   3  -2   12.24    1.29
  -1   3  -2   13.83    1.30
  -1   3  -2   12.29    1.30
   1  -3   2   10.27    1.11
  -1   3  -2   10.33    1.27
  -1   3  -2    9.83    1.22
  -1   3  -2   11.40    1.19
  -1   3  -2   14.64    1.22
   1  -3   2   12.17    1.32
   1  -3   2   12.32    1.33
  -1   3  -2   16.79    1.50
  -1   3  -2    9.82    1.15
   1  -3   2   13.35    1.41
   1  -3   2   13.70    1.34
  -1   3  -2   13.21    1.41
   1  -3   2   12.67    1.37
  -1   3  -2   13.91    1.34
  -1   3  -2   11.40    1.32
  -1   3  -3  284.14    7.70
  -1   3  -3  313.95    7.97
  -1   3  -3  259.29    7.42
  -1   3  -3  267.30    7.59
   1  -3   3  226.20    6.76
  -1   3  -3  275.05    7.67
   1  -3   3  240.70    7.36
  -1   3  -3  283.82    7.68
  -1   3  -3  293.16    7.50
   1  -3   3  294.60    7.49
  -1   3  -4   34.59    2.30
  -1   3  -4   34.60    2.37
   1  -3   4   34.58    2.36
  -1   3  -4   34.30    2.36
  -1   3  -4   32.23    2.29
  -1   3  -4   42.09    2.61
  -1   3  -4   36.13    2.44
  -1   3  -4   34.78    2.32
   1  -3   4   32.48    2.24
  -1   3  -5  932.16   19.66
  -1   3  -5  890.84   19.31
  -1   3  -5  869.15   19.33
  -1   3  -5  818.07   19.27
  -1   3  -5  872.49   19.46
   1  -3   5  859.91   19.19
   1  -3   5  813.75   19.13
   1  -3   6   15.29    1.75
  -1   3  -6   16.89    1.85
   1  -3   6   17.49    1.89
   1  -3   6   14.24    1.71
  -1   3  -6   15.90    1.83
   1  -3   6   15.20    1.83
  -1   3  -6   17.89    1.93
   1  -3   6   14.82    1.76
   1  -3   6   15.25    1.85
  -1   3  -6   13.60    1.73
  -1   3  -6   13.72    1.67
  -1   3  -7 1971.42   45.97
   1  -3   7 2921.19   47.57
  -1   3  -7 2086.96   46.39
   1  -3   7 2683.67   47.81
   1  -3   7 2436.80   46.86
   1  -3   7 2465.00   46.98
   1  -3   7 2481.15   46.72
  -1   3  -7 2170.01   46.94
  -1   3  -7 2445.93   47.32
   1  -3   7 2470.57   46.79
  -1   3  -7 2246.70   46.47
   1  -3   8  197.56    7.65
  -1   3  -8  160.62    7.25
   1  -3   8  184.66    7.43
   1  -3   8  202.01    7.62
  -1   3  -8  180.78    7.84
  -1   3  -8  162.47    7.19
   1  -3   8  237.41    7.94
   1  -3   8  210.05    7.87
   1  -3   9    1.08    0.70
  -1   3  -9    1.17    0.67
   1  -3   9    0.76    0.60
   1  -3   9    1.27    0.74
   1  -3   9    0.94    0.67
   1  -3  10    1.36    0.71
   1  -3  10    1.12    0.74
   1  -3  10    1.68    0.90
   1  -3  11   26.90    2.78
   1  -3  11   21.29    2.47
   1  -3  12   41.98    3.24
   1  -3  13    0.53    0.47
   1  -3  14    0.65    0.41
  -1   2  14  196.37    6.57
  -1   2  13   58.62    3.62
  -1   2  13   61.01    3.67
  -1   2  12   10.49    1.56
  -1   2  12   10.58    1.63
  -1   2  12   13.46    1.82
  -1   2  11  454.10   12.58
  -1   2  11  489.06   12.83
  -1   2  10  133.92    8.48
   1  -2 -10  121.51    5.77
  -1   2  10  119.86    5.48
  -1   2  10  106.62    5.30
  -1   2  10   98.85    5.06
   1  -2  -9   63.60    3.87
   1  -2  -9   62.13    4.21
  -1   2   9   58.07    3.60
  -1   2   9   53.38    3.49
  -1   2   9   61.56    3.69
   1  -2  -9   65.24    4.46
  -1   2   9   62.04    5.72
  -1   2   8    0.19    0.81
  -1   2   8    0.47    0.45
  -1   2   8    0.15    0.37
  -1   2   8    0.67    0.52
   1  -2  -8    1.29    0.63
  -1   2   8    0.33    0.38
   1  -2  -8    1.61    0.64
   1  -2  -8    0.40    0.46
   1  -2  -8    0.49    0.49
  -1   2   8    0.07    0.38
   1  -2  -7    1.67    0.67
  -1   2   7    2.44    0.79
  -1   2   7    2.12    0.66
  -1   2   7    0.75    0.47
   1  -2  -7    1.30    0.61
  -1   2   7    1.34    0.59
  -1   2   7    1.03    0.52
  -1   2   7    2.11    0.72
  -1   2   7    0.63    0.43
  -1   2   7    1.68    1.12
   1  -2  -7    0.97    0.47
  -1   2   7    1.16    0.81
  -1   2   7    1.56    0.57
   1  -2  -6 1824.99   32.53
  -1   2   6 1753.62   35.16
   1  -2  -6 1688.87   32.16
   1  -2  -6 1684.67   31.57
  -1   2   6 1600.67   31.22
   1  -2  -6 1660.06   32.52
   1  -2  -5  227.02    6.01
   1  -2  -5  222.13    6.63
  -1   2   5  239.42    8.12
   1  -2  -5  226.83    6.56
   1  -2  -5  219.44    6.39
   1  -2  -5  225.33    6.11
  -1   2   4   26.65    2.04
  -1   2   4   37.67    2.38
  -1   2   4   40.09    2.52
  -1   2   4   34.24    2.56
  -1   2   4   40.16    2.51
  -1   2   4   27.19    2.04
  -1   2   4   29.62    2.07
  -1   2   4   31.37    2.15
  -1   2   4   40.37    2.51
   1  -2  -4   30.10    2.02
   1  -2  -4   33.48    1.85
  -1   2   4   38.79    2.44
   1  -2  -4   30.73    1.90
  -1   2   4   30.04    2.11
   1  -2  -4   31.62    1.75
  -1   2   4   27.61    1.58
   1  -2  -4   33.15    1.99
  -1   2   4   29.86    1.72
   1  -2  -3  635.02   14.50
  -1   2   3  609.85   12.70
   1  -2  -3  636.26   14.74
   1  -2  -3  597.67   14.53
  -1   2   3  732.69   15.06
   1  -2  -3  654.06   15.53
   1  -2  -3  621.12   14.70
  -1   2   3  586.76   13.87
   1  -2  -3  666.39   13.04
  -1   2   3  551.75   13.70
  -1   2   3  524.52   13.67
  -1   2   3  549.67   13.67
   1  -2  -3  604.26   15.42
  -1   2   3  761.24   14.86
   1  -2  -3  690.14   12.72
   1  -2  -3  510.73   13.57
   1  -2  -3  653.06   15.41
   1  -2  -3  504.44   13.49
  -1   2   3  775.09   15.27
  -1   2   3  516.48   13.70
  -1   2   3  742.22   14.90
  -1   2   3  770.98   14.67
  -1   2   3  740.34   15.06
  -1   2   3  761.37   14.91
  -1   2   3  768.11   14.97
  -1   2   3  737.74   15.06
  -1   2   3  745.54   15.13
   1  -2  -3  623.42   13.56
   1  -2  -3  652.88   13.17
  -1   2   3  626.90   12.50
   1  -2  -3  638.57   15.63
   1  -2  -3  663.09   14.81
  -1   2   3  631.49   12.67
   1  -2  -3  500.03   13.45
   1  -2  -3  503.36   13.46
   1  -2  -3  660.13   15.46
   1  -2  -3  678.98   13.40
  -1   2   2   91.76    3.83
   1  -2  -2  106.46    4.51
  -1   2   2   88.32    3.62
  -1   2   2  106.85    3.15
   1  -2  -2   86.57    3.64
  -1   2   2  113.29    4.18
   1  -2  -2   90.37    3.67
  -1   2   2   94.09    3.66
   1  -2  -2   96.96    3.79
  -1   2   2  112.03    4.03
  -1   2   2  107.96    4.04
   1  -2  -2  111.23    3.43
   1  -2  -2  113.30    3.30
   1  -2  -2  106.18    3.37
   1  -2  -2  109.67    3.49
  -1   2   2  107.71    3.02
   1  -2  -2  103.23    4.07
  -1   2   2  111.37    4.12
   1  -2  -2   97.07    4.39
   1  -2  -2  111.26    3.34
   1  -2  -2  109.79    4.45
   1  -2  -2  102.37    4.06
   1  -2  -2   96.46    3.96
   1  -2  -2   96.06    3.81
  -1   2   2  114.40    2.94
   1  -2  -2   89.05    3.66
  -1   2   2   92.51    3.84
   1  -2  -2  110.41    3.79
  -1   2   2  105.59    4.07
  -1   2   2  106.23    3.23
   1  -2  -2  106.76    4.45
  -1   2   2  108.04    3.98
  -1   2   2   97.44    3.86
   1  -2  -2   84.72    3.49
   1  -2  -2   93.52    3.79
  -1   2   2  103.63    3.69
  -1   2   2   96.75    3.68
  -1   2   2   99.95    3.92
   1  -2  -2   98.55    4.42
   1  -2  -2   94.57    3.85
  -1   2   2  112.22    3.89
   1  -2  -2  108.38    4.12
  -1   2   2  109.07    3.16
  -1   2   2  112.54    4.13
   1  -2  -2  103.01    3.94
  -1   2   2   95.98    3.67
   1  -2  -2   88.82    3.57
  -1   2   2  106.38    3.13
  -1   2   2   96.02    3.83
   1  -2  -2   92.51    3.76
  -1   2   2  108.69    4.00
  -1   2   2  113.42    4.02
   1  -2  -1 1134.98   23.18
  -1   2   1 1071.94   22.78
   1  -2  -1 1195.47   22.97
  -1   2   1 1138.99   23.19
   1  -2  -1 1134.38   23.02
  -1   2   1 1251.84   22.02
   1  -2  -1 1383.86   22.58
   1  -2  -1 1386.68   23.60
  -1   2   1 1022.24   22.77
   1  -2  -1 1074.19   22.69
  -1   2   1 1245.18   22.08
  -1   2   1 1179.32   23.16
   1  -2  -1 1226.41   23.75
   1  -2  -1 1071.07   22.87
   1  -2  -1 1161.80   23.05
  -1   2   1 1217.37   21.88
  -1   2   1 1184.10   22.98
   1  -2  -1 1372.77   23.37
   1  -2  -1 1234.05   23.69
   1  -2  -1 1136.98   23.16
  -1   2   1 1196.88   22.98
   1  -2  -1 1076.43   22.89
  -1   2   1 1178.30   23.18
  -1   2   1 1067.50   22.99
  -1   2   1 1261.99   22.10
  -1   2   1 1200.74   23.15
  -1   2   1 1084.11   23.15
   1  -2  -1 1158.77   23.17
  -1   2   1 1091.91   22.82
   1  -2  -1 1204.91   23.79
  -1   2   1 1075.01   22.79
   1  -2  -1 1300.67   22.51
  -1   2   1 1035.25   23.06
   1  -2  -1 1064.18   22.88
   1  -2  -1 1166.22   23.10
  -1   2   1 1264.61   21.91
  -1   2   1 1215.32   22.82
  -1   2   1 1110.05   23.11
  -1   2   1 1231.39   21.74
   1  -2  -1 1254.38   23.36
  -1   2   1 1152.45   23.10
   1  -2  -1 1002.71   22.86
  -1   2   1 1200.57   23.02
   1  -2  -1 1091.83   22.91
  -1   2   1 1171.78   22.97
   1  -2  -1 1150.37   23.73
  -1   2   1 1086.68   22.64
  -1   2   1 1266.62   22.27
   1  -2  -1 1306.57   22.41
   1  -2  -1 1157.46   23.19
   1  -2  -1 1371.94   22.96
   1  -2   0    1.08    0.45
   1  -2   0    1.49    0.45
  -1   2   0    1.29    0.49
  -1   2   0    1.00    0.34
   1  -2   0    1.08    0.42
   1  -2   0    1.08    0.33
  -1   2   0    1.71    0.44
  -1   2   0    1.46    0.43
  -1   2   0    1.26    0.39
   1  -2   0    1.52    0.51
  -1   2   0    1.37    0.49
  -1   2   0    1.51    0.49
   1  -2   0    0.91    0.44
  -1   2   0    1.15    0.40
   1  -2   0    1.07    0.34
   1  -2   0    1.34    0.47
   1  -2   0    1.15    0.46
   1  -2   0    2.10    0.51
   1  -2   0    1.35    0.50
   1  -2   0    0.55    0.33
  -1   2   0    0.64    0.27
   1  -2   0    1.21    0.47
   1  -2   0    0.58    0.26
  -1   2   0    1.39    0.43
  -1   2   0    0.69    0.32
  -1   2   0    1.49    0.46
  -1   2   0    1.21    0.41
  -1   2   0    1.77    0.44
   1  -2   0    1.26    0.42
   1  -2   0    1.28    0.45
   1  -2   0    1.48    0.45
  -1   2   0    0.53    0.26
   1  -2   0    1.13    0.41
   1  -2   0    1.56    0.44
   1  -2   0    1.12    0.44
  -1   2   0    1.25    0.41
  -1   2   0    3.05    0.46
   1  -2   0    1.18    0.46
  -1   2   0    0.91    0.29
   1  -2   0    0.41    0.25
   1  -2   0    1.55    0.47
  -1   2   0    0.55    0.24
  -1   2   0    0.77    0.21
  -1   2   0    1.75    0.44
   1  -2   0    1.18    0.42
  -1   2   0    1.47    0.44
  -1   2   0    1.56    0.42
  -1   2   0    0.65    0.31
  -1   2   0    1.77    0.45
  -1   2   0    1.24    0.39
   1  -2   0    0.56    0.40
  -1   2   0    1.40    0.42
   1  -2   0    1.74    0.46
  -1   2   0    0.58    0.31
   1  -2   1  270.47    6.51
  -1   2  -1  252.95    6.54
   1  -2   1  282.14    6.51
  -1   2  -1  251.40    6.36
  -1   2  -1  242.20    6.15
   1  -2   1  285.21    6.66
  -1   2  -1  289.38    6.75
  -1   2  -1  295.07    6.79
  -1   2  -1  235.58    6.18
  -1   2  -1  235.03    6.17
  -1   2  -1  248.39    6.43
  -1   2  -1  247.64    6.52
   1  -2   1  270.66    6.73
   1  -2   1  279.07    6.91
   1  -2   1  262.16    6.68
  -1   2  -1  272.74    6.63
   1  -2   1  264.99    6.27
  -1   2  -1  248.30    6.35
   1  -2   1  286.14    7.00
  -1   2  -1  281.67    6.70
   1  -2   1  251.01    6.82
   1  -2   1  278.41    6.61
  -1   2  -1  266.18    6.04
  -1   2  -1  300.23    6.89
  -1   2  -1  253.45    6.59
  -1   2  -1  245.58    6.19
   1  -2   1  265.99    6.46
  -1   2  -1  277.37    6.41
   1  -2   1  270.47    6.63
   1  -2   1  272.33    6.46
   1  -2   1  292.85    6.98
   1  -2   1  253.36    5.62
   1  -2   1  270.72    6.72
  -1   2  -1  243.85    6.05
   1  -2   1  255.62    6.55
  -1   2  -1  235.65    6.50
   1  -2   1  275.86    6.98
  -1   2  -1  273.15    6.54
   1  -2   1  269.32    6.68
   1  -2   1  282.81    6.67
  -1   2  -1  256.56    6.40
  -1   2  -1  267.40    6.47
   1  -2   1  261.56    6.18
   1  -2   1  275.14    6.75
   1  -2   1  288.36    6.90
  -1   2  -1  267.77    5.89
  -1   2  -1  214.88    5.95
  -1   2  -1  265.86    6.49
  -1   2  -1  243.95    6.55
   1  -2   1  262.05    6.64
  -1   2  -2   48.19    2.26
  -1   2  -2   41.59    2.13
  -1   2  -2   42.86    2.17
  -1   2  -2   41.90    2.03
   1  -2   2   47.49    2.21
   1  -2   2   47.41    2.21
  -1   2  -2   45.70    2.17
  -1   2  -2   43.94    2.06
   1  -2   2   74.79    2.79
  -1   2  -2   44.75    2.04
   1  -2   2   48.06    2.14
  -1   2  -2   68.79    2.61
  -1   2  -2   42.41    2.01
   1  -2   2   70.11    2.45
  -1   2  -2   68.15    2.56
  -1   2  -2   73.18    2.63
  -1   2  -2   46.00    2.19
   1  -2   2   69.88    2.79
  -1   2  -2   43.23    2.14
   1  -2   2   72.16    2.77
   1  -2   2   51.30    2.34
   1  -2   2   42.90    1.99
   1  -2   2   42.94    1.86
  -1   2  -2   40.49    2.11
  -1   2  -2   62.38    2.38
   1  -2   2   74.76    2.62
  -1   2  -2   68.85    2.50
   1  -2   2   50.42    2.31
  -1   2  -2   43.05    2.01
  -1   2  -2   43.84    2.16
   1  -2   2   46.21    2.19
   1  -2   2   47.75    2.17
   1  -2   2   73.67    2.60
  -1   2  -2   43.57    2.12
  -1   2  -2   42.71    1.99
   1  -2   2   72.66    2.58
  -1   2  -2   68.09    2.48
   1  -2   2   72.87    2.83
   1  -2   2   51.54    2.44
   1  -2   2   47.87    2.22
  -1   2  -2   65.00    2.36
  -1   2  -2   70.39    2.60
  -1   2  -2   42.92    1.99
  -1   2  -2   41.38    2.08
   1  -2   2   46.45    2.22
   1  -2   2   45.70    2.18
   1  -2   2   72.92    2.75
   1  -2   2   44.13    1.96
  -1   2  -2   43.86    2.07
   1  -2   2   47.79    2.21
  -1   2  -2   69.47    2.59
   1  -2   2   48.94    2.16
   1  -2   2   46.16    2.27
   1  -2   3 2443.55   41.52
   1  -2   3 2238.36   41.27
  -1   2  -3 1973.93   41.45
   1  -2   3 2367.36   41.43
   1  -2   3 2373.46   42.22
   1  -2   3 2475.65   41.59
   1  -2   3 2408.32   41.47
  -1   2  -3 2262.56   42.00
   1  -2   3 2204.12   41.53
  -1   2  -3 2134.11   41.45
  -1   2  -3 1943.30   41.22
   1  -2   3 2553.00   41.44
  -1   2  -3 1932.59   41.40
  -1   2  -3 1916.71   41.40
   1  -2   3 2616.44   41.49
   1  -2   3 2010.64   40.80
  -1   2  -3 2123.05   41.51
   1  -2   3 2570.59   41.45
   1  -2   3 2558.32   41.26
  -1   2  -4  178.96    5.60
  -1   2  -4  200.49    6.03
   1  -2   4  189.62    5.54
   1  -2   4  197.14    5.56
   1  -2   4  198.16    6.01
  -1   2  -4  164.13    5.45
  -1   2  -4  178.47    5.64
  -1   2  -4  182.14    5.64
  -1   2  -4  168.28    5.52
  -1   2  -5   48.71    2.78
   1  -2   5   52.93    2.67
  -1   2  -5   49.62    2.80
  -1   2  -5   45.41    2.61
  -1   2  -5   45.28    2.66
   1  -2   5   53.68    2.87
   1  -2   5   52.21    2.99
  -1   2  -5   48.83    2.81
  -1   2  -5   57.87    3.08
   1  -2   6  218.98    6.71
  -1   2  -6  203.38    6.97
   1  -2   6  215.49    7.24
  -1   2  -6  219.41    6.92
  -1   2  -6  210.18    6.90
  -1   2  -6  198.90    6.73
  -1   2  -7    1.09    0.59
  -1   2  -7    1.54    0.59
   1  -2   7    0.86    0.54
   1  -2   7    0.58    0.46
   1  -2   7    2.24    0.81
  -1   2  -7    0.69    0.48
  -1   2  -7    1.10    0.59
   1  -2   8   82.73    4.72
  -1   2  -8   79.97    4.43
  -1   2  -8   77.06    4.27
   1  -2   8   91.78    4.57
   1  -2   8   84.40    4.35
   1  -2   8  106.50    4.88
  -1   2  -8   83.16    4.53
   1  -2   8  104.25    5.05
  -1   2  -8   82.10    4.31
   1  -2   9  104.30    5.08
   1  -2   9  103.26    5.14
  -1   2  -9   91.96    5.14
  -1   2  -9   87.87    5.02
   1  -2   9  112.23    5.37
   1  -2   9   96.74    5.38
   1  -2   9  110.14    5.47
  -1   2  -9   91.46    4.88
  -1   2 -10   21.80    2.40
   1  -2  10   25.26    2.79
   1  -2  10   25.96    2.58
   1  -2  10   23.30    2.49
   1  -2  11  197.67    8.55
   1  -2  11  227.75    8.56
   1  -2  12  623.43   16.20
   1  -2  13  181.42    6.80
   1  -2  14   52.68    2.96
  -1   1  14  215.71    7.03
  -1   1  14  225.78    7.15
  -1   1  13   84.07    4.31
  -1   1  13   85.91    4.35
  -1   1  12   14.32    1.79
  -1   1  12   12.48    1.67
  -1   1  12   12.56    1.76
  -1   1  11   92.40    4.74
  -1   1  11   99.36    4.98
  -1   1  11  103.78    5.00
  -1   1  10  177.79    6.81
   1  -1 -10  171.22    6.86
  -1   1  10  169.79    6.55
  -1   1  10  186.93    7.31
  -1   1  10  180.99    6.71
   1  -1 -10  182.74    7.98
  -1   1  10  172.41    6.70
   1  -1  -9  509.47   14.34
  -1   1   9  497.70   12.63
  -1   1   9  453.98   12.42
  -1   1   9  481.27   12.60
   1  -1  -9  482.09   12.68
   1  -1  -9  479.75   13.76
  -1   1   9  533.03   13.62
  -1   1   9  477.04   12.28
  -1   1   9  421.81   12.27
   1  -1  -8   49.25    3.46
   1  -1  -8   51.21    3.43
   1  -1  -8   53.17    3.42
   1  -1  -8   49.07    2.96
  -1   1   8   50.94    2.98
  -1   1   8   47.73    2.84
  -1   1   8   42.75    2.85
   1  -1  -8   52.14    3.08
  -1   1   8   45.40    2.89
  -1   1   8   52.48    3.06
  -1   1   8   58.68    3.45
  -1   1   7   50.37    2.92
   1  -1  -7   59.89    3.49
  -1   1   7   66.49    3.40
  -1   1   7   58.30    3.02
   1  -1  -7   62.94    3.11
   1  -1  -7   57.35    3.29
   1  -1  -7   58.30    3.43
  -1   1   7   60.82    2.94
   1  -1  -7   62.71    3.44
  -1   1   7   53.09    2.94
   1  -1  -7   57.36    2.96
  -1   1   7   58.26    3.00
  -1   1   7   64.29    4.50
  -1   1   6 1194.05   25.12
   1  -1  -6 1383.40   25.47
   1  -1  -6 1304.95   26.18
  -1   1   6 1203.81   25.13
   1  -1  -6 1286.29   25.83
  -1   1   6 1317.08   28.77
   1  -1  -6 1433.87   26.54
   1  -1  -6 1285.27   25.21
  -1   1   5  427.54   12.12
  -1   1   5  398.93    9.61
   1  -1  -5  438.38   10.26
   1  -1  -5  476.52   10.56
   1  -1  -5  433.06   10.15
   1  -1  -5  467.17    9.88
   1  -1  -5  416.52    9.62
  -1   1   5  435.95    9.81
   1  -1  -5  427.30   10.30
   1  -1  -4  218.21    5.75
   1  -1  -4  235.74    5.51
  -1   1   4  214.70    7.17
   1  -1  -4  248.24    5.98
   1  -1  -4  206.45    5.36
   1  -1  -4  231.69    5.99
   1  -1  -4  212.24    5.84
   1  -1  -4  213.14    6.49
  -1   1   4  219.26    5.46
  -1   1   4  183.19    5.22
  -1   1   3   76.13    3.11
  -1   1   3   59.31    2.19
  -1   1   3   74.64    3.07
   1  -1  -3   64.54    2.19
  -1   1   3   74.23    3.06
   1  -1  -3   52.69    2.17
   1  -1  -3   57.65    2.29
   1  -1  -3   59.37    2.30
  -1   1   3   64.32    2.23
   1  -1  -3   61.16    2.36
  -1   1   3   76.09    3.08
   1  -1  -3   64.89    2.53
   1  -1  -3   54.88    2.82
  -1   1   3   65.90    2.15
   1  -1  -3   58.27    2.89
  -1   1   3   59.46    2.20
  -1   1   3   70.98    3.03
   1  -1  -3   58.88    2.31
  -1   1   3   61.54    2.39
   1  -1  -3   64.54    2.91
   1  -1  -3   59.14    2.33
  -1   1   3   57.73    2.11
  -1   1   3   60.61    2.32
  -1   1   3   78.63    3.11
  -1   1   3   55.25    2.19
  -1   1   3   73.75    2.90
  -1   1   3   63.58    3.16
  -1   1   3   68.35    2.25
  -1   1   3   59.07    2.15
  -1   1   3   77.38    3.08
   1  -1  -3   66.36    2.48
   1  -1  -3   63.46    2.96
  -1   1   3   60.09    1.84
  -1   1   3   56.62    2.05
  -1   1   3   76.61    3.11
   1  -1  -3   59.92    2.66
  -1   1   3   60.62    2.37
  -1   1   3   61.48    2.36
   1  -1  -3   69.90    2.40
  -1   1   3   59.69    2.22
  -1   1   3   60.97    2.34
  -1   1   3   75.99    3.03
   1  -1  -3   58.71    2.90
  -1   1   2  844.85   15.94
  -1   1   2  836.13   15.95
   1  -1  -2  786.12   14.75
   1  -1  -2  831.22   14.66
  -1   1   2  818.55   15.77
  -1   1   2  805.10   14.91
  -1   1   2  804.88   14.60
  -1   1   2  825.04   14.62
   1  -1  -2  758.73   15.78
   1  -1  -2  757.49   15.27
   1  -1  -2  751.28   15.28
  -1   1   2  756.76   15.41
  -1   1   2  755.09   15.12
   1  -1  -2  765.43   15.17
   1  -1  -2  785.66   15.81
   1  -1  -2  738.75   15.31
   1  -1  -2  768.88   15.34
  -1   1   2  766.14   15.08
  -1   1   2  781.19   15.70
  -1   1   2  769.28   15.37
  -1   1   2  783.37   15.38
   1  -1  -2  847.62   15.44
   1  -1  -2  772.28   15.66
  -1   1   2  840.14   15.67
   1  -1  -2  847.84   16.35
   1  -1  -2  811.76   16.41
  -1   1   2  810.98   14.68
   1  -1  -2  785.68   15.72
   1  -1  -2  740.88   15.26
  -1   1   2  805.11   14.84
   1  -1  -2  749.44   15.28
  -1   1   2  762.67   15.41
  -1   1   2  758.37   15.14
   1  -1  -2  785.56   15.21
  -1   1   2  752.66   14.61
  -1   1   2  760.44   15.13
  -1   1   2  796.58   14.47
  -1   1   2  820.63   15.90
   1  -1  -2  791.07   15.85
   1  -1  -2  814.18   14.99
   1  -1  -2  842.01   16.00
   1  -1  -2  857.10   15.44
   1  -1  -2  754.86   15.30
  -1   1   2  825.89   15.87
  -1   1   2  821.47   15.79
  -1   1   2  736.10   15.17
   1  -1  -2  817.69   16.33
  -1   1   2  831.88   14.75
   1  -1  -2  781.51   16.37
  -1   1   2  803.33   15.62
  -1   1   2  819.97   15.80
   1  -1  -1 3071.05   52.36
   1  -1  -1 2913.08   51.87
   1  -1  -1 2870.71   51.86
   1  -1  -1 2814.05   51.88
   1  -1  -1 2836.77   51.72
  -1   1   1 2966.32   51.97
   1  -1  -1 3114.42   52.30
  -1   1   1 2913.24   51.98
   1  -1  -1 3017.02   52.01
  -1   1   1 2859.88   52.02
   1  -1  -1 2934.43   51.92
   1  -1  -1 2996.46   52.30
  -1   1   1 3025.40   52.07
  -1   1   1 2886.26   51.32
  -1   1   1 3004.02   51.35
  -1   1   1 3189.54   52.23
   1  -1  -1 3061.61   52.56
  -1   1   1 2912.75   51.25
  -1   1   1 2785.82   51.70
   1  -1  -1 2656.65   51.90
   1  -1  -1 2912.95   51.97
  -1   1   1 2854.01   51.67
   1  -1  -1 3000.93   51.87
   1  -1  -1 2880.80   52.73
   1  -1  -1 3019.34   52.38
   1  -1  -1 2889.34   51.93
  -1   1   1 2941.69   51.89
  -1   1   1 2924.33   51.99
  -1   1   1 2736.49   51.77
  -1   1   1 2808.76   51.70
  -1   1   1 3001.27   51.78
  -1   1   1 2828.68   52.03
   1  -1  -1 2991.23   52.00
  -1   1   1 3052.28   51.21
  -1   1   1 2977.62   51.89
   1  -1  -1 2795.57   52.24
  -1   1   1 3014.66   52.07
  -1   1   1 2759.48   51.77
   1  -1  -1 2971.83   51.45
   1  -1  -1 2917.94   52.00
  -1   1   1 3008.95   51.90
   1  -1  -1 2954.88   51.91
  -1   1   1 3046.72   52.07
  -1   1   1 2967.14   51.39
   1  -1  -1 2832.25   51.68
   1  -1  -1 2812.32   51.89
  -1   1   1 2794.85   51.72
   1  -1   0   45.72    1.78
   1  -1   0   41.62    1.60
  -1   1   0   42.91    1.69
  -1   1   0   41.35    1.28
   1  -1   0   42.29    1.76
   1  -1   0   47.57    1.26
   1  -1   0   42.01    1.68
   1  -1   0   43.45    1.63
   1  -1   0   41.98    1.61
  -1   1   0   40.16    1.59
   1  -1   0   42.68    1.70
   1  -1   0   38.76    1.04
   1  -1   0   48.57    1.56
   1  -1   0   45.72    1.83
  -1   1   0   42.19    1.63
  -1   1   0   41.41    1.70
   1  -1   0   41.30    1.57
   1  -1   0   41.13    1.64
   1  -1   0   49.08    2.04
  -1   1   0   41.28    1.60
  -1   1   0   44.26    1.59
  -1   1   0   40.90    1.58
   1  -1   0   41.93    1.73
  -1   1   0   42.17    1.70
  -1   1   0   45.04    1.68
   1  -1   0   43.72    1.76
   1  -1   0   40.51    1.77
  -1   1   0   43.43    1.68
   1  -1   0   41.20    1.64
   1  -1   0   43.91    1.74
   1  -1   0   38.16    1.63
  -1   1   0   41.21    1.39
  -1   1   0   42.48    1.72
  -1   1   0   43.58    1.67
  -1   1   0   44.06    1.60
   1  -1   0   41.14    1.93
  -1   1   0   42.07    1.47
   1  -1   0   41.70    1.59
  -1   1   0   43.47    1.70
  -1   1   0   41.11    1.59
   1  -1   0   44.74    1.76
   1  -1   0   45.58    1.66
  -1   1   0   43.50    1.67
   1  -1   0   45.87    1.69
  -1   1   0   41.60    1.60
  -1   1   0   37.83    1.40
  -1   1   0   41.40    1.61
  -1   1   0   41.92    1.41
   1  -1   0   40.71    1.61
  -1   1   0   41.43    1.67
  -1   1   0   41.38    1.42
   1  -1   1  287.88    5.88
  -1   1  -1  259.71    5.83
   1  -1   1  288.08    5.93
  -1   1  -1  263.33    5.99
  -1   1  -1  252.40    5.79
   1  -1   1  263.98    5.94
  -1   1  -1  283.41    6.03
   1  -1   1  247.05    5.04
  -1   1  -1  249.60    5.92
   1  -1   1  264.61    5.97
   1  -1   1  259.76    5.98
   1  -1   1  289.78    6.18
   1  -1   1  261.30    5.97
  -1   1  -1  258.06    5.93
  -1   1  -1  272.70    5.89
   1  -1   1  301.78    6.17
   1  -1   1  277.16    5.90
   1  -1   1  261.51    5.88
  -1   1  -1  262.00    5.81
  -1   1  -1  271.45    5.89
   1  -1   1  263.48    6.00
  -1   1  -1  266.10    6.00
   1  -1   1  282.88    6.17
   1  -1   1  292.37    6.26
   1  -1   1  262.90    5.85
   1  -1   1  268.87    5.93
  -1   1  -1  274.75    5.64
   1  -1   1  268.57    5.97
   1  -1   1  273.24    6.07
   1  -1   1  271.55    5.23
   1  -1   1  295.07    6.15
   1  -1   1  297.54    6.21
   1  -1   1  290.07    5.94
  -1   1  -1  288.14    6.06
  -1   1  -1  260.43    5.91
  -1   1  -1  263.38    5.55
  -1   1  -1  295.48    5.19
  -1   1  -1  276.42    5.72
  -1   1  -1  267.18    5.71
   1  -1   1  261.39    5.96
  -1   1  -1  261.20    5.73
  -1   1  -1  261.44    5.62
   1  -1   1  259.63    6.08
  -1   1  -1  256.41    5.92
  -1   1  -1  280.97    5.82
  -1   1  -1  269.86    5.75
  -1   1  -1  259.59    5.79
  -1   1  -1  260.48    5.97
  -1   1  -1  271.04    5.97
  -1   1  -1  258.45    5.90
  -1   1  -1  289.64    6.05
   1  -1   1  285.71    5.72
   1  -1   1  268.80    5.86
  -1   1  -1  279.52    6.05
  -1   1  -2   72.69    2.33
   1  -1   2   79.49    2.46
  -1   1  -2   80.65    2.33
  -1   1  -2   76.28    2.40
   1  -1   2   74.83    2.26
  -1   1  -2   76.55    2.39
  -1   1  -2   75.07    2.36
   1  -1   2   76.07    2.34
  -1   1  -2   77.57    2.37
  -1   1  -2   67.90    2.20
   1  -1   2   66.47    2.72
   1  -1   2   74.18    2.33
  -1   1  -2   74.04    2.32
  -1   1  -2   69.75    2.34
  -1   1  -2   78.14    2.30
   1  -1   2   77.94    2.31
  -1   1  -2   65.86    2.29
  -1   1  -2   77.45    2.43
  -1   1  -2   75.00    2.39
   1  -1   2   76.15    2.51
  -1   1  -2   66.26    2.20
  -1   1  -2   70.66    2.33
  -1   1  -2   69.57    2.13
   1  -1   2   70.70    2.35
   1  -1   2   65.61    2.28
   1  -1   2   76.63    2.30
   1  -1   2   76.13    2.14
  -1   1  -2   72.77    1.90
  -1   1  -2   77.79    2.36
  -1   1  -2   80.06    2.38
   1  -1   2   80.23    2.53
   1  -1   2   71.21    2.38
  -1   1  -2   67.41    2.04
   1  -1   2   76.81    2.45
  -1   1  -2   68.69    2.32
   1  -1   2   76.80    2.29
  -1   1  -2   67.87    2.19
   1  -1   2   71.61    2.38
  -1   1  -2   73.26    2.28
   1  -1   2   70.68    2.36
   1  -1   2   70.19    2.29
   1  -1   2   82.35    2.74
  -1   1  -2   64.46    2.15
   1  -1   2   74.99    2.57
  -1   1  -2   70.23    2.32
   1  -1   2   78.12    2.49
   1  -1   2   72.55    2.38
  -1   1  -2   74.71    2.38
   1  -1   2   71.55    2.27
   1  -1   2   83.28    2.52
  -1   1  -2   72.02    2.36
   1  -1   2   77.86    2.53
  -1   1  -3  736.52   14.93
   1  -1   3  750.97   15.04
  -1   1  -3  775.37   14.60
  -1   1  -3  789.80   15.35
   1  -1   3  801.12   15.75
   1  -1   3  804.81   14.87
  -1   1  -3  820.86   15.36
   1  -1   3  778.08   14.90
   1  -1   3  892.18   15.76
   1  -1   3  737.84   15.63
  -1   1  -3  762.81   14.95
   1  -1   3  756.23   14.93
   1  -1   3  869.63   15.30
   1  -1   3  757.95   14.58
   1  -1   3  829.45   15.70
  -1   1  -3  822.16   15.00
  -1   1  -3  795.40   14.98
  -1   1  -3  750.13   14.95
   1  -1   3  810.76   14.89
   1  -1   3  795.40   15.58
  -1   1  -3  805.14   15.41
   1  -1   3  732.43   15.03
   1  -1   3  817.30   14.86
   1  -1   3  741.10   15.04
   1  -1   3  884.54   15.26
   1  -1   3  830.92   15.23
  -1   1  -3  747.27   15.24
  -1   1  -3  739.54   14.89
  -1   1  -3  733.81   14.90
   1  -1   3  726.94   14.96
   1  -1   3  824.54   14.91
   1  -1   3  858.36   15.23
   1  -1   3  769.54   15.95
   1  -1   3  809.54   14.93
  -1   1  -3  770.91   14.96
  -1   1  -3  710.95   15.34
   1  -1   3  760.59   15.05
   1  -1   3  759.35   14.94
  -1   1  -3  862.95   14.95
  -1   1  -3  739.50   15.17
  -1   1  -3  740.28   14.91
   1  -1   3  756.11   15.13
   1  -1   3  754.25   14.92
   1  -1   3  761.51   15.05
  -1   1  -3  804.18   14.85
  -1   1  -4  423.75   10.32
   1  -1   4  467.80   11.00
  -1   1  -4  502.01   10.42
  -1   1  -4  486.27   10.34
  -1   1  -4  482.13    9.68
   1  -1   4  467.04   10.01
  -1   1  -4  495.01   10.49
  -1   1  -4  458.35   10.18
   1  -1   4  490.10   10.98
  -1   1  -4  455.45   10.08
   1  -1   4  477.17   10.80
   1  -1   5  111.89    4.50
   1  -1   5  105.94    4.17
  -1   1  -5  103.17    3.68
   1  -1   5  101.24    3.54
  -1   1  -5   97.96    3.80
  -1   1  -5  114.72    4.01
  -1   1  -5  113.26    3.84
  -1   1  -5  105.03    3.70
  -1   1  -6 1209.26   23.69
   1  -1   6 1226.09   25.75
   1  -1   6 1165.21   24.71
  -1   1  -6 1194.24   23.96
  -1   1  -6 1188.25   23.75
  -1   1  -6 1250.90   24.44
  -1   1  -6 1216.88   24.04
  -1   1  -7   29.69    2.18
  -1   1  -7   36.34    2.27
   1  -1   7   33.42    2.35
   1  -1   7   31.91    2.50
  -1   1  -7   32.38    2.26
   1  -1   7   35.28    2.59
   1  -1   8  511.36   14.32
  -1   1  -8  444.28   12.16
  -1   1  -8  453.68   12.15
   1  -1   8  509.40   12.75
   1  -1   8  475.35   12.99
  -1   1  -8  456.25   11.73
  -1   1  -8  469.48   12.20
   1  -1   8  497.20   12.45
   1  -1   8  486.71   12.98
   1  -1   9   77.12    5.05
  -1   1  -9   71.49    4.01
   1  -1   9   71.34    4.29
   1  -1   9   76.61    4.49
  -1   1  -9   65.01    3.98
   1  -1   9   64.19    3.82
  -1   1  -9   56.30    3.49
   1  -1  10  434.97   13.36
   1  -1  10  441.41   12.44
   1  -1  10  445.99   12.47
  -1   1 -10  404.72   11.93
   1  -1  10  458.06   12.04
   1  -1  10  416.20   12.90
   1  -1  11  291.15    9.91
   1  -1  11  293.77   10.54
   1  -1  11  327.10   10.26
   1  -1  11  328.54    9.80
   1  -1  12  650.31   16.51
   1  -1  13  442.88   12.19
   1  -1  14   11.34    1.44
  -1   0  14   38.20    2.58
  -1   0  13   48.48    3.18
  -1   0  13   49.92    3.23
  -1   0  12    2.03    0.78
  -1   0  12    2.37    0.78
  -1   0  12    2.80    0.92
  -1   0  12    3.14    0.96
  -1   0  12    3.56    1.01
  -1   0  11   20.98    2.32
  -1   0  11   17.45    2.17
  -1   0  11   18.01    1.98
  -1   0  11   15.12    1.87
  -1   0  11   19.46    2.13
  -1   0  11   13.71    1.80
  -1   0  11   19.34    2.18
  -1   0  10  178.02    6.90
  -1   0  10  175.45    7.14
  -1   0  10  220.21    7.29
   1   0 -10  176.84    8.14
  -1   0  10  183.60    6.93
  -1   0  10  183.56    6.81
  -1   0  10  200.01    7.27
  -1   0  10  211.83    7.75
  -1   0   9  367.54   10.40
  -1   0   9  343.44   10.15
  -1   0   9  413.25   11.26
  -1   0   9  367.96   10.66
   1   0  -9  360.65   11.74
  -1   0   9  354.12    9.88
   1   0  -9  345.21   11.33
   1   0  -9  344.02   10.09
  -1   0   9  406.54   10.74
  -1   0   9  351.87   10.06
  -1   0   8  682.14   15.35
  -1   0   8  624.44   14.17
  -1   0   8  586.96   14.44
  -1   0   8  579.92   14.36
   1   0  -8  572.56   15.41
  -1   0   8  658.57   14.78
  -1   0   8  600.11   14.20
  -1   0   8  632.84   14.78
   1   0  -8  559.45   13.94
   1   0  -7    4.27    1.04
  -1   0   7    3.90    0.80
  -1   0   7    4.15    1.03
  -1   0   7    5.39    0.97
   1   0  -7    3.08    0.83
   1   0  -7    4.62    0.84
  -1   0   7    3.81    1.03
  -1   0   7    5.82    1.31
   1   0  -7    4.53    0.79
   1   0  -7    4.87    0.90
  -1   0   7    5.59    0.96
  -1   0   7    4.44    0.88
   1   0  -6   33.12    2.48
   1   0  -6   36.64    2.35
  -1   0   6   32.82    2.73
  -1   0   6   32.37    2.02
   1   0  -6   35.02    2.04
  -1   0   6   27.70    1.87
  -1   0   6   35.28    2.51
   1   0  -6   34.52    2.09
  -1   0   6   32.90    2.39
  -1   0   5   19.24    1.37
  -1   0   5   24.92    1.85
   1   0  -5   21.37    1.77
  -1   0   5   22.66    1.72
   1   0  -5   18.64    1.51
   1   0  -5   19.41    1.38
  -1   0   5   21.65    1.48
   1   0  -5   24.10    1.50
  -1   0   5   18.60    1.91
   1   0  -4    4.07    0.54
  -1   0   4    7.35    0.84
   1   0  -4    3.65    0.69
   1   0  -4    5.31    0.61
  -1   0   4    7.42    0.81
  -1   0   4    3.54    0.81
   1   0  -4    3.72    0.50
   1   0  -4    6.45    0.79
   1   0  -4    5.03    0.56
  -1   0   4    3.44    0.53
  -1   0   4    2.91    0.51
  -1   0   3  113.26    2.65
  -1   0   3  127.46    3.45
  -1   0   3  125.35    3.45
  -1   0   3  118.93    3.30
   1   0  -3  111.93    2.89
   1   0  -3  123.31    3.11
  -1   0   3  127.01    3.45
  -1   0   3  110.76    2.67
   1   0  -3  111.66    3.03
  -1   0   3  112.21    2.64
  -1   0   3  114.14    3.14
   1   0  -3  108.27    2.95
  -1   0   3  111.88    2.77
  -1   0   3  112.02    2.73
  -1   0   3  125.98    3.33
  -1   0   3  113.49    2.76
  -1   0   3  111.65    2.75
  -1   0   3  124.45    3.48
  -1   0   3  130.57    3.51
  -1   0   3   92.53    2.47
   1   0  -3  107.49    3.32
  -1   0   3  125.16    3.41
  -1   0   3  127.21    3.47
  -1   0   3  108.95    3.13
  -1   0   3  122.31    3.24
  -1   0   3  104.80    2.71
   1   0  -3  118.84    3.63
   1   0  -3  108.89    2.95
  -1   0   3  127.75    3.43
  -1   0   3  120.82    4.18
  -1   0   3  113.12    2.74
  -1   0   3  109.76    2.63
   1   0  -3  118.68    3.20
   1   0  -3  110.28    3.88
  -1   0   3  128.13    3.49
  -1   0   3  120.85    2.62
  -1   0   2  648.66   11.84
  -1   0   2  635.75   11.77
  -1   0   2  617.90   11.64
   1   0  -2  585.89   11.48
   1   0  -2  633.84   11.59
  -1   0   2  583.71   11.58
  -1   0   2  638.65   11.72
   1   0  -2  601.01   11.55
   1   0  -2  610.90   11.60
   1   0  -2  634.56   11.56
   1   0  -2  599.91   11.59
  -1   0   2  621.39   11.75
  -1   0   2  668.02   11.93
   1   0  -2  630.24   11.55
   1   0  -2  617.70   11.74
  -1   0   2  645.41   11.78
   1   0  -2  604.31   11.97
   1   0  -2  624.56   11.41
  -1   0   2  655.03   11.72
   1   0  -2  609.94   11.75
   1   0  -2  630.84   12.12
  -1   0   2  605.02   11.41
   1   0  -2  658.38   12.03
  -1   0   2  627.77   11.64
   1   0  -2  685.47   12.39
   1   0  -2  655.64   12.00
   1   0  -2  623.38   11.70
  -1   0   2  606.24   11.62
  -1   0   2  646.26   11.79
   1   0  -2  631.70   11.66
   1   0  -2  647.54   12.16
  -1   0   2  631.05   11.62
   1   0  -2  652.86   12.02
  -1   0   2  659.67   11.86
   1   0  -2  638.04   11.70
   1   0  -2  586.85   11.58
   1   0  -2  606.23   11.61
   1   0  -2  656.17   11.49
  -1   0   2  679.89   11.79
  -1   0   2  624.86   11.61
   1   0  -2  647.46   12.05
  -1   0   2  601.92   11.47
  -1   0   2  610.36   11.48
  -1   0   2  598.56   11.47
   1   0  -2  633.10   11.77
   1   0  -2  614.80   11.53
  -1   0   2  636.18   11.47
  -1   0   2  556.39   11.66
  -1   0   2  615.28   11.53
   1   0  -2  588.58   11.76
   1   0  -2  643.63   11.80
  -1   0   2  655.78   11.84
  -1   0   2  631.74   11.78
   1   0  -2  570.84   11.52
   1   0  -2  627.08   11.65
   1   0  -2  618.00   12.06
  -1   0   2  595.96   11.82
   1   0  -1 1668.22   29.55
   1   0  -1 1820.49   30.35
   1   0  -1 1721.35   29.72
   1   0  -1 1680.32   30.07
   1   0  -1 1716.10   29.74
   1   0  -1 1669.89   29.56
   1   0  -1 1655.45   29.69
   1   0  -1 1847.01   29.69
  -1   0   1 1706.11   29.54
  -1   0   1 1724.27   29.67
  -1   0   1 1857.01   29.56
  -1   0   1 1836.64   29.50
  -1   0   1 1561.69   29.50
  -1   0   1 1646.50   29.49
  -1   0   1 1605.90   29.37
   1   0  -1 1645.64   29.68
  -1   0   1 1574.63   29.51
   1   0  -1 1730.53   29.73
  -1   0   1 1677.26   29.45
  -1   0   1 1678.06   29.53
  -1   0   1 1707.29   29.66
   1   0  -1 1502.43   29.09
   1   0  -1 1825.72   30.76
  -1   0   1 1662.53   29.52
  -1   0   1 1679.55   29.69
   1   0  -1 1684.19   29.46
  -1   0   1 1636.73   29.65
   1   0  -1 1768.43   30.10
   1   0  -1 1379.49   30.52
  -1   0   1 1714.85   29.66
  -1   0   1 1782.32   29.54
  -1   0   1 1647.62   29.58
   1   0  -1 1675.25   29.51
  -1   0   1 1604.03   29.57
   1   0  -1 1705.15   29.72
  -1   0   1 1631.94   29.42
  -1   0   1 1641.18   29.48
   1   0  -1 1633.37   29.54
   1   0  -1 1645.75   29.50
   1   0  -1 1416.08   30.17
   1   0  -1 1835.61   29.44
   1   0  -1 1624.33   29.50
   1   0  -1 1762.16   29.70
  -1   0   1 1569.26   29.55
  -1   0   1 1527.75   29.33
  -1   0   1 1808.89   30.10
  -1   0   1 1690.41   29.57
   1   0  -1 1668.63   29.49
   1   0  -1 1689.37   29.65
  -1   0   1 1545.32   29.50
  -1   0   1 1624.36   29.60
   1   0  -1 1706.08   29.72
   1   0  -1 1742.66   29.70
   1   0  -1 1656.92   29.64
  -1   0   1 1694.41   29.67
  -1   0   0 1547.44   27.10
   1   0   0 1549.84   26.94
  -1   0   0 1502.97   26.92
  -1   0   0 1500.22   27.06
   1   0   0 1569.97   27.12
  -1   0   0 1490.72   26.91
   1   0   0 1493.37   27.08
  -1   0   0 1495.15   27.03
   1   0   0 1476.29   27.09
  -1   0   0 1519.50   27.06
  -1   0   0 1377.65   26.74
  -1   0   0 1517.80   27.11
  -1   0   0 1485.15   26.91
   1   0   0 1526.47   27.52
   1   0   0 1598.48   27.16
   1   0   0 1569.80   27.17
   1   0   0 1527.60   27.03
   1   0   0 1662.18   27.25
  -1   0   0 1499.24   27.02
  -1   0   0 1497.80   27.04
  -1   0   0 1507.70   27.06
   1   0   0 1482.74   27.11
   1   0   0 1556.26   27.14
  -1   0   0 1511.08   26.38
   1   0   0 1533.72   26.94
  -1   0   0 1592.84   26.99
  -1   0   0 1483.54   27.04
  -1   0   0 1500.72   27.05
   1   0   0 1397.30   27.05
   1   0   0 1491.90   27.08
   1   0   0 1606.31   27.14
  -1   0   0 1552.94   27.01
  -1   0   0 1499.74   26.95
  -1   0   0 1498.90   26.78
   1   0   0 1560.59   27.01
   1   0   0 1459.28   26.98
   1   0   0 1574.09   26.81
  -1   0   0 1497.31   26.83
  -1   0   0 1520.03   26.94
   1   0   0 1598.84   27.17
  -1   0   0 1501.95   27.03
  -1   0   0 1494.17   27.06
   1   0   0 1552.71   26.95
   1   0   0 1432.06   27.03
   1   0   0 1485.60   26.96
   1   0   0 1470.77   27.08
  -1   0   0 1553.36   27.11
  -1   0  -1 1644.90   30.31
  -1   0  -1 1674.19   30.33
  -1   0  -1 1523.23   30.24
  -1   0  -1 1651.94   30.19
   1   0   1 1655.05   30.38
  -1   0  -1 1586.36   30.27
  -1   0  -1 1784.16   30.46
  -1   0  -1 1668.00   30.33
  -1   0  -1 1689.99   30.32
   1   0   1 1759.10   30.45
  -1   0  -1 1667.47   30.27
   1   0   1 1689.27   30.37
   1   0   1 1724.03   30.32
   1   0   1 1800.02   30.38
  -1   0  -1 1735.48   30.40
   1   0   1 1724.34   30.35
   1   0   1 1598.95   30.67
  -1   0  -1 1641.73   30.33
   1   0   1 1768.23   30.33
   1   0   1 1748.33   30.24
  -1   0  -1 1755.76   30.42
   1   0   1 1665.03   30.22
  -1   0  -1 1612.94   30.29
   1   0   1 1792.72   30.25
  -1   0  -1 1679.91   30.20
   1   0   1 1731.25   30.43
   1   0   1 1691.37   30.26
  -1   0  -1 1649.45   30.22
   1   0   1 1779.74   30.24
  -1   0  -1 1750.09   30.42
   1   0   1 1794.63   30.41
   1   0   1 1795.02   30.42
  -1   0  -1 1716.94   30.03
  -1   0  -1 1721.81   30.37
   1   0   1 1709.59   30.46
   1   0   1 1781.66   30.44
  -1   0  -1 1718.79   29.98
   1   0   1 1756.68   30.24
  -1   0  -1 1690.64   30.01
  -1   0  -1 1719.65   30.25
   1   0   1 1800.97   30.40
   1   0   1 1708.01   30.42
   1   0   1 1746.45   30.46
  -1   0  -1 1702.85   29.98
  -1   0  -1 1752.11   30.33
   1   0   1 1761.18   30.01
  -1   0  -1 1668.84   29.96
  -1   0  -1 1511.65   29.85
   1   0   1 1778.11   30.56
  -1   0  -1 1652.54   30.31
  -1   0  -1 1660.47   29.93
   1   0   1 1705.63   30.43
  -1   0  -2  340.68    7.02
   1   0   2  337.77    7.25
  -1   0  -2  349.84    6.70
  -1   0  -2  338.54    6.88
  -1   0  -2  340.59    6.90
  -1   0  -2  343.72    7.00
   1   0   2  340.96    7.10
   1   0   2  336.66    6.84
   1   0   2  339.27    7.08
   1   0   2  348.68    6.98
   1   0   2  342.34    7.13
   1   0   2  356.93    6.63
   1   0   2  338.74    6.98
  -1   0  -2  323.45    6.35
  -1   0  -2  333.26    7.04
  -1   0  -2  338.91    6.89
  -1   0  -2  339.07    7.03
  -1   0  -2  336.97    6.58
   1   0   2  344.90    7.14
  -1   0  -2  349.01    7.02
   1   0   2  361.21    7.57
  -1   0  -2  334.90    6.82
   1   0   2  370.26    7.92
  -1   0  -2  346.79    6.65
  -1   0  -2  332.78    7.00
   1   0   2  345.30    7.13
   1   0   2  354.71    7.05
   1   0   2  355.01    7.07
   1   0   2  347.51    7.21
   1   0   2  335.31    6.85
  -1   0  -2  334.02    6.98
  -1   0  -2  342.52    6.94
   1   0   2  347.79    7.02
   1   0   2  355.48    7.07
   1   0   2  333.77    7.15
   1   0   2  324.37    6.64
  -1   0  -2  337.21    7.01
   1   0   2  343.41    7.01
   1   0   2  347.68    6.91
  -1   0  -2  343.06    6.62
  -1   0  -2  352.36    6.94
  -1   0  -2  330.36    7.03
  -1   0  -2  325.23    6.95
   1   0   2  340.86    7.00
  -1   0  -2  336.89    7.00
  -1   0  -2  344.47    6.93
   1   0   2  378.07    7.64
   1   0   2  374.12    7.48
   1   0   2  350.45    6.87
  -1   0  -2  346.12    6.92
  -1   0  -2  339.58    7.00
   1   0   2  345.97    7.02
  -1   0  -2  341.06    7.01
   1   0   3  971.05   17.70
   1   0   3  978.00   17.89
  -1   0  -3  901.16   17.50
  -1   0  -3  895.19   17.63
  -1   0  -3  955.00   17.36
   1   0   3  926.67   17.42
  -1   0  -3  933.76   17.69
  -1   0  -3  932.65   17.69
   1   0   3  869.55   18.60
   1   0   3  942.49   17.63
  -1   0  -3  965.64   17.61
   1   0   3  972.54   17.69
  -1   0  -3  977.90   17.56
  -1   0  -3  925.81   17.66
  -1   0  -3  955.39   17.72
  -1   0  -3  910.63   17.49
   1   0   3 1012.93   18.64
  -1   0  -3  945.07   17.66
   1   0   3  973.82   17.74
  -1   0  -3  928.37   17.20
   1   0   3  972.22   17.88
   1   0   3  967.13   17.87
  -1   0  -3  875.37   17.54
  -1   0  -3 1005.25   17.85
  -1   0  -3  955.86   17.27
  -1   0  -3  959.26   17.65
  -1   0  -3  941.43   17.67
   1   0   3  957.30   17.69
   1   0   3  977.73   18.46
   1   0   3  997.99   18.33
  -1   0  -3  932.37   17.54
   1   0   3  975.61   17.68
   1   0   3  981.20   17.38
   1   0   3  990.78   18.44
  -1   0  -3  891.14   17.62
   1   0   3  972.96   17.72
   1   0   3  948.10   17.44
   1   0   3  942.05   17.43
  -1   0  -3  931.16   17.62
  -1   0  -3  939.46   17.68
  -1   0  -3  943.29   17.51
   1   0   3  958.75   17.70
   1   0   3  979.61   17.66
  -1   0  -3  965.91   17.74
  -1   0  -3 1020.30   17.71
   1   0   3  968.41   17.93
   1   0   3  897.80   17.43
   1   0   3  957.50   17.99
  -1   0  -3  961.93   17.52
  -1   0  -3  938.49   17.04
   1   0   3  951.11   17.49
  -1   0  -3  914.03   17.64
   1   0   4 2293.33   40.92
  -1   0  -4 2297.47   40.65
  -1   0  -4 2392.60   40.88
   1   0   4 2317.29   40.95
   1   0   4 2288.61   41.52
   1   0   4 2273.03   40.40
   1   0   4 2296.45   40.41
  -1   0  -4 2302.97   41.09
  -1   0  -4 2269.17   40.59
   1   0   4 2246.35   40.60
   1   0   4 2339.79   40.77
  -1   0  -4 2264.32   40.78
   1   0   4 2275.36   40.46
   1   0   4 2314.56   41.01
   1   0   4 2285.90   40.94
   1   0   4 2296.67   40.42
   1   0   4 2282.61   41.06
  -1   0  -4 2278.71   40.83
   1   0   4 2368.04   42.43
   1   0   5  377.87    9.84
   1   0   5  348.86    8.54
  -1   0  -5  369.32    8.00
  -1   0  -5  363.62    8.24
  -1   0  -5  341.11    8.10
  -1   0  -5  340.40    7.92
   1   0   5  332.37    9.55
  -1   0  -6  232.55    6.16
  -1   0  -6  226.80    6.44
   1   0   6  237.94    6.78
  -1   0  -6  230.64    6.11
  -1   0  -6  248.56    6.23
   1   0   6  244.46    8.19
  -1   0  -6  249.33    6.59
   1   0   6  245.27    8.20
  -1   0  -7  555.82   12.45
   1   0   7  536.07   12.77
  -1   0  -7  526.99   12.57
  -1   0  -7  520.30   11.92
  -1   0  -7  542.42   12.60
   1   0   7  514.01   14.48
  -1   0  -8 3730.79   68.41
   1   0   8 3662.70   68.35
   1   0   8 3637.04   68.43
   1   0   8 3699.14   67.86
   1   0   8 3884.23   68.18
  -1   0  -8 3694.97   68.02
  -1   0  -8 3638.30   67.67
   1   0   8 3750.00   69.17
   1   0   8 3849.04   68.42
  -1   0  -8 3694.92   68.38
   1   0   9  265.44    8.20
   1   0   9  232.71    7.84
  -1   0  -9  234.32    8.17
   1   0   9  241.42    8.10
   1   0   9  267.72    7.99
   1   0   9  235.76    8.09
   1   0   9  239.00    9.93
  -1   0  -9  240.92    7.75
   1   0   9  257.46    8.74
  -1   0  -9  230.09    8.06
   1   0  10  122.22    5.71
   1   0  10  136.21    5.57
  -1   0 -10  124.36    5.88
   1   0  10  122.85    5.53
   1   0  10  122.15    6.14
  -1   0 -10  119.77    5.74
   1   0  10  130.54    5.80
   1   0  11    2.74    0.86
  -1   0 -11    1.64    0.67
   1   0  11    1.73    0.72
   1   0  11    1.04    0.61
   1   0  12  103.93    4.87
  -1   0 -12   91.69    4.86
   1   0  12   99.74    5.01
   1   0  12  103.33    5.39
   1   0  13    7.66    1.34
   1   0  13    9.95    1.39
   1   0  14   49.78    3.03
   1   0  15  168.30    5.49
  -1  -1  14   28.42    2.16
  -1  -1  13  689.52   16.56
  -1  -1  13  646.94   15.97
  -1  -1  12  613.16   15.69
  -1  -1  12  605.88   15.50
  -1  -1  12  615.55   15.32
  -1  -1  12  629.01   16.68
  -1  -1  12  618.73   16.22
  -1  -1  11   87.15    4.64
  -1  -1  11   91.11    4.62
  -1  -1  11   95.88    5.15
  -1  -1  11   89.07    4.55
  -1  -1  11   90.49    4.88
  -1  -1  11   91.19    5.20
  -1  -1  11   99.18    5.43
  -1  -1  10   56.10    3.62
  -1  -1  10   58.55    3.92
  -1  -1  10   56.03    3.58
  -1  -1  10   68.73    4.32
  -1  -1  10   55.28    3.76
  -1  -1  10   59.75    3.65
  -1  -1  10   59.53    3.57
  -1  -1   9  125.41    6.32
  -1  -1   9  119.25    5.20
  -1  -1   9  107.93    4.81
  -1  -1   9  100.95    4.45
  -1  -1   9  116.87    6.03
  -1  -1   9  122.67    5.11
  -1  -1   9  124.68    5.71
  -1  -1   9  122.86    5.51
   1   1  -9   98.72    5.76
  -1  -1   9  119.03    5.47
  -1  -1   9  117.83    5.14
  -1  -1   8  442.43   10.94
  -1  -1   8  421.90   11.34
  -1  -1   8  436.57   11.46
  -1  -1   8  488.89   12.05
  -1  -1   8  407.48   12.24
   1   1  -8  404.11   11.26
  -1  -1   8  433.37   12.63
   1   1  -8  352.65   11.62
  -1  -1   8  392.45   10.81
  -1  -1   8  383.42   10.29
  -1  -1   8  420.91   10.80
  -1  -1   8  422.37   11.10
  -1  -1   8  459.57   12.06
  -1  -1   7   72.44    3.30
   1   1  -7   53.61    3.92
  -1  -1   7   70.39    3.56
  -1  -1   7   67.57    3.85
  -1  -1   7   62.93    3.21
  -1  -1   7   71.06    3.41
  -1  -1   7   69.91    3.44
  -1  -1   7   76.28    4.14
  -1  -1   7   61.34    3.02
   1   1  -7   67.14    3.40
  -1  -1   7   75.35    3.86
  -1  -1   6  264.34    7.76
  -1  -1   6  262.12    7.17
  -1  -1   6  273.69    7.99
   1   1  -6  252.73    7.04
  -1  -1   5   10.73    1.18
  -1  -1   5   10.81    1.22
   1   1  -5    8.95    1.29
   1   1  -5    8.32    0.92
  -1  -1   5   10.10    1.19
  -1  -1   5    8.86    0.98
  -1  -1   4   39.36    2.02
  -1  -1   4   42.81    2.04
  -1  -1   4   38.89    1.86
   1   1  -4   34.81    2.25
  -1  -1   3  215.76    5.03
  -1  -1   3  203.15    4.21
   1   1  -3  196.05    4.74
   1   1  -3  198.36    4.93
  -1  -1   3  219.24    5.14
  -1  -1   3  207.25    4.97
   1   1  -3  206.14    4.90
   1   1  -3  217.85    5.79
   1   1  -3  199.27    5.64
  -1  -1   2  422.38    7.58
   1   1  -2  358.24    7.74
   1   1  -2  419.34    7.60
   1   1  -2  419.52    7.84
  -1  -1   2  422.79    7.58
   1   1  -2  431.33    7.64
  -1  -1   2  424.42    7.52
   1   1  -2  412.43    7.59
  -1  -1   2  405.78    7.55
   1   1  -2  404.63    7.66
  -1  -1   2  385.89    7.53
   1   1  -2  415.23    7.58
  -1  -1   2  406.78    8.18
   1   1  -2  383.83    7.58
   1   1  -2  381.73    8.00
  -1  -1   2  406.53    7.59
  -1  -1   2  416.81    7.57
   1   1  -2  413.21    8.13
  -1  -1   2  410.26    7.57
   1   1  -2  400.49    7.56
   1   1  -2  405.21    7.51
  -1  -1   2  415.89    7.57
  -1  -1   2  413.97    8.14
   1   1  -2  411.81    7.65
   1   1  -2  424.63    7.62
   1   1  -2  445.59    7.84
   1   1  -2  417.16    7.60
   1   1  -2  399.02    7.51
  -1  -1   2  403.96    7.55
   1   1  -2  405.33    7.54
   1   1  -2  418.46    7.63
  -1  -1   2  414.96    8.20
  -1  -1   2  414.69    7.52
   1   1  -2  394.60    7.58
   1   1  -2  408.11    7.64
   1   1  -2  369.49    8.12
  -1  -1   2  408.19    7.58
  -1  -1   2  370.99    7.95
   1   1  -2  397.42    8.76
   1   1  -2  420.82    7.60
  -1  -1   2  423.09    7.58
  -1  -1   2  416.98    7.57
  -1  -1   2  417.18    7.57
  -1  -1   2  403.90    7.51
  -1  -1   2  419.87    7.53
  -1  -1   2  439.11    7.85
  -1  -1   2  422.68    7.57
   1   1  -2  409.97    7.52
   1   1  -2  404.12    8.20
  -1  -1   2  424.76    7.54
   1   1  -2  420.82    7.66
  -1  -1   2  398.86    7.56
   1   1  -2  404.76    7.68
  -1  -1   1 1593.89   28.34
   1   1  -1 1611.91   28.48
   1   1  -1 1531.34   28.55
   1   1  -1 1630.27   28.45
  -1  -1   1 1538.15   28.35
   1   1  -1 1589.12   28.40
  -1  -1   1 1654.25   28.31
   1   1  -1 1599.88   28.47
  -1  -1   1 1654.94   28.38
  -1  -1   1 1614.96   28.37
   1   1  -1 1617.36   28.37
  -1  -1   1 1408.65   28.31
   1   1  -1 1601.32   28.40
   1   1  -1 1708.85   28.47
   1   1  -1 1648.61   28.43
  -1  -1   1 1643.66   28.47
  -1  -1   1 1648.25   28.32
   1   1  -1 1631.33   28.33
   1   1  -1 1583.37   28.55
   1   1  -1 1733.49   28.49
  -1  -1   1 1591.02   28.45
  -1  -1   1 1568.14   28.33
  -1  -1   1 1582.13   28.38
   1   1  -1 1630.00   28.40
   1   1  -1 1664.46   28.46
  -1  -1   1 1529.68   28.32
  -1  -1   1 1628.69   28.39
   1   1  -1 1627.73   29.23
  -1  -1   1 1585.50   28.36
   1   1  -1 1767.49   28.58
   1   1  -1 1718.47   28.47
   1   1  -1 1670.85   28.34
  -1  -1   1 1592.07   28.36
   1   1  -1 1641.57   29.04
   1   1  -1 1506.21   29.04
  -1  -1   1 1590.97   28.37
   1   1  -1 1679.09   28.50
   1   1  -1 1629.88   28.45
   1   1  -1 1580.69   28.34
   1   1  -1 1653.44   28.60
   1   1  -1 1599.30   28.48
   1   1  -1 1625.40   28.45
  -1  -1   1 1499.06   28.39
  -1  -1   1 1479.61   28.39
   1   1  -1 1635.86   28.35
  -1  -1   1 1641.23   28.38
  -1  -1   1 1510.93   28.39
   1   1  -1 1475.45   29.28
   1   1  -1 1616.29   28.40
   1   1  -1 1673.12   28.54
  -1  -1   1 1585.83   28.54
  -1  -1   1 1503.00   28.41
   1   1  -1 1657.43   28.58
  -1  -1   1 1656.78   28.46
  -1  -1   1 1638.29   28.47
  -1  -1   1 1650.63   28.78
   1   1   0   11.68    0.66
   1   1   0   11.33    0.72
   1   1   0   11.09    0.69
   1   1   0   11.23    0.70
   1   1   0   11.15    0.65
  -1  -1   0   12.55    0.67
   1   1   0   10.69    0.64
   1   1   0   12.28    0.64
   1   1   0   12.14    0.64
  -1  -1   0   13.04    0.63
   1   1   0   12.79    0.69
  -1  -1   0   11.84    0.70
  -1  -1   0   12.81    0.67
  -1  -1   0   11.63    0.69
  -1  -1   0   11.23    0.65
   1   1   0   11.48    0.60
  -1  -1   0   12.72    0.63
   1   1   0   11.52    0.68
  -1  -1   0   13.21    0.68
   1   1   0   11.44    0.65
  -1  -1   0   13.43    0.69
  -1  -1   0   12.40    0.67
   1   1   0   10.12    0.56
   1   1   0   12.23    0.74
   1   1   0   12.94    0.78
  -1  -1   0   13.21    0.65
  -1  -1   0   12.55    0.68
   1   1   0   11.38    0.63
  -1  -1   0   12.57    0.68
  -1  -1   0   13.07    0.52
   1   1   0   13.09    0.43
   1   1   0   11.87    0.66
  -1  -1   0   11.87    0.66
   1   1   0   11.90    0.73
  -1  -1   0   11.55    0.70
  -1  -1   0   12.26    0.66
  -1  -1   0   12.20    0.53
  -1  -1   0   11.33    0.71
  -1  -1   0   12.01    0.66
   1   1   0   12.25    0.68
   1   1   0   13.12    0.71
   1   1   0   11.99    0.63
  -1  -1   0   12.71    0.64
   1   1   0   11.51    0.66
   1   1   0   11.21    0.65
  -1  -1   0   12.76    0.71
   1   1   0   11.67    0.71
  -1  -1   0   12.70    0.68
   1   1   0   11.38    0.66
  -1  -1   0   13.03    0.56
   1   1   0   12.83    0.76
  -1  -1  -1   36.24    1.37
   1   1   1   35.73    1.36
   1   1   1   35.74    1.35
  -1  -1  -1   35.88    1.35
   1   1   1   34.99    1.40
  -1  -1  -1   33.97    1.34
  -1  -1  -1   49.79    1.32
  -1  -1  -1   36.69    1.37
  -1  -1  -1   51.13    1.34
   1   1   1   35.64    1.43
  -1  -1  -1   34.43    1.33
   1   1   1   40.57    1.44
  -1  -1  -1   37.52    1.09
   1   1   1   37.98    1.54
  -1  -1  -1   34.55    1.40
   1   1   1   36.37    1.17
   1   1   1   35.53    1.48
  -1  -1  -1   37.49    1.32
   1   1   1   39.20    1.64
  -1  -1  -1   36.41    1.36
  -1  -1  -1   33.41    0.96
  -1  -1  -1   35.64    1.35
   1   1   1   39.63    1.41
  -1  -1  -1   35.71    1.14
  -1  -1  -1   33.72    1.38
  -1  -1  -1   34.58    1.32
   1   1   1   34.65    1.43
  -1  -1  -1   35.44    1.12
   1   1   1   36.17    1.43
  -1  -1  -1   36.73    1.17
  -1  -1  -1   35.35    1.35
  -1  -1  -1   34.24    1.34
   1   1   1   42.55    1.46
   1   1   1   36.62    1.57
   1   1   1   35.35    1.36
  -1  -1  -1   35.44    1.35
  -1  -1  -1   36.02    1.45
   1   1   1   38.63    1.41
   1   1   1   43.19    1.40
   1   1   1   36.73    1.20
   1   1   1   34.56    1.43
   1   1   1   35.42    1.36
   1   1   1   36.31    1.13
  -1  -1  -1   34.18    1.40
  -1  -1  -1   34.88    1.29
   1   1   1   42.75    1.47
  -1  -1  -1   35.79    1.34
   1   1   1   40.02    1.42
   1   1   1   43.98    1.40
   1   1   2 1160.24   21.16
  -1  -1  -2 1118.92   21.12
   1   1   2 1184.95   21.07
  -1  -1  -2 1216.38   21.08
   1   1   2 1164.98   20.90
   1   1   2 1180.38   21.07
  -1  -1  -2 1137.39   20.97
   1   1   2 1134.03   21.07
  -1  -1  -2 1161.41   21.00
   1   1   2 1156.41   21.21
  -1  -1  -2 1152.51   21.15
   1   1   2 1211.57   21.09
  -1  -1  -2 1134.89   20.99
   1   1   2 1151.59   20.99
   1   1   2 1171.23   21.24
   1   1   2  963.15   21.33
  -1  -1  -2 1194.04   21.07
   1   1   2 1127.60   21.30
   1   1   2 1138.92   21.04
  -1  -1  -2 1157.37   21.05
   1   1   2 1136.39   21.24
  -1  -1  -2 1141.20   20.94
  -1  -1  -2 1030.77   20.60
  -1  -1  -2 1157.44   20.98
  -1  -1  -2 1141.50   21.15
   1   1   2 1098.90   20.42
  -1  -1  -2 1228.69   21.11
  -1  -1  -2 1148.38   20.97
  -1  -1  -2 1167.95   20.99
   1   1   2 1193.95   20.77
   1   1   2 1125.23   21.02
  -1  -1  -2 1203.00   20.96
   1   1   2 1166.48   21.06
   1   1   2 1107.15   20.52
   1   1   2 1130.58   21.24
   1   1   2 1119.90   21.19
  -1  -1  -2 1164.45   20.65
  -1  -1  -2 1147.72   20.68
   1   1   2 1120.51   21.70
  -1  -1  -2 1110.06   21.25
   1   1   2 1193.34   21.07
  -1  -1  -2 1164.79   21.02
  -1  -1  -2 1217.49   20.51
   1   1   2  948.79   21.60
   1   1   2 1164.21   21.02
   1   1   2 1175.36   20.26
  -1  -1  -2 1090.42   20.12
  -1  -1  -2 1219.15   20.97
   1   1   2 1151.61   20.88
   1   1   2 1065.15   20.35
   1   1   2 1185.11   21.04
   1   1   3  145.58    4.59
  -1  -1  -3  162.06    4.09
   1   1   3  200.74    4.97
  -1  -1  -3  160.12    3.62
   1   1   3  167.74    4.17
  -1  -1  -3  161.27    4.22
   1   1   3  151.30    3.44
  -1  -1  -3  158.14    4.11
   1   1   3  165.86    4.16
  -1  -1  -3  170.18    4.09
   1   1   3  183.36    4.49
   1   1   3  169.82    4.19
  -1  -1  -3  163.22    4.11
  -1  -1  -3  166.50    4.11
   1   1   3  167.57    4.14
   1   1   3  151.69    4.31
  -1  -1  -3  167.27    3.92
   1   1   3  162.77    3.98
  -1  -1  -3  166.98    4.09
   1   1   3  163.04    3.99
  -1  -1  -3  170.73    4.09
  -1  -1  -3  163.54    4.20
   1   1   3  151.63    3.40
  -1  -1  -3  171.29    3.92
   1   1   3  159.01    4.12
  -1  -1  -3  168.59    4.17
  -1  -1  -3  161.61    4.23
  -1  -1  -3  167.57    3.97
  -1  -1  -3  163.15    4.11
   1   1   3  163.81    4.01
   1   1   3  171.54    4.17
   1   1   3  163.66    4.01
  -1  -1  -3  174.34    4.18
   1   1   3  158.07    4.06
  -1  -1  -3  161.11    4.23
   1   1   3  158.00    4.11
  -1  -1  -3  163.53    4.32
  -1  -1  -3  155.73    4.06
  -1  -1  -3  168.53    4.16
  -1  -1  -3  165.65    4.06
   1   1   3  164.71    4.17
  -1  -1  -3  166.88    4.11
  -1  -1  -3  176.79    3.59
  -1  -1  -3  159.56    3.96
   1   1   3  164.43    4.17
   1   1   3  160.68    3.62
   1   1   3  160.98    4.22
   1   1   3  162.56    4.29
   1   1   3  157.93    4.28
   1   1   3  165.83    3.55
   1   1   3  170.55    3.50
   1   1   3  159.90    4.26
   1   1   3  179.81    4.78
  -1  -1  -4 3520.25   57.66
  -1  -1  -4 3192.06   57.86
   1   1   4 2699.68   58.85
  -1  -1  -4 3235.95   57.75
   1   1   4 3034.73   58.04
  -1  -1  -4 3222.57   57.73
  -1  -1  -4 3269.78   57.79
   1   1   4 3156.45   57.99
   1   1   4 3184.12   57.28
  -1  -1  -4 3149.13   57.64
  -1  -1  -4 3352.77   57.63
  -1  -1  -4 3266.78   57.35
  -1  -1  -4 3586.81   57.71
   1   1   4 3288.40   57.53
   1   1   4 3122.45   57.75
  -1  -1  -4 3206.85   57.68
  -1  -1  -4 3410.77   57.89
  -1  -1  -4 3235.44   57.72
   1   1   4 3344.86   57.82
   1   1   4 3282.24   57.72
  -1  -1  -4 3132.82   57.88
   1   1   4 3222.08   58.06
  -1  -1  -4 3225.03   57.71
   1   1   4 3342.35   59.41
   1   1   4 3382.73   57.81
   1   1   4 3330.78   57.74
   1   1   4 3397.50   57.82
   1   1   4 3192.88   57.80
   1   1   4 3073.08   57.90
   1   1   4 3431.69   58.04
  -1  -1  -4 3213.18   57.72
  -1  -1  -4 3253.95   57.73
   1   1   4 3311.98   57.57
   1   1   4 3224.12   57.55
  -1  -1  -4 3318.53   57.69
   1   1   4 3103.15   58.00
   1   1   4 3440.03   57.78
   1   1   4 3234.19   57.85
   1   1   4 3250.45   57.80
   1   1   4 3036.66   58.13
  -1  -1  -5  929.70   17.53
  -1  -1  -5  979.46   17.65
  -1  -1  -5  959.12   18.00
   1   1   5  919.13   19.82
  -1  -1  -5  884.33   17.71
   1   1   5  815.15   17.17
   1   1   5  872.80   17.72
   1   1   5  932.33   19.67
  -1  -1  -5  929.07   18.07
  -1  -1  -6  924.71   19.08
  -1  -1  -6  959.03   19.51
  -1  -1  -6  967.21   19.42
  -1  -1  -6  987.88   18.87
   1   1   6 1026.42   21.59
   1   1   6  896.46   19.02
   1   1   6 1021.63   22.20
   1   1   7  454.59   11.28
   1   1   7  512.03   14.59
  -1  -1  -7  469.88   11.56
  -1  -1  -7  498.39   11.84
  -1  -1  -7  475.67   11.31
   1   1   7  527.16   13.78
  -1  -1  -7  531.83   11.96
   1   1   8   25.19    3.02
   1   1   8   24.69    2.04
   1   1   8   24.67    1.97
  -1  -1  -8   29.18    2.23
   1   1   8   26.99    2.12
   1   1   8   25.67    2.14
   1   1   8   23.01    2.62
   1   1   8   28.05    2.85
  -1  -1  -8   25.26    2.13
   1   1   8   23.66    1.99
   1   1   8   26.97    2.20
  -1  -1  -8   24.49    1.96
   1   1   9   13.71    1.63
   1   1   9   15.60    1.81
   1   1   9   16.45    1.83
  -1  -1  -9   13.96    1.64
   1   1   9   13.09    1.61
  -1  -1  -9   15.73    1.85
   1   1   9   15.38    2.30
  -1  -1  -9   14.73    1.61
  -1  -1  -9   16.95    1.87
  -1  -1 -10    0.18    0.37
   1   1  10    1.16    0.61
   1   1  10    0.91    0.58
  -1  -1 -10    0.39    0.42
  -1  -1 -10    0.16    0.33
  -1  -1 -11   -0.09    0.50
  -1  -1 -11    0.83    0.53
   1   1  11    0.68    0.58
   1   1  11    0.09    0.43
   1   1  11   -0.10    0.48
  -1  -1 -12    0.09    0.41
   1   1  12    0.76    0.53
   1   1  12    0.32    0.51
   1   1  12    0.35    0.55
   1   1  13  215.90    7.48
   1   1  13  205.04    7.13
   1   1  14   34.07    2.48
   1   1  14   31.50    2.28
   1   1  15  661.45   14.76
  -1  -2  14   86.60    3.85
  -1  -2  13  246.31    7.96
  -1  -2  13  238.43    8.11
  -1  -2  12  307.12   10.20
  -1  -2  12  347.70   10.60
  -1  -2  12  300.66   10.35
  -1  -2  12  315.65    9.52
  -1  -2  12  332.22   10.09
  -1  -2  11   12.24    1.83
  -1  -2  11    8.97    1.60
  -1  -2  11    8.73    1.46
  -1  -2  11    8.37    1.50
  -1  -2  11    9.28    1.65
  -1  -2  11   10.62    1.81
  -1  -2  11   13.07    1.98
  -1  -2  11    8.90    1.40
  -1  -2  10    7.48    1.38
  -1  -2  10    6.79    1.22
  -1  -2  10    9.08    1.72
  -1  -2  10    7.58    1.37
  -1  -2  10    5.65    1.32
  -1  -2  10    9.51    1.60
  -1  -2  10    8.79    1.53
  -1  -2  10    7.10    1.48
  -1  -2  10    5.85    1.19
  -1  -2  10    6.06    1.45
  -1  -2   9   67.38    4.03
  -1  -2   9   61.36    3.68
  -1  -2   9   56.56    3.97
  -1  -2   9   57.44    3.65
  -1  -2   9   63.10    4.10
  -1  -2   9   58.33    3.52
  -1  -2   9   66.54    4.37
  -1  -2   9   58.55    3.73
  -1  -2   9   58.62    3.41
  -1  -2   9   52.90    3.71
  -1  -2   8  232.42    7.97
  -1  -2   8  248.80    8.57
  -1  -2   8  233.10    7.26
  -1  -2   8  235.96    7.48
  -1  -2   8  214.99    7.46
   1   2  -8  215.32    7.70
  -1  -2   8  247.88    7.76
  -1  -2   8  217.21    7.65
  -1  -2   8  255.19    8.50
  -1  -2   8  246.42    7.80
  -1  -2   8  225.77    8.19
   1   2  -7  447.79   11.82
  -1  -2   7  544.57   12.30
  -1  -2   7  520.15   12.16
  -1  -2   7  542.08   12.55
  -1  -2   7  463.25   12.34
  -1  -2   7  486.80   11.80
  -1  -2   7  481.44   12.18
   1   2  -7  409.30   12.53
  -1  -2   7  475.04   12.56
  -1  -2   7  519.34   12.97
  -1  -2   7  487.90   11.86
  -1  -2   7  479.23   11.49
  -1  -2   6  110.53    4.44
  -1  -2   6  112.74    4.33
  -1  -2   6  108.97    4.49
  -1  -2   5    2.25    0.63
  -1  -2   5    1.91    0.63
   1   2  -5    1.54    0.60
  -1  -2   4  616.54   12.01
  -1  -2   4  592.92   11.87
  -1  -2   4  576.30   12.00
  -1  -2   3 5209.59   94.87
   1   2  -3 6003.46   94.85
  -1  -2   3 5401.83   94.60
   1   2  -3 5025.55   94.94
  -1  -2   3 5165.87   94.57
  -1  -2   3 5472.85   94.83
   1   2  -3 5855.81   94.91
   1   2  -3 5817.35   95.06
  -1  -2   3 5811.84   94.95
   1   2  -3 5553.72   95.57
  -1  -2   2  615.93   12.13
  -1  -2   2  558.42   11.87
  -1  -2   2  640.14   11.65
   1   2  -2  664.18   12.09
  -1  -2   2  647.11   11.65
  -1  -2   2  657.98   11.68
   1   2  -2  490.87   12.38
   1   2  -2  637.16   11.96
  -1  -2   2  641.38   11.65
  -1  -2   2  640.27   12.08
  -1  -2   2  600.39   11.51
  -1  -2   2  611.45   11.69
  -1  -2   2  637.43   11.66
   1   2  -2  624.86   11.92
  -1  -2   2  643.41   11.66
  -1  -2   2  585.43   12.09
   1   2  -2  579.14   11.84
  -1  -2   2  652.19   11.66
  -1  -2   2  629.34   11.65
  -1  -2   2  647.90   11.65
   1   2  -2  570.84   12.32
  -1  -2   2  636.75   11.52
  -1  -2   2  600.33   11.50
  -1  -2   2  607.39   11.64
  -1  -2   2  620.75   11.63
  -1  -2   2  631.40   11.61
   1   2  -2  638.76   12.25
   1   2  -2  609.62   12.38
  -1  -2   2  627.90   12.03
   1   2  -2  664.59   12.33
   1   2  -2  600.41   12.23
   1   2  -2  613.62   12.10
  -1  -2   2  617.93   11.63
  -1  -2   2  621.01   11.52
   1   2  -1 1271.32   22.69
   1   2  -1 1258.53   22.55
  -1  -2   1 1278.55   22.45
  -1  -2   1 1223.75   22.66
   1   2  -1 1269.42   22.84
   1   2  -1 1209.31   22.67
   1   2  -1 1330.27   22.66
   1   2  -1 1255.93   22.55
   1   2  -1 1290.38   22.68
  -1  -2   1 1251.62   22.41
   1   2  -1 1200.91   22.77
   1   2  -1 1190.61   22.55
   1   2  -1 1268.76   22.53
  -1  -2   1 1324.02   22.50
   1   2  -1 1146.99   22.59
   1   2  -1 1227.90   22.71
  -1  -2   1 1194.11   22.77
  -1  -2   1 1344.36   22.40
   1   2  -1 1147.29   22.58
  -1  -2   1 1229.87   22.49
   1   2  -1 1290.45   22.55
  -1  -2   1 1217.45   22.61
   1   2  -1 1177.73   22.75
  -1  -2   1 1249.01   22.44
   1   2  -1 1278.07   22.58
   1   2  -1 1230.16   22.52
  -1  -2   1 1321.89   22.49
  -1  -2   1 1289.77   22.49
  -1  -2   1 1260.69   22.40
  -1  -2   1 1293.88   22.75
  -1  -2   1 1241.44   22.48
  -1  -2   1 1247.30   22.69
  -1  -2   1 1283.14   22.43
   1   2  -1 1159.64   22.65
   1   2  -1 1377.74   22.45
  -1  -2   1 1259.61   22.43
  -1  -2   1 1248.36   22.90
   1   2  -1 1230.72   22.50
  -1  -2   1 1211.61   22.29
  -1  -2   1 1325.08   22.44
   1   2  -1 1309.28   22.53
   1   2  -1 1279.57   22.46
   1   2  -1 1188.42   22.85
   1   2  -1 1162.23   22.52
   1   2  -1 1286.20   22.44
  -1  -2   1 1340.22   22.70
  -1  -2   1 1207.21   22.50
   1   2  -1 1139.75   22.68
  -1  -2   1 1224.23   22.71
   1   2  -1 1108.50   21.93
   1   2  -1 1226.54   22.51
   1   2  -1 1145.20   22.78
   1   2  -1 1241.61   22.50
  -1  -2   1 1157.31   22.46
  -1  -2   1 1235.76   22.52
   1   2  -1 1292.37   22.57
   1   2  -1 1304.72   22.46
   1   2  -1 1142.40   22.52
  -1  -2   1 1277.75   22.50
   1   2  -1 1200.52   22.50
  -1  -2   0  657.58   12.14
   1   2   0  637.61   12.37
   1   2   0  634.24   12.35
  -1  -2   0  609.15   12.37
  -1  -2   0  619.46   12.32
   1   2   0  590.59   12.16
  -1  -2   0  622.11   11.95
  -1  -2   0  648.39   12.17
   1   2   0  631.16   12.28
  -1  -2   0  662.52   12.00
   1   2   0  636.23   12.05
   1   2   0  612.70   12.15
  -1  -2   0  616.91   12.11
   1   2   0  628.42   12.17
  -1  -2   0  647.88   12.23
   1   2   0  609.41   12.43
  -1  -2   0  650.47   12.10
   1   2   0  619.92   12.17
   1   2   0  619.28   12.41
   1   2   0  657.04   12.37
   1   2   0  652.98   12.04
   1   2   0  634.63   12.16
   1   2   0  621.37   12.13
   1   2   0  619.45   12.15
  -1  -2   0  623.89   12.23
   1   2   0  602.00   12.20
  -1  -2   0  650.23   12.07
   1   2   0  576.03   12.16
  -1  -2   0  660.41   12.12
   1   2   0  634.60   12.29
   1   2   0  626.94   12.06
   1   2   0  632.18   11.89
   1   2   0  614.17   12.04
  -1  -2   0  653.38   11.51
  -1  -2   0  691.53   11.52
  -1  -2   0  634.94   12.38
   1   2   0  595.60   12.07
   1   2   0  590.98   11.95
   1   2   0  638.96   12.17
  -1  -2   0  617.89   12.12
   1   2   0  628.37   12.13
  -1  -2   0  641.88   11.52
  -1  -2   0  596.83   12.26
  -1  -2   0  609.33   12.11
   1   2   0  630.04   12.02
   1   2   0  584.79   12.15
   1   2   0  617.93   12.34
  -1  -2   0  606.92   12.39
  -1  -2   0  661.37   12.12
  -1  -2   0  672.53   12.07
  -1  -2   0  648.26   12.11
  -1  -2   0  657.55   12.11
  -1  -2   0  608.00   11.43
   1   2   0  617.35   12.14
  -1  -2   0  607.28   12.12
  -1  -2   0  593.95   12.18
   1   2   0  614.97   12.40
  -1  -2   0  646.61   12.04
  -1  -2  -1   76.31    2.62
   1   2   1   78.97    2.55
   1   2   1   77.39    2.49
  -1  -2  -1   85.92    2.20
  -1  -2  -1   83.04    2.46
  -1  -2  -1   81.19    2.50
   1   2   1   73.72    2.26
  -1  -2  -1   79.57    1.83
   1   2   1   73.58    2.64
  -1  -2  -1   82.29    2.51
  -1  -2  -1   85.39    2.51
   1   2   1   78.82    2.49
  -1  -2  -1   81.70    2.49
   1   2   1   79.05    2.45
   1   2   1   76.64    2.75
  -1  -2  -1   82.93    2.55
  -1  -2  -1   83.61    1.78
  -1  -2  -1   82.31    2.50
   1   2   1   75.76    2.72
   1   2   1   81.00    2.47
  -1  -2  -1   78.00    2.50
   1   2   1   74.36    2.60
   1   2   1   78.51    2.49
   1   2   1   78.76    2.88
   1   2   1   79.90    2.67
   1   2   1   72.93    2.52
   1   2   1   81.05    2.36
  -1  -2  -1   85.43    2.48
   1   2   1   79.18    2.50
   1   2   1   75.07    2.48
   1   2   1   80.11    2.78
   1   2   1   77.61    2.42
  -1  -2  -1   74.02    2.60
  -1  -2  -1   76.10    2.23
   1   2   1   77.34    2.50
   1   2   1   78.00    2.44
  -1  -2  -1   75.90    2.63
  -1  -2  -1   85.89    2.21
   1   2   1   77.02    2.51
   1   2   1   85.20    2.19
   1   2   1   78.18    2.29
   1   2   1   72.34    2.50
  -1  -2  -1   71.59    2.42
  -1  -2  -1   85.18    1.81
  -1  -2  -1   78.10    2.45
  -1  -2  -1   78.23    2.71
   1   2   1   80.26    2.54
  -1  -2  -1   75.74    2.54
  -1  -2  -1   76.50    2.49
  -1  -2  -1   73.74    2.44
   1   2   1   70.85    2.59
  -1  -2  -1   86.00    2.54
   1   2   1   78.26    2.66
  -1  -2  -1   82.17    2.15
   1   2   1   81.81    2.32
   1   2   1   75.59    2.68
   1   2   1   74.42    2.47
   1   2   2  156.13    4.75
   1   2   2  151.59    4.45
  -1  -2  -2  149.26    3.39
   1   2   2  142.79    3.77
   1   2   2  134.72    3.49
   1   2   2  151.61    4.15
   1   2   2  158.91    4.40
  -1  -2  -2  145.84    3.90
   1   2   2  140.52    3.89
   1   2   2  159.55    3.37
  -1  -2  -2  139.40    3.43
   1   2   2  137.26    4.15
   1   2   2  137.12    4.20
  -1  -2  -2  146.89    3.88
  -1  -2  -2  136.11    3.81
  -1  -2  -2  119.44    3.86
   1   2   2  137.77    4.05
  -1  -2  -2  150.39    3.92
   1   2   2  142.86    3.94
   1   2   2  143.78    3.96
  -1  -2  -2  139.94    4.05
   1   2   2  147.03    3.91
  -1  -2  -2  154.11    3.99
  -1  -2  -2  147.01    3.49
   1   2   2  150.11    3.57
   1   2   2  141.51    3.89
  -1  -2  -2  136.62    4.11
   1   2   2  142.54    4.11
  -1  -2  -2  134.08    3.39
   1   2   2  142.10    3.91
   1   2   2  138.47    3.88
   1   2   2  139.11    4.10
  -1  -2  -2  151.44    3.94
  -1  -2  -2  154.41    3.89
   1   2   2  137.20    3.98
  -1  -2  -2  134.22    4.03
   1   2   2  147.22    3.91
  -1  -2  -2  144.15    3.90
   1   2   2  166.55    4.59
   1   2   2  146.55    3.93
   1   2   2  139.57    3.76
  -1  -2  -2  137.69    3.94
  -1  -2  -2  151.03    3.92
   1   2   2  142.80    3.92
  -1  -2  -2  134.72    3.85
  -1  -2  -2  138.72    3.84
   1   2   2  149.35    3.99
   1   2   2  141.61    3.87
  -1  -2  -2  144.98    3.93
   1   2   2  133.07    3.95
  -1  -2  -2  135.52    3.83
  -1  -2  -2  149.88    3.91
   1   2   2  145.51    3.50
  -1  -2  -2  135.84    4.05
  -1  -2  -3  176.66    4.32
   1   2   3  172.71    4.65
  -1  -2  -3  167.99    4.73
   1   2   3  172.21    4.68
   1   2   3  165.45    5.05
   1   2   3  173.15    4.68
   1   2   3  172.65    5.04
   1   2   3  178.78    4.70
  -1  -2  -3  181.66    4.82
  -1  -2  -3  173.92    4.91
  -1  -2  -3  192.41    4.83
   1   2   3  210.87    5.03
   1   2   3  190.77    4.47
   1   2   3  197.50    4.80
  -1  -2  -3  170.20    4.87
   1   2   3  179.51    4.76
   1   2   3  182.88    5.11
  -1  -2  -3  191.41    4.88
   1   2   3  173.05    4.96
  -1  -2  -3  165.22    4.63
   1   2   3  183.63    5.21
  -1  -2  -3  170.60    4.67
  -1  -2  -3  191.43    4.20
  -1  -2  -3  170.88    4.99
  -1  -2  -3  185.85    4.39
   1   2   3  191.80    5.25
  -1  -2  -3  174.18    4.65
   1   2   3  180.12    4.71
  -1  -2  -3  187.65    4.85
   1   2   3  180.50    4.69
  -1  -2  -3  183.18    4.30
   1   2   3  176.03    4.56
  -1  -2  -3  186.76    4.83
   1   2   3  166.83    4.83
   1   2   3  171.49    4.88
  -1  -2  -3  163.93    4.90
   1   2   3  183.78    5.09
   1   2   3  173.02    4.24
  -1  -2  -3  186.50    4.77
  -1  -2  -3  188.72    4.80
  -1  -2  -3  194.08    4.79
   1   2   3  188.80    4.30
   1   2   3  176.34    4.09
   1   2   3  179.73    4.58
   1   2   3  205.38    5.85
   1   2   3  186.31    4.88
   1   2   3  174.74    4.99
  -1  -2  -3  166.86    4.63
  -1  -2  -3  179.98    4.74
   1   2   3  179.95    4.17
   1   2   3  177.69    4.80
  -1  -2  -3  168.17    4.86
  -1  -2  -3  173.23    4.73
   1   2   3  174.98    4.71
   1   2   3  180.91    4.86
   1   2   4  405.84    8.78
  -1  -2  -4  382.78    9.14
   1   2   4  435.85    9.39
  -1  -2  -4  395.14    8.61
  -1  -2  -4  418.63    9.13
   1   2   4  390.59    8.38
  -1  -2  -4  382.49    8.89
  -1  -2  -4  404.11    8.64
   1   2   4  415.81    8.41
  -1  -2  -4  433.47    9.22
   1   2   4  428.96    9.37
  -1  -2  -4  380.35    9.24
   1   2   4  412.42   10.01
   1   2   4  398.41    8.88
   1   2   4  410.30    9.22
  -1  -2  -4  417.86    8.34
   1   2   4  385.77    9.56
  -1  -2  -4  433.98    9.23
  -1  -2  -4  393.84    9.21
   1   2   4  400.21    8.99
   1   2   4  425.65    9.64
   1   2   4  444.40    9.63
   1   2   4  386.41    9.30
  -1  -2  -4  431.21    9.30
   1   2   4  407.35    9.02
  -1  -2  -4  381.79    9.31
   1   2   4  398.18    9.44
   1   2   4  430.09    8.60
  -1  -2  -4  431.04    9.20
   1   2   4  397.42    8.94
   1   2   4  401.11    9.45
  -1  -2  -4  375.66    8.87
   1   2   4  386.84    9.46
  -1  -2  -4  412.80    8.63
   1   2   4  399.80    8.91
   1   2   4  405.55    9.01
  -1  -2  -4  389.00    9.03
   1   2   4  397.90    8.96
  -1  -2  -4  383.97    8.87
   1   2   4  398.11    9.34
   1   2   4  433.86    9.37
   1   2   4  401.83    8.75
   1   2   4  403.73    8.92
  -1  -2  -4  382.80    8.82
   1   2   4  450.06    9.67
  -1  -2  -4  362.31    9.06
   1   2   5   86.66    3.12
  -1  -2  -5   80.56    2.94
  -1  -2  -5   89.34    3.08
   1   2   5   83.89    2.84
   1   2   5   94.47    4.22
   1   2   5   85.37    3.09
   1   2   5   95.17    3.29
   1   2   5   81.10    2.91
  -1  -2  -5   81.67    2.91
   1   2   5   83.23    2.94
  -1  -2  -6   80.79    3.17
  -1  -2  -6   92.20    3.55
  -1  -2  -6   83.26    3.16
   1   2   6   90.57    4.69
  -1  -2  -6   85.57    3.32
  -1  -2  -7    7.53    1.01
  -1  -2  -7    7.59    1.00
  -1  -2  -7    7.50    0.95
   1   2   8    3.63    0.87
   1   2   8    5.40    1.47
  -1  -2  -8    4.03    0.86
   1   2   8    4.46    0.89
   1   2   8    3.98    0.88
   1   2   8    3.38    0.99
   1   2   8    7.53    1.66
  -1  -2  -8    5.46    0.90
   1   2   9   25.31    3.19
   1   2   9   27.22    2.25
  -1  -2  -9   24.74    2.24
  -1  -2  -9   25.14    2.15
   1   2   9   24.04    2.28
  -1  -2  -9   22.93    2.06
   1   2   9   27.83    3.52
   1   2   9   25.37    2.22
   1   2  10   70.20    3.94
   1   2  10   65.43    3.84
  -1  -2 -10   64.19    3.73
  -1  -2 -10   66.98    4.02
   1   2  10   66.96    4.11
  -1  -2 -10   62.56    3.74
  -1  -2 -11  450.04   12.71
   1   2  11  503.97   13.18
   1   2  11  448.30   12.74
   1   2  11  488.52   13.77
  -1  -2 -12    0.09    0.41
   1   2  12    0.09    0.42
   1   2  12    0.33    0.60
  -1  -2 -12    1.44    0.66
   1   2  12    0.79    0.61
   1   2  13   48.03    3.20
   1   2  13   54.64    3.45
   1   2  13   53.10    3.87
   1   2  14  165.05    5.89
   1   2  14  176.64    6.20
   1   2  15  108.78    4.24
  -1  -3  14   24.71    1.85
  -1  -3  13   13.05    1.61
  -1  -3  13   12.21    1.63
  -1  -3  12   46.15    3.19
  -1  -3  12   51.11    3.45
  -1  -3  12   45.65    3.43
  -1  -3  12   39.21    2.88
  -1  -3  12   49.65    3.34
  -1  -3  12   41.40    3.20
  -1  -3  11    9.25    1.60
  -1  -3  11    5.97    1.37
  -1  -3  11    8.14    1.48
  -1  -3  11    7.94    1.53
  -1  -3  11    9.61    1.60
  -1  -3  11    8.45    1.49
  -1  -3  11    7.48    1.37
  -1  -3  11    5.86    1.36
  -1  -3  10  185.96    7.06
  -1  -3  10  206.83    8.01
  -1  -3  10  193.65    7.49
  -1  -3  10  156.27    6.79
  -1  -3  10  167.41    7.42
  -1  -3  10  182.16    7.47
  -1  -3  10  197.57    7.54
  -1  -3  10  196.52    7.29
  -1  -3   9   15.60    1.99
  -1  -3   9   15.37    1.91
  -1  -3   9   12.49    1.82
  -1  -3   9   14.16    1.83
  -1  -3   9   13.42    1.87
  -1  -3   9   14.54    1.94
  -1  -3   9   13.49    1.77
  -1  -3   9   15.56    2.00
  -1  -3   9   14.00    1.78
  -1  -3   9   13.41    1.76
  -1  -3   8  482.22   13.05
   1   3  -8  398.97   13.36
  -1  -3   8  425.92   12.56
  -1  -3   8  530.23   13.19
  -1  -3   8  431.61   12.43
  -1  -3   8  448.25   12.69
  -1  -3   8  443.15   12.19
  -1  -3   8  525.15   13.07
  -1  -3   8  449.97   12.35
  -1  -3   8  532.29   12.88
  -1  -3   8  496.19   12.54
  -1  -3   8  499.17   13.13
  -1  -3   7 1916.10   34.51
  -1  -3   7 1892.87   34.78
  -1  -3   7 1727.82   34.75
  -1  -3   7 1825.73   34.86
  -1  -3   7 1824.69   35.08
  -1  -3   7 1672.15   34.11
   1   3  -7 1529.69   35.66
  -1  -3   7 1817.45   34.33
  -1  -3   7 1545.49   34.19
  -1  -3   7 1945.44   34.67
  -1  -3   7 1565.24   34.25
  -1  -3   7 1480.43   33.84
  -1  -3   6  935.98   18.16
  -1  -3   6  874.29   18.26
   1   3  -6  781.46   17.96
  -1  -3   6  773.78   17.26
  -1  -3   6  694.29   17.32
  -1  -3   6  810.67   17.55
  -1  -3   6  833.92   17.97
  -1  -3   6  745.66   17.48
  -1  -3   6  900.19   17.85
  -1  -3   6  668.41   17.08
  -1  -3   6  829.32   17.59
  -1  -3   5 1065.55   22.08
  -1  -3   5 1061.27   22.01
   1   3  -5 1093.29   22.24
   1   3  -5 1047.84   21.73
  -1  -3   5 1105.10   22.26
   1   3  -4    5.69    0.94
   1   3  -4    5.08    0.78
  -1  -3   4    4.27    0.74
  -1  -3   4    4.55    0.74
  -1  -3   4    5.23    0.76
  -1  -3   4    4.78    0.75
   1   3  -4    5.64    0.87
  -1  -3   4    5.09    0.77
   1   3  -3  528.84   11.43
   1   3  -3  531.19   11.49
   1   3  -3  539.21   11.78
  -1  -3   3  496.73   11.21
  -1  -3   3  533.53   11.17
  -1  -3   3  523.69   11.27
   1   3  -3  521.96   11.67
  -1  -3   3  519.64   11.16
  -1  -3   3  523.52   10.82
   1   3  -2  210.45    5.58
  -1  -3   2  211.19    5.28
  -1  -3   2  230.41    5.28
   1   3  -2  189.28    5.29
   1   3  -2  194.90    5.31
   1   3  -2  209.23    5.67
   1   3  -2  210.79    5.36
   1   3  -2  199.72    5.39
  -1  -3   2  198.97    5.39
   1   3  -2  211.01    5.60
   1   3  -2  215.28    5.83
   1   3  -2  196.16    5.36
   1   3  -2  242.59    5.51
  -1  -3   2  209.51    5.22
  -1  -3   2  216.84    5.29
   1   3  -2  205.91    5.44
  -1  -3   1  450.56    9.40
  -1  -3   1  449.02    9.33
   1   3  -1  422.62    9.17
   1   3  -1  460.32    9.55
  -1  -3   1  423.85    8.87
   1   3  -1  419.77    9.26
  -1  -3   1  452.01    9.36
  -1  -3   1  431.36    9.78
  -1  -3   1  455.17    9.45
   1   3  -1  420.31    9.37
  -1  -3   1  464.20    9.40
  -1  -3   1  446.03    9.69
   1   3  -1  408.11    9.26
  -1  -3   1  440.20    9.72
   1   3  -1  447.39    9.82
  -1  -3   1  448.62    9.33
   1   3  -1  455.92    9.70
  -1  -3   1  463.83    9.39
   1   3  -1  401.14    9.55
  -1  -3   1  384.32    9.30
  -1  -3   1  462.44    9.26
  -1  -3   1  455.16    9.39
  -1  -3   1  420.87    9.29
  -1  -3   1  435.37    9.70
   1   3  -1  390.38    9.65
   1   3  -1  396.76    9.33
   1   3  -1  416.07    9.34
  -1  -3   1  426.01    9.27
  -1  -3   1  435.28    9.27
  -1  -3   1  407.39    9.37
   1   3  -1  407.31    9.15
  -1  -3   1  417.61    9.28
   1   3  -1  395.18    9.31
   1   3  -1  392.62    9.62
   1   3  -1  361.35    9.52
  -1  -3   1  456.04    9.61
   1   3  -1  397.74    9.23
   1   3  -1  417.36    9.68
  -1  -3   1  442.08    9.33
  -1  -3   1  481.80    8.84
   1   3  -1  442.07    9.56
  -1  -3   1  470.77    8.90
   1   3  -1  400.14    9.27
   1   3  -1  456.68    9.50
   1   3   0   12.58    1.10
   1   3   0   12.33    1.07
  -1  -3   0   13.35    1.07
  -1  -3   0   13.28    1.05
   1   3   0   12.13    1.04
   1   3   0   11.90    1.13
   1   3   0   11.98    1.00
   1   3   0   11.59    1.15
   1   3   0   10.87    0.99
   1   3   0   11.99    1.07
  -1  -3   0   13.46    1.03
   1   3   0   13.56    1.05
   1   3   0   12.37    1.08
   1   3   0   13.77    1.07
   1   3   0   11.59    1.07
  -1  -3   0   14.16    1.11
  -1  -3   0   14.95    1.15
   1   3   0   12.44    1.06
  -1  -3   0   13.78    1.24
   1   3   0   12.40    1.09
   1   3   0   11.30    1.04
   1   3   0   11.60    1.09
   1   3   0   11.79    1.01
  -1  -3   0   14.04    1.15
  -1  -3   0   13.20    0.86
   1   3   0   12.78    1.16
  -1  -3   0   12.87    1.21
  -1  -3   0   14.03    1.09
  -1  -3   0   11.84    1.16
  -1  -3   0   13.52    1.03
  -1  -3   0   14.55    1.13
   1   3   0   11.99    1.07
  -1  -3   0   12.01    1.07
   1   3   0   15.35    1.20
  -1  -3   0   13.48    1.07
   1   3   0   12.45    1.08
  -1  -3   0   13.80    1.07
  -1  -3   0   12.88    1.05
  -1  -3   0   13.28    1.07
   1   3   0   12.76    1.10
  -1  -3   0   13.67    1.08
   1   3   0   11.36    1.02
  -1  -3   0   12.32    1.19
  -1  -3   0   12.43    1.15
   1   3   0   10.68    1.02
   1   3   0   12.43    1.22
  -1  -3   0   12.93    1.13
   1   3   0   11.70    1.13
   1   3   0    9.37    1.06
   1   3   0   12.90    1.12
   1   3   0   12.85    1.03
  -1  -3   0   12.34    1.23
   1   3   1    0.90    0.41
  -1  -3  -1    0.83    0.30
   1   3   1    0.83    0.34
   1   3   1    0.91    0.56
   1   3   1    0.88    0.45
   1   3   1    0.86    0.41
   1   3   1    0.87    0.41
  -1  -3  -1    1.10    0.40
   1   3   1    0.63    0.44
  -1  -3  -1    0.59    0.42
   1   3   1    1.03    0.42
   1   3   1    0.67    0.35
   1   3   1    1.32    0.57
   1   3   1    0.23    0.36
   1   3   1    0.65    0.39
  -1  -3  -1    0.77    0.38
   1   3   1    1.35    0.53
  -1  -3  -1    1.60    0.47
  -1  -3  -1    1.45    0.43
   1   3   1    0.85    0.40
   1   3   1    0.55    0.37
   1   3   1    1.10    0.44
   1   3   1    0.58    0.43
   1   3   1    1.43    0.60
   1   3   1    0.97    0.32
   1   3   1    0.35    0.43
  -1  -3  -1    1.05    0.31
   1   3   1    1.03    0.43
   1   3   1    1.32    0.52
  -1  -3  -1    0.75    0.43
   1   3   1    0.64    0.34
   1   3   1    0.93    0.40
  -1  -3  -1    0.97    0.45
  -1  -3  -1    0.90    0.40
  -1  -3  -1    1.66    0.39
  -1  -3  -1    0.68    0.28
  -1  -3  -1    0.97    0.42
   1   3   1    0.66    0.42
   1   3   1    0.49    0.29
  -1  -3  -1    0.69    0.38
  -1  -3  -1    3.62    0.55
  -1  -3  -1    1.00    0.39
   1   3   1    0.55    0.47
  -1  -3  -1    1.20    0.40
  -1  -3  -1    0.76    0.45
  -1  -3  -1    1.12    0.45
  -1  -3  -1    0.67    0.38
   1   3   1    0.90    0.39
  -1  -3  -1    0.56    0.40
  -1  -3  -1    1.03    0.38
   1   3   1    1.22    0.43
   1   3   2 1452.79   29.01
  -1  -3  -2 1583.12   28.07
   1   3   2 1723.59   29.21
  -1  -3  -2 1634.98   29.20
   1   3   2 1799.77   29.74
  -1  -3  -2 1582.12   29.04
  -1  -3  -2 1628.22   29.18
  -1  -3  -2 1457.21   28.17
   1   3   2 1421.93   29.13
   1   3   2 1441.76   29.53
   1   3   2 1807.91   28.90
   1   3   2 1516.12   29.52
  -1  -3  -2 1587.33   29.08
   1   3   2 1382.36   29.49
   1   3   2 1422.19   28.36
   1   3   2 1395.91   28.88
  -1  -3  -2 1623.71   27.99
   1   3   2 1457.73   28.90
   1   3   2 1478.62   28.32
  -1  -3  -2 1529.74   28.95
   1   3   2 1494.51   29.16
   1   3   2 1460.32   28.95
  -1  -3  -2 1584.72   28.03
   1   3   2 1486.71   28.78
   1   3   2 1812.12   29.48
  -1  -3  -2 1383.32   29.48
   1   3   2 1437.05   28.98
   1   3   2 1692.52   29.49
   1   3   2 1440.29   29.16
   1   3   2 1567.55   28.62
  -1  -3  -2 1601.21   29.01
  -1  -3  -2 1556.28   27.75
  -1  -3  -2 1419.18   29.08
  -1  -3  -2 1454.23   29.48
  -1  -3  -2 1426.16   28.87
   1   3   2 1469.87   29.45
  -1  -3  -2 1419.82   29.40
   1   3   2 1461.83   28.99
   1   3   2 1460.43   29.06
   1   3   2 1470.30   28.46
  -1  -3  -2 1452.56   29.66
  -1  -3  -2 1440.88   28.89
  -1  -3  -2 1549.65   29.05
  -1  -3  -2 1620.81   29.15
  -1  -3  -2 1596.13   28.12
   1   3   2 1440.49   28.92
  -1  -3  -2 1434.53   28.95
  -1  -3  -3   11.59    1.17
  -1  -3  -3   14.09    1.28
  -1  -3  -3   12.71    0.90
   1   3   3   11.85    1.32
   1   3   3   11.24    1.15
  -1  -3  -3   10.12    1.13
  -1  -3  -3   11.80    0.93
   1   3   3   15.85    1.37
   1   3   3   12.96    1.20
   1   3   3   12.95    1.16
  -1  -3  -3   11.03    1.13
   1   3   3   14.82    1.30
   1   3   3   13.27    1.42
   1   3   3   11.80    1.16
  -1  -3  -3   13.35    1.25
   1   3   3   15.11    1.37
  -1  -3  -3   15.06    1.05
   1   3   3   11.91    1.38
   1   3   3   12.20    1.13
  -1  -3  -3   14.33    1.01
   1   3   3   12.36    1.19
  -1  -3  -3   12.48    0.85
   1   3   3   10.93    1.06
   1   3   3   15.73    1.54
   1   3   3   13.26    1.40
  -1  -3  -3   11.09    1.14
   1   3   3   14.71    1.17
  -1  -3  -3   13.34    0.85
  -1  -3  -3   11.99    1.19
   1   3   3   14.42    1.16
   1   3   3   11.65    0.95
  -1  -3  -3   12.77    0.97
  -1  -3  -3   13.29    1.24
  -1  -3  -3   12.61    1.23
  -1  -3  -4   25.12    1.46
   1   3   4   23.89    1.62
   1   3   4   25.78    2.18
   1   3   4   24.51    1.66
  -1  -3  -4   22.74    1.75
  -1  -3  -4   26.36    1.89
  -1  -3  -4   26.78    1.91
   1   3   4   22.62    1.83
   1   3   4   24.11    1.71
  -1  -3  -4   24.06    1.45
   1   3   4   22.60    1.66
   1   3   4   24.83    2.03
   1   3   4   25.05    1.56
   1   3   4   23.72    2.00
  -1  -3  -4   25.39    1.87
   1   3   4   26.13    2.16
   1   3   4   29.11    1.99
  -1  -3  -4   23.71    1.40
  -1  -3  -4   24.63    1.85
   1   3   4   24.14    1.71
   1   3   4   27.01    2.09
  -1  -3  -4   23.53    1.73
  -1  -3  -4   24.73    1.76
  -1  -3  -4   25.78    1.89
  -1  -3  -4   22.13    1.67
  -1  -3  -4   24.59    1.74
   1   3   4   24.56    1.43
  -1  -3  -4   25.96    1.39
  -1  -3  -4   26.70    1.48
   1   3   4   25.05    1.67
   1   3   5  293.80    8.84
   1   3   5  291.26    7.74
  -1  -3  -5  303.95    7.06
   1   3   5  282.53    7.50
   1   3   5  256.70    8.65
   1   3   5  304.29    8.05
   1   3   5  273.52    8.82
  -1  -3  -5  286.66    6.96
   1   3   5  300.26    7.37
  -1  -3  -5  304.10    7.13
   1   3   5  282.64    7.45
   1   3   5  291.08    7.73
   1   3   5  287.91    7.70
   1   3   5  289.78    8.77
   1   3   5  292.62    8.70
   1   3   5  285.13    8.82
   1   3   5  296.10    7.21
   1   3   5  267.24    6.93
   1   3   5  305.39    8.28
  -1  -3  -5  296.83    7.18
   1   3   6  726.62   17.85
  -1  -3  -6  740.70   15.43
   1   3   6  783.65   16.44
  -1  -3  -6  797.39   15.74
  -1  -3  -6  733.62   15.21
   1   3   6  661.68   15.13
  -1  -3  -6  757.59   15.28
  -1  -3  -6  724.42   15.29
   1   3   7   57.85    3.53
  -1  -3  -7   61.03    3.05
   1   3   7   68.80    4.44
   1   3   7   55.48    4.02
   1   3   7   60.23    3.33
   1   3   7   57.55    3.29
   1   3   7   58.04    2.94
  -1  -3  -7   56.20    2.76
  -1  -3  -7   61.32    2.94
   1   3   7   58.80    4.00
  -1  -3  -7   56.54    2.88
  -1  -3  -7   56.66    2.73
   1   3   8  106.76    6.02
   1   3   8   99.66    4.56
   1   3   8   99.22    6.01
   1   3   8   98.63    4.31
   1   3   8  101.74    4.71
  -1  -3  -8  103.70    4.73
   1   3   8  113.95    5.04
  -1  -3  -8  103.45    4.36
  -1  -3  -8  104.56    4.21
  -1  -3  -8  104.24    4.37
   1   3   8  106.50    5.04
   1   3   9   18.84    2.03
   1   3   9   21.26    2.01
   1   3   9   20.58    3.00
  -1  -3  -9   19.88    1.96
   1   3   9   19.51    2.80
   1   3   9   19.48    2.05
  -1  -3  -9   20.30    1.96
   1   3   9   21.38    2.27
  -1  -3  -9   22.07    2.04
   1   3   9   22.43    2.29
   1   3  10  204.43    7.68
   1   3  10  202.42    7.56
  -1  -3 -10  229.69    7.87
  -1  -3 -10  213.13    7.59
   1   3  10  232.64    8.57
   1   3  10  216.30    7.65
  -1  -3 -10  226.98    7.86
   1   3  10  254.71   12.80
   1   3  11  180.00    7.28
  -1  -3 -11  206.28    7.58
   1   3  11  211.04    7.59
  -1  -3 -11  189.90    7.42
   1   3  11  199.53    8.19
   1   3  11  228.78   12.24
  -1  -3 -11  198.76    8.29
   1   3  12   72.27    4.20
  -1  -3 -12   69.56    4.24
   1   3  12   77.35    4.86
   1   3  12   67.90    4.11
   1   3  13   15.61    1.87
   1   3  13   20.18    2.08
   1   3  13   20.32    2.47
   1   3  14   49.65    3.04
   1   3  14   46.63    2.91
   1   3  14   49.65    3.58
  -1  -4  13   87.91    4.02
  -1  -4  13   83.81    4.15
  -1  -4  12  312.62    8.54
  -1  -4  12  295.69    9.28
  -1  -4  12  293.55    9.66
  -1  -4  12  303.32    8.74
  -1  -4  11  364.74   10.92
  -1  -4  11  314.82    9.72
  -1  -4  11  304.28    9.82
  -1  -4  11  297.21    9.87
  -1  -4  11  316.56    9.42
  -1  -4  11  327.91   10.96
  -1  -4  11  366.08   10.62
  -1  -4  10  234.10    7.82
  -1  -4  10  229.88    8.96
  -1  -4  10  207.17    8.09
  -1  -4  10  228.79    8.35
  -1  -4  10  260.93    9.04
  -1  -4  10  265.18    8.89
  -1  -4  10  196.04    7.69
  -1  -4   9   67.75    4.09
  -1  -4   9   73.46    4.45
  -1  -4   9   87.36    4.77
  -1  -4   9   91.25    4.83
  -1  -4   9   69.22    4.20
  -1  -4   9   80.71    4.16
  -1  -4   9   91.22    4.97
  -1  -4   9   83.66    4.94
  -1  -4   8   57.88    3.69
  -1  -4   8   42.36    3.28
  -1  -4   8   50.39    3.63
  -1  -4   8   40.62    2.97
  -1  -4   8   38.65    2.98
  -1  -4   8   52.00    3.55
  -1  -4   8   50.87    3.40
  -1  -4   8   42.15    3.08
  -1  -4   8   43.27    3.17
   1   4  -8   40.75    3.52
  -1  -4   7  929.09   21.76
  -1  -4   7  941.33   21.70
  -1  -4   7  925.96   22.38
  -1  -4   7  979.94   22.46
  -1  -4   7  911.33   21.39
   1   4  -7  903.61   22.43
   1   4  -7 1082.58   23.94
  -1  -4   7 1138.94   22.97
  -1  -4   7  945.00   22.02
  -1  -4   7 1139.77   22.69
  -1  -4   7 1177.15   23.05
  -1  -4   6 1109.67   24.82
   1   4  -6 1068.95   25.53
  -1  -4   6 1341.83   26.08
  -1  -4   6 1078.10   24.98
  -1  -4   6 1134.26   25.74
  -1  -4   6 1428.59   26.37
   1   4  -6 1194.25   26.55
  -1  -4   6 1108.09   24.68
  -1  -4   6 1289.47   25.58
  -1  -4   6 1404.33   25.99
  -1  -4   6 1470.54   26.37
   1   4  -6 1037.85   25.52
  -1  -4   5  138.49    5.29
   1   4  -5  111.59    5.06
  -1  -4   5  150.53    5.44
  -1  -4   5  111.48    4.87
  -1  -4   5  153.95    5.41
  -1  -4   5  129.96    5.35
   1   4  -5  130.06    5.29
  -1  -4   5  119.78    4.99
  -1  -4   5  143.98    5.26
  -1  -4   5  114.16    4.63
   1   4  -5  127.38    5.52
  -1  -4   5  137.06    5.08
  -1  -4   5  120.47    4.63
   1   4  -4  149.81    5.45
   1   4  -4  152.84    5.74
  -1  -4   4  125.33    4.87
  -1  -4   4  133.24    4.64
   1   4  -4  152.44    5.65
  -1  -4   4  140.10    5.10
   1   4  -4  153.21    5.31
   1   4  -4  139.17    5.40
  -1  -4   4  135.56    4.76
   1   4  -3  206.16    6.43
   1   4  -3  211.56    6.69
   1   4  -3  217.75    6.79
  -1  -4   3  187.48    5.84
   1   4  -3  219.47    6.47
   1   4  -3  188.98    6.34
  -1  -4   3  193.85    5.64
  -1  -4   3  175.90    5.73
  -1  -4   3  195.68    5.55
   1   4  -2  426.61   10.19
   1   4  -2  363.71    9.34
   1   4  -2  381.64    9.75
  -1  -4   2  348.12    9.09
   1   4  -2  420.22   10.35
  -1  -4   2  415.31    9.72
   1   4  -2  406.10    9.56
   1   4  -2  384.38    9.79
   1   4  -2  412.81   10.01
  -1  -4   2  396.34    9.28
  -1  -4   2  383.91    9.33
   1   4  -2  368.01    9.42
  -1  -4   1   74.18    3.12
  -1  -4   1   73.80    3.12
   1   4  -1   74.62    3.29
   1   4  -1   67.97    3.13
  -1  -4   1   78.23    3.36
  -1  -4   1   68.46    3.06
  -1  -4   1   74.43    3.25
   1   4  -1   68.80    3.14
   1   4  -1   68.19    3.12
   1   4  -1   80.14    3.66
   1   4  -1   74.02    3.32
  -1  -4   1   84.13    3.28
  -1  -4   1   80.73    3.37
  -1  -4   1   70.89    2.83
  -1  -4   1   70.24    3.07
  -1  -4   1   90.05    3.46
  -1  -4   1   79.48    3.15
   1   4  -1   70.46    3.12
  -1  -4   1   79.82    3.48
   1   4  -1   67.96    3.20
  -1  -4   1   77.40    3.11
  -1  -4   1   74.48    3.13
  -1  -4   1   68.67    3.05
  -1  -4   0 1704.31   32.55
   1   4   0 1781.99   32.66
  -1  -4   0 1623.50   32.42
  -1  -4   0 1803.54   33.40
   1   4   0 1583.33   32.96
   1   4   0 1402.80   32.32
  -1  -4   0 1758.92   33.01
   1   4   0 1697.67   33.24
   1   4   0 1663.48   32.14
  -1  -4   0 1665.29   32.25
   1   4   0 1660.75   32.34
   1   4   0 1673.76   32.52
  -1  -4   0 1721.02   32.98
   1   4   0 1409.00   32.29
  -1  -4   0 1783.54   33.02
  -1  -4   0 2027.88   32.67
  -1  -4   0 1659.59   32.45
  -1  -4   0 1995.97   32.69
   1   4   0 1374.62   32.29
   1   4   0 1615.97   32.95
  -1  -4   0 1985.15   32.34
  -1  -4   0 1689.12   32.51
   1   4   0 1459.74   32.91
   1   4   0 1522.21   32.96
   1   4   0 1750.02   32.62
  -1  -4   0 1660.49   32.48
   1   4   0 1790.92   32.16
  -1  -4   0 1674.70   31.43
   1   4   0 1416.63   32.13
   1   4   0 1725.20   32.46
  -1  -4  -1   40.40    2.43
   1   4   1   34.71    2.28
   1   4   1   55.64    2.65
   1   4   1   51.39    2.36
  -1  -4  -1   40.32    2.08
   1   4   1   40.12    2.67
  -1  -4  -1   40.94    2.43
   1   4   1   34.37    2.36
   1   4   1   31.49    2.26
  -1  -4  -1   41.49    2.55
   1   4   1   46.20    2.38
  -1  -4  -1   43.59    2.32
  -1  -4  -1   42.81    2.47
  -1  -4  -1   40.30    2.55
  -1  -4  -1   41.08    2.63
   1   4   1   32.37    2.51
  -1  -4  -1   39.93    2.55
   1   4   1   47.66    2.53
  -1  -4  -1   35.28    2.02
   1   4   1   38.33    2.27
   1   4   1   43.52    2.36
   1   4   1   44.59    2.33
  -1  -4  -1   36.22    2.05
   1   4   1   35.98    2.61
   1   4   1   36.72    2.45
  -1  -4  -1   43.44    2.51
   1   4   1   38.18    2.61
  -1  -4  -1   39.78    2.40
  -1  -4  -1   40.76    2.15
  -1  -4  -1   40.46    2.16
   1   4   1   39.79    2.68
   1   4   2  490.57   13.05
   1   4   2  470.90   12.98
   1   4   2  590.14   12.36
   1   4   2  661.39   12.63
  -1  -4  -2  529.94   12.66
   1   4   2  641.34   12.18
  -1  -4  -2  490.28   12.69
  -1  -4  -2  494.67   12.63
  -1  -4  -2  549.68   11.67
  -1  -4  -2  518.75   11.63
   1   4   2  470.59   12.45
  -1  -4  -2  503.66   11.52
  -1  -4  -2  544.03   11.50
  -1  -4  -2  503.58   12.66
   1   4   2  655.49   12.85
  -1  -4  -2  522.14   12.61
  -1  -4  -2  513.74   12.64
   1   4   2  488.48   11.92
  -1  -4  -2  516.84   12.59
   1   4   2  497.25   13.04
  -1  -4  -2  524.65   12.67
   1   4   2  473.38   13.13
   1   4   2  462.00   12.45
  -1  -4  -2  508.30   12.96
   1   4   2  458.51   12.39
   1   4   2  448.69   12.13
  -1  -4  -2  472.44   11.66
  -1  -4  -2  550.62   11.23
  -1  -4  -2  538.24   11.55
   1   4   2  440.99   12.95
   1   4   3    1.91    0.77
   1   4   3    1.38    0.66
   1   4   3    0.38    0.34
  -1  -4  -3    2.15    0.54
   1   4   3    0.05    0.40
   1   4   3    0.44    0.48
  -1  -4  -3    0.42    0.48
   1   4   3    2.43    0.83
   1   4   3    1.05    0.50
  -1  -4  -3    1.75    0.64
  -1  -4  -3    1.88    0.67
   1   4   3    2.82    0.88
  -1  -4  -3    0.74    0.39
  -1  -4  -3    0.78    0.40
  -1  -4  -3    0.55    0.33
  -1  -4  -3    0.07    0.38
  -1  -4  -3    3.01    0.77
   1   4   3    3.32    0.78
  -1  -4  -3    0.41    0.48
  -1  -4  -3    0.61    0.34
   1   4   3    1.98    0.74
   1   4   3    0.55    0.54
  -1  -4  -3    2.87    0.77
   1   4   3    0.54    0.41
  -1  -4  -3    0.77    0.34
   1   4   3    0.48    0.43
  -1  -4  -3    2.55    0.76
   1   4   3    0.46    0.39
  -1  -4  -3    0.15    0.42
   1   4   3    0.48    0.44
   1   4   4  465.59   13.60
   1   4   4  531.25   12.27
  -1  -4  -4  499.34   13.03
   1   4   4  479.84   11.79
  -1  -4  -4  472.89   13.05
  -1  -4  -4  551.26   11.69
   1   4   4  479.84   12.34
  -1  -4  -4  478.14   12.96
  -1  -4  -4  494.55   12.86
   1   4   4  504.90   13.78
  -1  -4  -4  573.08   11.41
   1   4   4  598.41   12.89
   1   4   4  426.39   13.52
   1   4   4  456.83   13.66
  -1  -4  -4  550.47   11.64
   1   4   4  521.97   13.01
   1   4   4  503.16   13.69
   1   4   4  492.38   12.56
   1   4   4  501.54   12.86
  -1  -4  -4  493.81   13.09
  -1  -4  -4  486.05   12.99
  -1  -4  -4  578.98   11.90
   1   4   4  498.72   12.60
  -1  -4  -4  499.16   12.99
  -1  -4  -4  508.10   13.06
  -1  -4  -4  571.66   11.89
  -1  -4  -4  563.60   11.91
  -1  -4  -4  481.69   12.83
  -1  -4  -4  475.61   12.89
   1   4   4  495.31   12.78
   1   4   5  456.44   11.74
  -1  -4  -5  390.92   11.70
   1   4   5  421.76   11.52
  -1  -4  -5  419.07   11.63
   1   4   5  401.94   12.49
  -1  -4  -5  488.30   10.60
   1   4   5  510.12   11.67
  -1  -4  -5  413.33   11.88
   1   4   5  416.03   10.27
  -1  -4  -5  415.77   11.85
  -1  -4  -5  466.28   10.22
   1   4   5  372.01   12.47
  -1  -4  -5  475.65   10.50
  -1  -4  -5  421.90   11.61
   1   4   5  437.04   11.66
   1   4   5  413.89   10.65
  -1  -4  -5  487.35   10.40
   1   4   5  423.29   12.63
  -1  -4  -5  411.34   11.85
  -1  -4  -5  396.66   11.77
  -1  -4  -5  411.67   11.54
  -1  -4  -5  420.05   11.82
   1   4   5  405.80   11.24
   1   4   5  395.59   12.59
  -1  -4  -5  414.47   11.45
  -1  -4  -5  459.55   10.09
   1   4   5  420.92   11.20
   1   4   5  411.85   12.48
   1   4   5  408.53   10.44
   1   4   5  446.16   11.69
  -1  -4  -6   63.11    2.97
   1   4   6   62.49    4.16
   1   4   6   73.22    4.03
   1   4   6   69.42    3.61
   1   4   6   58.57    3.79
   1   4   6   63.58    3.57
   1   4   6   61.55    3.55
  -1  -4  -6   64.74    2.98
  -1  -4  -6   66.87    3.02
  -1  -4  -6   66.92    3.18
  -1  -4  -6   65.64    3.12
   1   4   6   62.54    3.28
   1   4   6   58.98    3.13
  -1  -4  -7  881.54   18.51
   1   4   7  804.54   19.19
  -1  -4  -7  857.03   18.26
   1   4   7  775.46   21.04
  -1  -4  -7  834.68   18.53
   1   4   7  879.08   20.35
   1   4   7  922.70   21.01
   1   4   7  903.58   19.79
   1   4   7  783.34   20.54
   1   4   7  772.61   19.25
   1   4   7  892.14   18.65
  -1  -4  -7  850.60   18.10
   1   4   8    5.22    1.12
  -1  -4  -8    5.47    1.02
   1   4   8    4.86    1.19
  -1  -4  -8    5.96    1.06
   1   4   8    5.41    1.04
  -1  -4  -8    4.72    0.98
   1   4   8    4.77    1.39
   1   4   8    7.15    1.56
   1   4   8    6.33    1.38
   1   4   8    3.68    1.02
   1   4   8    6.65    1.62
   1   4   9  291.98   10.06
   1   4   9  265.86    9.28
   1   4   9  281.37    8.96
   1   4   9  276.61    9.58
  -1  -4  -9  307.56   10.13
   1   4   9  314.07   10.36
  -1  -4  -9  294.51    9.31
  -1  -4  -9  288.33    9.07
  -1  -4  -9  309.58    9.24
   1   4   9  256.09   11.01
   1   4  10    1.00    0.74
   1   4  10    1.00    0.84
   1   4  10    0.73    0.65
  -1  -4 -10    0.38    0.38
   1   4  10    0.22    0.88
  -1  -4 -10    0.29    0.39
  -1  -4 -10    0.47    0.57
  -1  -4 -10    0.83    0.54
   1   4  10    3.08    1.13
   1   4  10    1.26    0.72
   1   4  10    2.13    0.80
  -1  -4 -11   14.92    1.95
   1   4  11   13.99    2.98
  -1  -4 -11   15.29    2.02
  -1  -4 -11   14.06    2.18
   1   4  11   14.21    2.15
   1   4  11   13.70    1.96
   1   4  11   14.02    1.89
   1   4  11   12.76    1.90
   1   4  12   12.74    2.66
  -1  -4 -12   13.59    1.94
   1   4  12    8.50    1.52
   1   4  12   12.23    2.01
   1   4  12    8.44    1.51
   1   4  13   16.21    2.74
   1   4  13   14.70    2.13
   1   4  13   11.26    1.62
   1   4  13   11.76    1.63
   1   4  14   13.78    1.56
   1   4  14   13.80    1.56
   1   4  14   12.57    1.75
  -1  -5  13  179.92    5.84
  -1  -5  12   68.86    3.97
  -1  -5  11  500.49   13.72
  -1  -5  11  455.71   13.85
  -1  -5  10    0.88    0.74
  -1  -5  10    0.08    0.51
  -1  -5  10    0.40    0.55
  -1  -5  10    0.35    0.67
  -1  -5  10    1.10    0.86
  -1  -5  10    0.52    0.61
  -1  -5   9  179.08    7.33
  -1  -5   9  171.69    7.32
  -1  -5   9  155.34    7.44
  -1  -5   9  165.23    6.72
  -1  -5   9  172.45    7.24
  -1  -5   9  166.72    6.76
  -1  -5   8   66.41    4.26
  -1  -5   8   52.89    4.05
  -1  -5   8   60.91    3.89
  -1  -5   8   64.25    4.21
  -1  -5   8   63.77    4.05
   1   5  -8   70.36    4.32
  -1  -5   8   61.27    4.13
  -1  -5   7  288.36    8.91
  -1  -5   7  334.72   10.26
  -1  -5   7  293.95    9.08
  -1  -5   7  273.45    9.16
  -1  -5   7  276.85    9.96
  -1  -5   7  325.74   10.24
   1   5  -7  295.96    9.88
  -1  -5   7  269.53    8.90
  -1  -5   7  265.43    9.33
  -1  -5   7  311.68    9.94
  -1  -5   6  355.48   10.16
  -1  -5   6  341.12   10.50
   1   5  -6  350.05   11.34
   1   5  -6  360.71   11.27
  -1  -5   6  396.32   11.40
  -1  -5   6  364.20   11.07
  -1  -5   6  377.95   10.83
   1   5  -6  357.70   12.03
  -1  -5   6  361.01   11.59
  -1  -5   6  425.72   11.73
  -1  -5   6  406.19   10.73
  -1  -5   6  427.70   11.67
   1   5  -6  408.70   11.55
  -1  -5   5  320.33    9.46
  -1  -5   5  264.35    9.16
  -1  -5   5  290.76    9.03
  -1  -5   5  319.52    9.59
  -1  -5   5  332.48    9.82
   1   5  -5  267.25    9.36
   1   5  -5  284.97   10.00
   1   5  -5  269.53    9.19
   1   5  -5  282.55    9.55
  -1  -5   5  334.08    9.70
   1   5  -5  262.10    9.07
  -1  -5   5  285.86    9.70
  -1  -5   5  286.84    9.14
   1   5  -4 1566.70   33.54
  -1  -5   4 1898.08   33.64
   1   5  -4 1468.15   33.04
  -1  -5   4 1501.11   33.05
  -1  -5   4 1717.42   34.32
  -1  -5   4 1702.69   33.48
  -1  -5   4 1660.21   33.06
  -1  -5   4 1630.76   32.93
   1   5  -4 1584.74   34.07
  -1  -5   4 1720.64   33.48
   1   5  -4 1667.58   34.39
   1   5  -4 1553.32   33.20
   1   5  -4 1577.34   33.57
   1   5  -3    1.16    0.72
   1   5  -3    2.15    0.77
   1   5  -3    2.77    0.95
   1   5  -3    1.96    0.71
   1   5  -3    1.62    0.76
  -1  -5   3    1.52    0.54
   1   5  -2 1886.04   36.29
   1   5  -2 1852.12   36.35
   1   5  -2 1758.20   36.00
  -1  -5   2 1918.89   35.46
   1   5  -2 1753.36   35.46
   1   5  -2 1889.58   36.03
  -1  -5   2 1831.15   34.91
  -1  -5   2 1766.79   35.34
  -1  -5   1   29.30    2.16
   1   5  -1   30.14    2.22
  -1  -5   1   34.34    2.19
  -1  -5   1   31.54    2.03
   1   5  -1   30.86    2.20
   1   5  -1   29.40    2.23
   1   5  -1   30.63    2.17
  -1  -5   1   29.01    2.04
  -1  -5   1   30.57    2.07
   1   5  -1   28.35    2.09
   1   5  -1   33.58    2.40
   1   5   0  786.82   18.98
   1   5   0  698.98   18.15
  -1  -5   0  818.53   18.15
   1   5   0  844.26   18.99
   1   5   0  930.34   18.34
  -1  -5   0  806.89   18.10
   1   5   0  868.09   18.35
  -1  -5   0  868.78   17.71
   1   5   0  699.52   18.12
  -1  -5   0  946.79   17.92
  -1  -5   0  840.03   17.27
   1   5   0  680.24   17.98
  -1  -5   0  769.10   17.76
  -1  -5   0  837.29   18.24
   1   5   0  936.31   18.30
   1   5   0  811.08   19.00
  -1  -5   0  810.29   18.60
  -1  -5   0  807.91   18.61
  -1  -5   0  834.25   18.99
   1   5   0  690.45   17.86
  -1  -5   0  801.19   18.11
  -1  -5   0  921.46   17.90
  -1  -5   0  809.27   18.54
   1   5   0  953.71   18.20
   1   5   0  954.52   18.19
   1   5   0  824.74   18.96
  -1  -5  -1  173.56    6.28
   1   5   1  185.24    6.17
   1   5   1  159.46    6.69
  -1  -5  -1  170.53    5.61
   1   5   1  143.53    6.11
  -1  -5  -1  193.90    5.86
  -1  -5  -1  172.12    6.53
   1   5   1  231.41    6.30
   1   5   1  234.39    6.17
   1   5   1  209.97    6.24
  -1  -5  -1  173.04    6.29
   1   5   1  173.06    6.79
   1   5   1  217.82    6.18
   1   5   1  151.88    6.23
  -1  -5  -1  182.82    6.85
  -1  -5  -1  171.85    5.66
   1   5   1  150.34    6.61
   1   5   1  142.77    6.07
   1   5   1  170.12    6.67
   1   5   1  148.84    6.01
  -1  -5  -1  181.27    6.62
  -1  -5  -1  162.97    6.35
  -1  -5  -1  160.25    6.15
  -1  -5  -1  172.55    6.30
  -1  -5  -1  166.90    5.83
  -1  -5  -1  193.57    5.87
  -1  -5  -2  368.71    9.78
   1   5   2  379.68   11.49
  -1  -5  -2  360.07    9.64
   1   5   2  333.61   10.61
  -1  -5  -2  372.01    9.79
  -1  -5  -2  360.81    9.50
  -1  -5  -2  375.33   11.13
  -1  -5  -2  361.55    9.99
  -1  -5  -2  372.38   10.84
  -1  -5  -2  340.99    9.57
   1   5   2  380.96   11.55
   1   5   2  370.15   11.60
  -1  -5  -2  383.26   10.98
  -1  -5  -2  381.31   11.10
   1   5   2  492.93   10.70
  -1  -5  -2  378.50   10.92
   1   5   2  334.53   10.43
   1   5   2  432.73   10.34
   1   5   2  468.50   10.26
   1   5   2  343.82   10.77
   1   5   2  427.49   10.52
   1   5   2  409.51   11.90
  -1  -5  -2  339.15   10.62
  -1  -5  -2  378.11   10.91
   1   5   2  344.20   10.74
   1   5   2  343.85   11.42
  -1  -5  -2  397.35   11.50
  -1  -5  -2  389.97   11.20
   1   5   2  488.68   10.27
  -1  -5  -3   13.84    1.50
  -1  -5  -3   14.72    1.91
  -1  -5  -3   13.78    1.79
   1   5   3   21.33    1.79
  -1  -5  -3   15.04    1.51
   1   5   3   17.83    2.05
  -1  -5  -3   14.92    1.84
  -1  -5  -3   16.39    1.97
   1   5   3   16.21    1.96
   1   5   3   14.46    1.87
   1   5   3   18.96    1.73
  -1  -5  -3   16.00    1.95
  -1  -5  -3   14.25    1.49
   1   5   3   15.37    2.11
  -1  -5  -3   15.77    1.58
   1   5   3   15.26    2.08
  -1  -5  -3   13.41    1.51
   1   5   3   17.07    1.61
  -1  -5  -3   14.06    1.82
   1   5   3   16.15    2.11
   1   5   3   20.12    1.74
   1   5   3   17.37    1.69
   1   5   3   13.34    1.73
   1   5   3   12.34    1.93
   1   5   3   15.10    2.10
  -1  -5  -3   15.34    1.89
  -1  -5  -3   16.06    1.96
  -1  -5  -3   15.52    2.01
  -1  -5  -4  273.51    9.90
  -1  -5  -4  323.87    8.78
   1   5   4  261.15    9.16
   1   5   4  310.89    8.55
  -1  -5  -4  281.83    9.62
   1   5   4  336.22    8.89
  -1  -5  -4  288.29    9.68
  -1  -5  -4  263.27    9.45
  -1  -5  -4  274.74    9.55
  -1  -5  -4  328.80    8.58
  -1  -5  -4  313.97    8.67
  -1  -5  -4  272.48    9.68
   1   5   4  262.49    9.45
   1   5   4  278.37   10.32
   1   5   4  360.56    9.07
   1   5   4  282.87   10.23
   1   5   4  255.08   10.11
   1   5   4  296.97   10.46
  -1  -5  -4  260.58    9.48
   1   5   4  272.03    9.50
   1   5   4  279.79    9.62
   1   5   4  288.25   10.31
  -1  -5  -4  294.03    9.78
   1   5   4  349.61    8.67
  -1  -5  -4  271.68    9.67
   1   5   4  261.78    9.14
  -1  -5  -4  263.85    9.40
  -1  -5  -4  326.89    8.62
  -1  -5  -5  175.93    7.62
  -1  -5  -5  164.90    7.27
  -1  -5  -5  173.62    6.05
   1   5   5  168.49    6.17
  -1  -5  -5  161.65    7.22
  -1  -5  -5  161.52    7.08
   1   5   5  171.67    7.58
   1   5   5  177.93    6.23
   1   5   5  160.48    7.18
  -1  -5  -5  172.45    7.28
  -1  -5  -5  173.29    5.93
  -1  -5  -5  179.89    7.48
   1   5   5  160.73    7.57
   1   5   5  185.11    6.44
   1   5   5  166.05    7.66
   1   5   5  156.62    7.47
  -1  -5  -5  172.59    6.14
   1   5   5  145.32    5.83
   1   5   5  161.29    7.22
  -1  -5  -5  158.73    7.04
  -1  -5  -5  155.96    6.65
  -1  -5  -5  163.33    7.34
  -1  -5  -5  189.21    6.57
  -1  -5  -5  177.17    5.98
   1   5   5  166.52    7.64
   1   5   5  150.38    5.83
   1   5   5  154.20    7.08
  -1  -5  -5  163.64    5.99
   1   5   5  152.18    7.39
   1   5   5  174.18    6.55
   1   5   5  142.72    7.30
   1   5   5  160.16    7.60
   1   5   5  159.77    6.10
   1   5   5  184.58    6.51
   1   5   5  157.67    7.22
   1   5   5  167.76    7.53
  -1  -5  -5  161.85    7.23
  -1  -5  -6   33.26    2.40
   1   5   6   34.72    2.81
   1   5   6   31.12    3.16
   1   5   6   27.39    2.38
  -1  -5  -6   34.56    2.66
   1   5   6   31.65    3.13
   1   5   6   26.76    2.41
   1   5   6   28.09    2.98
   1   5   6   30.26    2.54
  -1  -5  -6   32.83    2.62
   1   5   6   31.94    3.36
   1   5   6   29.53    2.52
  -1  -5  -6   36.83    2.50
   1   5   6   38.67    2.88
  -1  -5  -6   32.78    2.46
   1   5   6   32.11    2.75
  -1  -5  -6   35.61    2.60
   1   5   6   28.04    3.23
   1   5   6   37.32    2.86
   1   5   7  352.13   10.81
   1   5   7  304.86   11.59
   1   5   7  315.13   10.43
   1   5   7  310.73   10.04
   1   5   7  302.00   10.01
  -1  -5  -7  358.33   10.19
   1   5   7  298.65    9.75
   1   5   7  353.09   10.59
  -1  -5  -7  353.69   10.55
   1   5   7  318.90   12.19
   1   5   7  348.91   12.48
   1   5   7  304.72   10.89
  -1  -5  -7  388.61   10.66
  -1  -5  -7  354.00    9.98
   1   5   7  346.27   10.89
   1   5   8   44.08    3.61
  -1  -5  -8   48.87    3.43
   1   5   8   38.28    3.64
  -1  -5  -8   38.64    3.04
   1   5   8   41.28    3.37
   1   5   8   41.60    3.32
   1   5   8   40.74    3.38
   1   5   8   37.85    2.94
   1   5   8   38.81    3.87
  -1  -5  -8   42.41    3.40
   1   5   8   31.59    3.86
  -1  -5  -8   38.57    2.96
  -1  -5  -9  567.88   14.65
  -1  -5  -9  609.53   15.32
   1   5   9  498.43   17.83
  -1  -5  -9  571.22   14.95
   1   5   9  461.64   14.29
  -1  -5  -9  568.29   15.82
   1   5   9  534.58   15.72
   1   5   9  506.96   14.12
   1   5   9  509.56   14.96
   1   5   9  503.27   16.64
   1   5   9  483.06   14.60
  -1  -5 -10  210.28    8.16
   1   5  10  172.31    7.70
   1   5  10  173.56    7.73
   1   5  10  180.85    7.45
   1   5  10  162.93    7.44
   1   5  10  190.78    9.28
  -1  -5 -10  203.54    7.91
  -1  -5 -10  199.40    8.65
  -1  -5 -10  225.48    8.39
   1   5  10  190.13   10.25
   1   5  10  196.41    8.75
   1   5  11  117.86    5.84
   1   5  11  140.36    7.55
   1   5  11  114.00    5.82
   1   5  11  116.38    6.04
  -1  -5 -11  135.74    6.51
   1   5  11  123.84    6.86
  -1  -5 -11  158.09    6.87
   1   5  11  136.43    8.36
   1   5  12  103.80    5.98
  -1  -5 -12  123.69    6.06
   1   5  12  124.96    7.52
   1   5  12  105.62    5.32
   1   5  12  103.60    5.45
   1   5  13   99.28    5.38
  -1  -5 -13  111.98    5.73
   1   5  13   95.06    4.77
   1   5  14  142.74    5.64
  -1  -5 -14  130.02    5.43
  -1  -5 -14  124.20    5.46
   1   5  14  138.14    5.09
  -1  -6  12   56.26    3.07
  -1  -6  11   93.86    4.76
  -1  -6  10    6.86    1.44
  -1  -6  10   10.28    1.48
  -1  -6   9  597.51   14.75
  -1  -6   9  621.16   14.92
  -1  -6   8  185.76    7.29
  -1  -6   8  197.12    7.26
  -1  -6   8  175.35    7.34
  -1  -6   8  174.89    6.49
  -1  -6   7   71.48    4.92
   1   6  -7   91.56    4.83
  -1  -6   7   89.97    4.96
  -1  -6   7   86.78    4.48
   1   6  -7   87.95    4.79
  -1  -6   7   93.88    4.81
  -1  -6   7   86.22    4.94
   1   6  -6  205.94    7.79
  -1  -6   6  220.08    8.22
  -1  -6   6  212.55    8.11
   1   6  -6  211.62    8.16
  -1  -6   6  211.68    7.59
  -1  -6   6  212.55    8.03
   1   6  -6  223.05    8.54
  -1  -6   5  930.52   22.50
  -1  -6   5 1054.01   22.98
  -1  -6   5  852.09   23.13
  -1  -6   5 1036.64   22.99
   1   6  -5 1020.82   22.99
  -1  -6   5  821.68   22.47
   1   6  -5 1069.98   23.43
   1   6  -5 1065.44   23.46
  -1  -6   5 1049.47   22.66
   1   6  -5 1047.13   23.77
  -1  -6   4 1253.61   27.15
  -1  -6   4 1167.66   27.67
  -1  -6   4 1339.88   27.48
  -1  -6   4 1159.04   28.30
   1   6  -4 1386.61   28.73
  -1  -6   4 1376.71   27.87
  -1  -6   4 1221.14   27.08
   1   6  -4 1327.80   28.08
  -1  -6   4 1297.73   27.53
   1   6  -4 1299.24   28.04
  -1  -6   3  538.11   13.76
   1   6  -3  569.93   14.55
   1   6  -3  534.84   13.68
   1   6  -3  580.06   14.53
  -1  -6   3  519.57   13.55
  -1  -6   3  482.70   13.03
   1   6  -3  566.74   14.27
  -1  -6   3  520.41   13.95
  -1  -6   3  541.23   13.84
  -1  -6   2  399.55   10.38
  -1  -6   2  351.61    9.98
  -1  -6   2  354.42   10.23
  -1  -6   2  320.17    9.50
   1   6  -2  384.14   10.40
   1   6  -2  370.94   10.56
  -1  -6   2  369.02   10.38
  -1  -6   2  313.63    9.31
   1   6  -2  353.11   10.40
   1   6  -2  341.30   10.17
   1   6  -1   55.21    3.40
  -1  -6   1   49.57    2.85
  -1  -6   1   50.45    2.91
   1   6  -1   55.68    3.14
  -1  -6   1   46.95    3.11
  -1  -6   1   56.05    3.27
  -1  -6   1   47.92    2.89
  -1  -6   1   47.79    3.14
   1   6  -1   59.01    3.42
  -1  -6   1   50.83    2.99
  -1  -6   1   50.86    3.23
   1   6  -1   55.76    3.30
  -1  -6   0  142.89    5.30
  -1  -6   0  153.79    6.37
   1   6   0  162.28    5.59
  -1  -6   0  147.07    5.68
   1   6   0  149.13    5.55
  -1  -6   0  150.80    5.65
  -1  -6   0  132.70    5.08
  -1  -6   0  135.40    5.28
  -1  -6   0  135.40    5.79
  -1  -6   0  130.24    5.39
   1   6   0  153.13    5.64
   1   6   0  138.29    5.69
  -1  -6   0  139.28    5.21
   1   6   0  162.91    5.73
  -1  -6   0  152.08    6.24
   1   6   0  140.31    5.35
  -1  -6   0  151.77    6.22
  -1  -6   0  175.26    6.30
  -1  -6   0  145.67    5.31
  -1  -6  -1   13.35    1.78
  -1  -6  -1   15.25    1.59
  -1  -6  -1   15.77    1.73
  -1  -6  -1   14.75    1.91
   1   6   1   11.49    1.79
   1   6   1   16.41    1.64
   1   6   1   13.31    1.58
  -1  -6  -1   12.05    1.46
  -1  -6  -1   11.31    1.74
   1   6   1   15.47    2.05
   1   6   1   12.25    1.88
  -1  -6  -1   13.07    1.54
  -1  -6  -1   14.17    1.83
  -1  -6  -1   14.41    1.74
   1   6   1   13.19    1.83
  -1  -6  -1   12.00    1.74
   1   6   1   11.44    1.82
  -1  -6  -1   13.71    1.81
   1   6   1   12.86    1.92
  -1  -6  -1   14.90    1.88
   1   6   1   16.58    1.67
  -1  -6  -1   13.35    1.83
  -1  -6  -1   14.69    1.77
  -1  -6  -1   18.34    1.73
  -1  -6  -1   13.60    1.87
   1   6   1   14.79    1.56
   1   6   1   13.15    1.90
   1   6   1   15.33    1.61
  -1  -6  -1   12.69    1.45
  -1  -6  -1   13.68    1.86
   1   6   1   16.02    1.66
   1   6   1   10.63    1.72
  -1  -6  -1   14.73    1.86
  -1  -6  -1   14.43    1.96
   1   6   1   14.56    2.06
   1   6   1   14.11    1.55
  -1  -6  -1   15.33    2.00
  -1  -6  -1   14.11    1.87
   1   6   1   15.51    2.05
  -1  -6  -1   15.24    1.88
  -1  -6  -1   12.55    1.44
  -1  -6  -2  500.18   14.08
   1   6   2  513.05   14.22
  -1  -6  -2  475.09   13.51
   1   6   2  503.85   14.32
   1   6   2  495.69   14.54
   1   6   2  491.40   14.47
   1   6   2  510.46   12.11
   1   6   2  476.17   14.23
  -1  -6  -2  492.83   12.91
   1   6   2  438.98   13.78
   1   6   2  476.62   12.06
   1   6   2  486.49   14.43
   1   6   2  486.92   12.29
  -1  -6  -2  508.93   13.87
  -1  -6  -2  479.21   13.19
  -1  -6  -2  486.19   13.79
  -1  -6  -2  512.89   14.16
  -1  -6  -2  447.64   12.08
  -1  -6  -2  469.77   12.24
   1   6   2  494.56   13.96
  -1  -6  -2  491.57   13.93
   1   6   2  485.73   14.16
   1   6   2  475.49   14.23
   1   6   2  486.09   13.73
   1   6   2  480.22   11.85
  -1  -6  -2  469.59   13.52
  -1  -6  -2  432.35   12.00
   1   6   2  509.19   12.00
  -1  -6  -2  492.94   12.84
  -1  -6  -2  477.12   13.79
  -1  -6  -2  517.89   14.06
  -1  -6  -2  537.51   14.52
   1   6   2  491.06   14.32
   1   6   2  483.19   14.30
  -1  -6  -2  460.49   13.45
  -1  -6  -2  491.49   12.92
   1   6   2  439.45   13.64
  -1  -6  -2  470.98   13.84
   1   6   2  484.79   12.12
  -1  -6  -2  510.95   14.37
  -1  -6  -2  462.95   12.21
   1   6   2  496.24   12.24
  -1  -6  -2  480.40   13.83
  -1  -6  -2  494.90   13.75
  -1  -6  -3    3.48    0.98
  -1  -6  -3    4.59    1.24
   1   6   3    6.84    1.14
  -1  -6  -3    4.12    0.95
  -1  -6  -3    4.72    1.02
   1   6   3    4.83    0.98
   1   6   3    4.30    0.93
  -1  -6  -3    4.59    1.25
   1   6   3    5.33    1.40
  -1  -6  -3    7.15    1.54
  -1  -6  -3    3.77    1.00
   1   6   3    4.22    0.93
   1   6   3    8.07    1.69
  -1  -6  -3    5.28    1.28
   1   6   3    4.18    0.92
  -1  -6  -3    6.64    1.43
  -1  -6  -3    4.53    1.20
   1   6   3    3.00    1.12
   1   6   3    5.34    1.06
  -1  -6  -3    5.52    1.09
  -1  -6  -3    5.45    1.18
   1   6   3    4.62    1.28
   1   6   3    5.47    1.38
   1   6   3    6.17    1.39
  -1  -6  -3    4.44    1.05
   1   6   3    5.12    1.30
   1   6   3    4.38    1.34
   1   6   3    4.67    1.32
   1   6   3    4.69    1.30
  -1  -6  -3    4.33    1.24
   1   6   3    4.97    1.30
  -1  -6  -3    3.33    1.11
  -1  -6  -3    5.12    1.33
   1   6   3    5.47    1.01
   1   6   3    3.61    1.13
  -1  -6  -3    3.86    0.95
  -1  -6  -3    3.82    1.16
   1   6   3    4.35    1.24
  -1  -6  -3    4.07    0.97
  -1  -6  -3    5.51    1.32
  -1  -6  -3    4.94    1.26
  -1  -6  -3    5.85    1.33
  -1  -6  -3    4.40    1.19
   1   6   3    5.40    1.42
  -1  -6  -3    4.08    1.16
  -1  -6  -4   92.40    5.48
  -1  -6  -4   87.22    5.16
   1   6   4   77.94    4.00
   1   6   4   85.06    5.24
  -1  -6  -4   63.72    3.94
  -1  -6  -4   77.71    4.89
  -1  -6  -4   86.25    5.37
  -1  -6  -4   90.15    5.20
   1   6   4   79.53    4.00
   1   6   4   94.46    5.71
   1   6   4   75.64    5.21
  -1  -6  -4   68.44    4.03
   1   6   4   72.64    5.12
   1   6   4   93.61    5.53
   1   6   4   82.07    5.34
   1   6   4   77.97    5.01
  -1  -6  -4   75.15    4.93
  -1  -6  -4   65.70    4.15
  -1  -6  -4   63.03    3.84
  -1  -6  -4   64.77    3.90
   1   6   4   81.80    4.12
  -1  -6  -4   69.07    4.35
  -1  -6  -4   70.81    4.74
   1   6   4   77.93    5.08
   1   6   4   83.87    4.06
  -1  -6  -4   78.45    4.91
  -1  -6  -4   96.68    5.50
   1   6   4   87.94    5.39
   1   6   4   93.71    5.37
   1   6   4   83.44    5.36
   1   6   4   86.77    5.49
  -1  -6  -4   74.09    4.83
  -1  -6  -4   85.37    5.19
  -1  -6  -4   93.44    5.31
   1   6   4   74.64    3.90
   1   6   4   82.00    5.23
  -1  -6  -4   73.32    4.56
   1   6   4   87.12    5.52
  -1  -6  -4   90.53    5.31
  -1  -6  -4   68.10    4.40
  -1  -6  -4   84.49    5.07
  -1  -6  -4   91.66    5.38
  -1  -6  -5 1917.43   40.34
   1   6   5 1963.13   38.98
  -1  -6  -5 2126.89   42.78
   1   6   5 1906.61   39.05
   1   6   5 2058.75   42.79
   1   6   5 1995.72   42.04
   1   6   5 2061.89   42.50
   1   6   5 2018.02   42.27
  -1  -6  -5 1929.20   41.68
   1   6   5 1899.42   42.64
  -1  -6  -5 2034.93   41.70
  -1  -6  -5 2007.79   41.61
  -1  -6  -5 2019.02   41.97
  -1  -6  -5 2044.64   41.70
   1   6   5 2109.48   43.05
  -1  -6  -5 2115.52   41.98
  -1  -6  -5 1903.24   39.86
  -1  -6  -5 2102.88   42.26
   1   6   5 1901.46   39.20
  -1  -6  -5 2123.23   41.93
   1   6   5 2004.13   43.07
  -1  -6  -5 1862.51   40.85
  -1  -6  -5 1748.35   39.40
  -1  -6  -5 2023.75   42.00
   1   6   5 1965.23   42.38
   1   6   5 2015.02   39.48
   1   6   5 2011.70   39.21
   1   6   5 1904.14   41.56
   1   6   5 2033.43   42.35
  -1  -6  -5 1788.58   39.09
   1   6   5 1844.81   41.73
   1   6   5 2065.82   41.96
  -1  -6  -5 1755.26   39.28
  -1  -6  -5 1958.91   41.40
  -1  -6  -5 1820.86   39.15
   1   6   5 2051.27   38.82
   1   6   5 1970.69   42.44
  -1  -6  -5 1956.63   40.82
   1   6   5 1925.28   39.22
   1   6   5 1914.12   41.72
  -1  -6  -5 2112.67   42.44
  -1  -6  -5 2104.95   42.22
   1   6   5 2054.65   42.93
  -1  -6  -5 2027.51   41.91
  -1  -6  -6   78.59    4.63
   1   6   6   86.54    5.49
  -1  -6  -6   95.34    5.87
   1   6   6   84.41    4.68
  -1  -6  -6   88.57    5.53
   1   6   6  103.30    6.02
   1   6   6   95.12    4.77
  -1  -6  -6   91.18    5.66
   1   6   6   89.21    5.72
   1   6   6   99.59    6.10
   1   6   6   95.39    4.80
  -1  -6  -6   87.19    5.38
  -1  -6  -6   89.75    5.46
  -1  -6  -6   89.58    5.44
  -1  -6  -6   88.71    4.92
   1   6   6   87.20    5.62
   1   6   6   89.77    4.82
  -1  -6  -6   87.38    5.37
   1   6   6   93.89    5.61
  -1  -6  -6   83.75    4.62
   1   6   6   96.19    5.82
   1   6   6   87.33    5.20
   1   6   6   92.32    4.84
   1   6   6   88.89    4.48
   1   6   6  101.70    6.14
   1   6   6   97.78    6.04
  -1  -6  -6  100.13    5.81
   1   6   6   91.77    5.82
   1   6   6   82.86    5.78
   1   6   6   98.45    6.24
  -1  -6  -6   94.05    5.70
  -1  -6  -6   96.20    5.21
   1   6   6  100.81    5.95
  -1  -6  -6   88.16    5.50
   1   6   6   88.03    5.76
   1   6   6   94.05    4.90
   1   6   7   97.36    5.64
   1   6   7  102.21    5.39
  -1  -6  -7  108.63    5.56
  -1  -6  -7  117.77    5.90
   1   6   7   98.81    5.42
   1   6   7   97.67    5.75
   1   6   7  112.97    6.36
   1   6   7  111.88    5.33
   1   6   7  109.93    5.58
   1   6   7  111.33    5.43
   1   6   7  106.65    6.56
  -1  -6  -7  104.69    5.46
   1   6   7  103.75    6.51
   1   6   7  116.70    6.88
   1   6   7  106.52    5.52
   1   6   7   99.75    6.70
   1   6   8    0.41    0.61
  -1  -6  -8    0.69    0.68
   1   6   8    1.56    0.98
   1   6   8    0.13    0.81
  -1  -6  -8    0.77    0.65
  -1  -6  -8    0.11    0.48
   1   6   8    1.48    0.77
   1   6   8    0.55    0.63
   1   6   8    1.22    0.83
  -1  -6  -8    0.36    0.45
   1   6   8    1.06    0.80
   1   6   8    0.62    0.78
   1   6   8    0.18    0.72
  -1  -6  -9  219.35    8.66
   1   6   9  220.20    9.93
   1   6   9  216.92    8.32
  -1  -6  -9  210.98    8.58
  -1  -6  -9  228.73    8.87
   1   6   9  203.40    8.00
   1   6   9  197.55   10.12
   1   6   9  205.33    9.16
   1   6   9  187.62    8.53
  -1  -6  -9  232.76    9.33
   1   6  10   33.15    3.55
   1   6  10   44.19    4.11
   1   6  10   34.52    3.37
  -1  -6 -10   42.58    3.64
   1   6  10   39.27    3.31
  -1  -6 -10   39.06    3.50
   1   6  10   37.05    3.17
  -1  -6 -10   43.50    3.67
   1   6  10   38.80    4.28
  -1  -6 -11  452.71   13.20
  -1  -6 -11  439.97   13.39
   1   6  11  448.75   13.95
   1   6  11  392.70   14.38
   1   6  11  359.35   12.91
   1   6  11  354.48   12.25
  -1  -6 -11  424.54   13.86
   1   6  12   36.56    3.08
  -1  -6 -12   41.90    3.42
  -1  -6 -12   43.93    3.70
   1   6  12   44.45    4.02
   1   6  12   39.29    3.44
  -1  -6 -12   47.86    3.84
   1   6  12   49.07    3.68
   1   6  13  195.78    7.61
  -1  -6 -13  185.64    7.09
   1   6  13  154.45    6.01
  -1  -6 -13  192.32    7.12
   1   6  13  167.80    6.70
  -1  -6 -13  177.23    6.67
  -1  -7  11    0.41    0.40
  -1  -7  10   22.81    2.23
  -1  -7   9  315.27   10.32
  -1  -7   9  318.06    8.68
  -1  -7   8  506.10   14.84
  -1  -7   8  528.83   13.10
  -1  -7   7  109.86    5.47
  -1  -7   7   95.27    5.61
  -1  -7   7  111.22    5.05
   1   7  -7  106.34    5.24
  -1  -7   6   23.27    2.74
  -1  -7   6   29.00    2.70
  -1  -7   6   24.64    2.37
  -1  -7   6   22.36    2.39
   1   7  -6   26.91    2.65
   1   7  -6   26.95    2.56
   1   7  -6   29.65    2.70
  -1  -7   5    7.49    1.40
  -1  -7   5   11.11    1.68
   1   7  -5   11.85    1.80
  -1  -7   5    7.58    1.61
  -1  -7   5    7.50    1.45
   1   7  -5    7.66    1.41
   1   7  -5    7.78    1.45
  -1  -7   4  273.44    9.12
   1   7  -4  290.15    9.71
   1   7  -4  301.07    9.75
  -1  -7   4  301.63    9.47
  -1  -7   4  268.04   10.12
  -1  -7   4  257.93    8.86
  -1  -7   4  240.87    9.26
   1   7  -4  319.67   10.09
   1   7  -4  317.99   10.09
  -1  -7   4  303.32    9.54
  -1  -7   3  254.49    8.60
  -1  -7   3  272.94    9.41
   1   7  -3  321.63   10.02
  -1  -7   3  305.90    9.44
  -1  -7   3  291.83    9.40
  -1  -7   3  276.21    9.06
   1   7  -3  297.46    9.74
   1   7  -3  329.09   10.10
   1   7  -3  334.71   10.06
  -1  -7   3  286.60   10.18
   1   7  -3  289.18    9.28
   1   7  -2  402.55   11.35
  -1  -7   2  378.42   10.96
  -1  -7   2  329.55   10.27
   1   7  -2  379.88   11.05
   1   7  -2  360.59   10.86
   1   7  -2  426.52   11.55
  -1  -7   2  315.20    9.77
  -1  -7   2  401.51   10.79
  -1  -7   2  348.22   10.67
  -1  -7   1    7.19    1.22
  -1  -7   1    5.64    1.18
  -1  -7   1    4.80    1.05
  -1  -7   1    4.12    0.92
   1   7  -1    6.08    1.23
   1   7  -1    7.08    1.32
  -1  -7   1    6.20    1.23
  -1  -7   1    4.85    1.00
   1   7  -1    6.61    1.26
   1   7  -1    7.75    1.30
  -1  -7   0   67.62    3.60
  -1  -7   0   73.43    4.18
  -1  -7   0   73.99    4.45
   1   7   0   81.34    3.94
   1   7   0   74.38    4.13
  -1  -7   0   72.38    3.95
  -1  -7   0   72.79    3.98
  -1  -7   0   57.86    3.42
  -1  -7   0   66.14    3.66
  -1  -7   0   78.90    4.53
   1   7   0   78.41    3.98
  -1  -7   0   67.60    3.60
   1   7   0   77.06    4.00
  -1  -7   0   65.28    4.04
   1   7   0   79.84    4.11
  -1  -7   0   64.81    3.59
   1   7   1 2062.31   38.79
   1   7   1 1852.43   40.32
  -1  -7  -1 2003.70   39.19
   1   7   1 1983.89   38.40
   1   7   1 2058.00   38.51
   1   7   1 2005.53   41.16
  -1  -7  -1 1876.89   40.01
  -1  -7  -1 1775.29   38.27
  -1  -7  -1 2036.35   40.78
  -1  -7  -1 1985.29   40.35
   1   7   1 2006.24   40.89
  -1  -7  -1 2000.14   40.60
  -1  -7  -1 1927.80   39.97
  -1  -7  -1 2036.47   40.21
   1   7   1 2020.26   40.56
  -1  -7  -1 2056.89   40.83
   1   7   1 2044.68   40.97
   1   7   1 2114.88   38.81
   1   7   1 1900.55   38.91
   1   7   1 2005.75   41.28
  -1  -7  -1 2088.21   40.52
  -1  -7  -1 1859.30   39.90
  -1  -7  -1 1850.23   38.45
   1   7   1 2054.15   39.07
  -1  -7  -1 1861.63   39.23
  -1  -7  -1 1932.47   39.52
  -1  -7  -1 1847.06   38.23
  -1  -7  -1 1913.79   39.88
  -1  -7  -1 2033.46   40.57
   1   7   1 1874.59   40.62
  -1  -7  -1 2151.74   41.29
  -1  -7  -1 1772.58   38.08
  -1  -7  -1 1820.96   38.33
   1   7   1 2000.42   41.13
  -1  -7  -2   28.77    2.86
   1   7   2   29.99    2.47
   1   7   2   30.07    3.08
  -1  -7  -2   30.41    2.68
   1   7   2   27.92    2.98
   1   7   2   26.06    2.91
   1   7   2   30.14    2.39
  -1  -7  -2   31.02    3.04
  -1  -7  -2   26.32    2.75
  -1  -7  -2   28.25    2.40
  -1  -7  -2   33.18    3.02
  -1  -7  -2   32.59    3.04
  -1  -7  -2   26.07    2.33
   1   7   2   31.48    2.52
  -1  -7  -2   32.83    3.13
   1   7   2   33.49    3.14
   1   7   2   29.99    3.10
  -1  -7  -2   34.17    3.21
  -1  -7  -2   28.98    2.71
   1   7   2   27.06    2.34
   1   7   2   31.27    3.22
   1   7   2   30.26    3.11
  -1  -7  -2   29.20    2.64
   1   7   2   27.73    2.36
   1   7   2   29.54    3.00
  -1  -7  -2   31.87    2.73
  -1  -7  -2   28.31    2.93
  -1  -7  -2   25.75    2.24
   1   7   2   31.66    3.00
   1   7   2   28.11    3.01
   1   7   2   29.75    3.08
   1   7   2   41.73    2.78
  -1  -7  -2   27.21    2.89
   1   7   2   40.13    2.72
   1   7   2   30.07    2.36
  -1  -7  -2   27.32    2.78
  -1  -7  -2   29.76    2.96
  -1  -7  -2   33.06    3.16
  -1  -7  -2   28.00    2.47
  -1  -7  -3   21.63    2.47
   1   7   3   22.72    2.78
   1   7   3   20.16    2.01
  -1  -7  -3   19.88    2.16
   1   7   3   21.31    2.70
  -1  -7  -3   19.96    2.49
  -1  -7  -3   20.84    2.65
  -1  -7  -3   21.77    2.63
   1   7   3   18.03    1.91
   1   7   3   20.12    2.68
   1   7   3   22.46    2.82
  -1  -7  -3   19.90    2.18
   1   7   3   19.98    2.66
  -1  -7  -3   19.64    2.48
  -1  -7  -3   20.53    2.31
  -1  -7  -3   20.19    2.48
   1   7   3   19.65    2.03
  -1  -7  -3   20.14    2.18
   1   7   3   22.63    2.88
  -1  -7  -3   18.26    2.42
   1   7   3   22.24    2.09
   1   7   3   17.13    2.37
   1   7   3   20.99    2.10
  -1  -7  -3   23.24    2.63
   1   7   3   19.65    2.50
   1   7   3   19.43    2.57
  -1  -7  -3   20.00    2.55
  -1  -7  -3   17.93    2.43
   1   7   3   16.73    1.82
   1   7   3   19.11    2.65
   1   7   3   18.91    2.59
   1   7   3   18.63    2.63
  -1  -7  -3   19.90    2.34
  -1  -7  -3   19.69    2.49
  -1  -7  -3   17.60    2.38
  -1  -7  -3   20.40    2.49
   1   7   3   19.32    1.97
  -1  -7  -3   18.93    2.47
   1   7   3   20.48    2.64
  -1  -7  -3   23.75    2.30
  -1  -7  -3   22.43    2.68
   1   7   4   82.02    5.58
   1   7   4   80.42    4.16
  -1  -7  -4   97.15    5.75
  -1  -7  -4   85.84    5.54
   1   7   4   84.63    4.42
  -1  -7  -4   87.59    5.50
   1   7   4   86.35    5.80
   1   7   4   74.33    5.20
   1   7   4   86.13    5.63
   1   7   4   84.20    5.72
  -1  -7  -4   82.16    4.71
   1   7   4   81.15    5.44
  -1  -7  -4   78.92    5.17
  -1  -7  -4   90.36    5.20
  -1  -7  -4   83.02    5.27
   1   7   4   86.88    5.50
  -1  -7  -4   86.45    5.39
   1   7   4   79.08    5.48
   1   7   4   76.64    5.35
  -1  -7  -4   90.24    5.45
  -1  -7  -4   81.10    5.22
   1   7   4   77.94    5.56
   1   7   4   80.48    4.28
  -1  -7  -4   84.54    4.74
  -1  -7  -4   89.66    5.48
  -1  -7  -4   79.44    4.55
  -1  -7  -4   88.07    5.10
   1   7   4   84.07    4.38
   1   7   4   80.61    4.28
  -1  -7  -4   86.81    5.40
  -1  -7  -4   80.89    4.96
  -1  -7  -4   84.94    5.35
  -1  -7  -4   88.30    5.56
  -1  -7  -4   78.70    5.28
   1   7   4   86.13    5.46
   1   7   4   87.76    5.84
   1   7   4   83.45    5.72
  -1  -7  -4   82.02    5.32
  -1  -7  -4   76.24    4.66
  -1  -7  -4   86.10    5.18
   1   7   4   77.43    4.19
  -1  -7  -5  269.61   10.25
  -1  -7  -5  266.17    9.85
   1   7   5  262.93    8.85
   1   7   5  260.24    8.86
   1   7   5  276.55   10.77
   1   7   5  276.26   10.74
  -1  -7  -5  246.37    9.64
   1   7   5  276.90   11.01
  -1  -7  -5  288.80   10.94
  -1  -7  -5  272.91   10.37
  -1  -7  -5  281.51   10.41
  -1  -7  -5  243.76    9.30
  -1  -7  -5  281.63   10.40
  -1  -7  -5  282.33   10.61
   1   7   5  272.66   10.43
  -1  -7  -5  257.35    9.20
  -1  -7  -5  230.69    9.13
   1   7   5  260.80    8.63
  -1  -7  -5  255.59    9.45
   1   7   5  259.03   10.39
   1   7   5  283.51   11.15
  -1  -7  -5  249.17    9.21
   1   7   5  255.23    8.80
   1   7   5  276.25   10.66
  -1  -7  -5  272.46   10.37
  -1  -7  -5  281.26   10.60
  -1  -7  -5  284.59   10.58
   1   7   5  278.09   11.00
   1   7   5  258.91   10.58
   1   7   5  265.33   11.00
   1   7   5  281.22   11.33
  -1  -7  -5  277.24   10.30
  -1  -7  -5  279.63   10.66
  -1  -7  -5  268.65   10.07
  -1  -7  -5  273.31   10.54
   1   7   5  275.27    9.10
  -1  -7  -5  271.55   10.48
  -1  -7  -6  114.86    6.49
   1   7   6  120.65    6.78
   1   7   6  117.47    6.99
   1   7   6  111.09    6.41
  -1  -7  -6  103.70    5.74
  -1  -7  -6  113.02    6.42
  -1  -7  -6  123.74    6.77
   1   7   6  114.25    6.55
   1   7   6  120.24    6.72
  -1  -7  -6  109.49    6.36
   1   7   6  108.53    6.54
  -1  -7  -6  114.84    6.15
  -1  -7  -6  113.62    6.28
  -1  -7  -6  115.87    6.34
  -1  -7  -6  101.62    5.70
  -1  -7  -6  115.40    6.39
   1   7   6  113.82    5.62
  -1  -7  -6  101.02    5.71
   1   7   6  117.94    6.46
  -1  -7  -6  111.44    6.28
   1   7   6  112.36    6.65
   1   7   6  117.95    5.64
   1   7   6  119.40    6.90
   1   7   6  110.42    5.58
   1   7   6  111.79    6.52
  -1  -7  -6  113.13    6.23
   1   7   6  117.62    5.72
   1   7   6  112.54    6.89
  -1  -7  -6  109.76    6.21
   1   7   6  117.61    6.62
  -1  -7  -6  115.66    6.03
  -1  -7  -6  111.62    6.35
   1   7   7 1601.95   35.46
  -1  -7  -7 1490.32   35.30
  -1  -7  -7 1573.75   35.09
  -1  -7  -7 1562.22   34.73
   1   7   7 1667.86   35.53
  -1  -7  -7 1512.05   34.26
   1   7   7 1666.36   33.99
   1   7   7 1432.13   34.26
  -1  -7  -7 1313.61   33.39
  -1  -7  -7 1710.25   35.35
   1   7   7 1581.83   33.74
   1   7   7 1673.50   35.05
  -1  -7  -7 1383.25   33.55
   1   7   7 1639.95   33.76
  -1  -7  -7 1497.05   34.75
   1   7   7 1551.28   35.05
   1   7   7 1536.95   32.23
   1   7   7 1647.50   35.77
   1   7   7 1601.44   35.42
   1   7   7 1564.21   34.86
   1   7   7 1556.50   32.53
   1   7   7 1309.15   33.78
  -1  -7  -7 1688.91   35.73
   1   7   7 1615.17   36.36
   1   7   7 1688.58   36.82
   1   7   7 1675.26   36.56
   1   7   7 1640.35   35.30
  -1  -7  -7 1355.70   33.34
  -1  -7  -7 1591.29   35.11
  -1  -7  -7 1582.77   34.70
   1   7   7 1696.56   35.73
  -1  -7  -8   94.12    5.64
   1   7   8  120.21    6.94
  -1  -7  -8   98.73    5.73
   1   7   8   98.27    5.97
   1   7   8  124.09    6.45
   1   7   8  107.09    5.74
  -1  -7  -8  106.65    5.99
  -1  -7  -8  112.55    6.62
   1   7   8   92.58    5.84
  -1  -7  -8   99.29    6.07
   1   7   8  110.99    5.24
   1   7   8  116.48    6.71
   1   7   8  112.38    6.57
   1   7   8  110.95    5.76
   1   7   8  108.18    5.30
  -1  -7  -8  100.88    5.82
  -1  -7  -9    1.72    0.84
   1   7   9    1.30    0.81
  -1  -7  -9    1.75    1.07
   1   7   9    1.52    0.91
  -1  -7  -9    1.82    0.89
  -1  -7  -9    1.38    0.81
   1   7   9    1.79    0.80
   1   7   9    1.65    0.93
  -1  -7  -9    1.79    0.96
  -1  -7  -9    2.36    1.04
   1   7   9    2.89    1.10
   1   7   9    2.81    1.31
   1   7   9    1.90    1.13
   1   7   9    2.03    1.08
  -1  -7 -10  456.55   13.93
   1   7  10  444.55   12.46
   1   7  10  508.54   15.93
  -1  -7 -10  491.18   14.87
  -1  -7 -10  448.15   14.02
  -1  -7 -10  504.05   14.41
   1   7  10  503.87   15.02
   1   7  10  437.46   13.85
   1   7  10  421.92   14.11
  -1  -7 -10  527.81   15.49
   1   7  11   19.22    2.59
   1   7  11   20.82    2.41
   1   7  11   19.10    2.28
  -1  -7 -11   21.29    2.39
  -1  -7 -11   21.66    2.59
  -1  -7 -11   24.80    2.77
  -1  -7 -12    8.95    1.52
   1   7  12    8.50    1.35
  -1  -7 -12    8.27    1.37
   1   7  12    9.33    1.67
   1   7  12    8.08    1.33
  -1  -7 -12    8.77    1.49
  -1  -8  10   28.11    1.97
  -1  -8   9    8.19    1.00
  -1  -8   9    9.20    1.33
  -1  -8   8  554.45   12.88
  -1  -8   8  552.68   13.50
  -1  -8   7   22.96    2.24
  -1  -8   7   20.15    2.29
  -1  -8   7   25.84    2.17
   1   8  -6   68.92    4.01
  -1  -8   6   67.81    4.03
  -1  -8   6   73.43    3.98
  -1  -8   6   61.54    4.24
  -1  -8   5    5.02    1.29
  -1  -8   5    4.69    1.11
  -1  -8   5    4.04    1.10
   1   8  -5    3.60    1.02
   1   8  -5    4.95    1.19
   1   8  -5    5.56    1.22
   1   8  -4   11.06    1.68
  -1  -8   4    8.58    1.65
  -1  -8   4    9.62    1.51
  -1  -8   4    9.98    1.58
  -1  -8   4    8.55    1.52
   1   8  -4   10.45    1.69
   1   8  -4    9.64    1.64
  -1  -8   4    9.82    1.54
   1   8  -4   10.12    1.65
  -1  -8   3  413.70   13.12
  -1  -8   3  399.95   12.37
   1   8  -3  485.58   13.26
  -1  -8   3  434.49   12.38
  -1  -8   3  443.03   12.27
   1   8  -3  448.15   12.63
  -1  -8   3  433.56   12.42
   1   8  -3  460.32   12.82
   1   8  -3  498.52   13.31
   1   8  -3  455.58   12.89
   1   8  -2  149.60    6.34
  -1  -8   2  137.52    6.02
  -1  -8   2  126.25    5.76
  -1  -8   2  139.47    5.77
  -1  -8   2  139.13    6.00
  -1  -8   2  117.48    5.33
   1   8  -2  146.22    6.19
   1   8  -2  157.21    6.52
   1   8  -2  142.15    6.24
  -1  -8   2  126.10    5.87
   1   8  -2  148.95    6.31
   1   8  -1    5.74    1.25
  -1  -8   1    4.94    1.18
   1   8  -1    6.04    1.33
  -1  -8   1    5.19    1.16
  -1  -8   1    4.31    1.06
  -1  -8   1    4.37    0.97
   1   8  -1    7.91    1.42
   1   8  -1    4.92    1.22
   1   8   0  158.59    6.43
  -1  -8   0  153.59    6.57
  -1  -8   0  145.15    6.09
  -1  -8   0  139.32    6.05
   1   8   0  168.96    6.54
   1   8   0  151.33    6.21
  -1  -8   0  130.45    5.67
  -1  -8   0  151.84    6.89
  -1  -8   0  122.94    5.47
  -1  -8   0  144.80    6.65
   1   8   0  155.27    6.49
  -1  -8   0  156.57    7.03
  -1  -8   0  135.81    5.62
   1   8   0  169.02    6.41
  -1  -8  -1 1336.13   29.72
   1   8   1 1376.71   28.33
  -1  -8  -1 1321.33   28.64
  -1  -8  -1 1235.64   27.60
  -1  -8  -1 1462.83   30.75
  -1  -8  -1 1336.30   28.38
   1   8   1 1436.01   28.25
  -1  -8  -1 1342.47   29.76
  -1  -8  -1 1179.35   27.17
  -1  -8  -1 1248.62   28.92
  -1  -8  -1 1411.33   30.20
  -1  -8  -1 1276.28   29.03
  -1  -8  -1 1240.93   28.96
  -1  -8  -1 1080.71   26.97
  -1  -8  -1 1340.50   29.38
   1   8   1 1382.81   27.67
  -1  -8  -1 1295.99   29.08
   1   8   1 1401.66   27.87
  -1  -8  -1 1310.49   29.55
   1   8   1 1420.12   28.34
   1   8   1 1360.76   28.49
  -1  -8  -1 1289.89   29.41
  -1  -8  -1 1244.64   29.17
  -1  -8  -1 1304.62   29.49
  -1  -8  -1 1205.02   27.51
   1   8   1 1391.21   28.08
  -1  -8  -2 1276.69   28.13
  -1  -8  -2 1268.37   27.60
   1   8   2 1274.25   29.15
  -1  -8  -2 1166.35   27.32
  -1  -8  -2 1335.37   28.39
   1   8   2 1281.20   29.60
   1   8   2 1225.91   29.59
  -1  -8  -2 1197.74   27.05
  -1  -8  -2 1284.59   29.45
  -1  -8  -2 1281.16   29.37
  -1  -8  -2 1338.86   29.43
   1   8   2 1254.99   26.99
  -1  -8  -2 1304.37   29.80
   1   8   2 1294.91   29.43
  -1  -8  -2 1251.30   29.36
  -1  -8  -2 1270.05   29.04
   1   8   2 1273.60   27.16
   1   8   2 1279.88   27.49
   1   8   2 1325.48   27.60
   1   8   2 1223.92   27.38
  -1  -8  -2 1353.00   29.90
   1   8   2 1309.33   27.44
  -1  -8  -2 1308.58   29.19
   1   8   2 1296.76   30.05
  -1  -8  -2 1326.02   29.63
   1   8   2 1276.17   29.92
   1   8   2 1323.98   29.93
   1   8   2 1301.33   30.23
   1   8   2 1325.84   30.03
   1   8   2 1384.62   27.57
   1   8   2 1275.07   29.75
  -1  -8  -2 1289.66   29.11
  -1  -8  -2 1248.70   28.98
  -1  -8  -2 1293.27   29.45
   1   8   2 1270.81   27.09
   1   8   3   53.59    4.29
  -1  -8  -3   47.60    3.51
   1   8   3   57.20    4.47
   1   8   3   54.61    3.48
   1   8   3   51.83    4.15
   1   8   3   54.34    4.52
  -1  -8  -3   53.24    3.56
  -1  -8  -3   57.54    4.27
  -1  -8  -3   59.96    4.36
   1   8   3   57.10    3.64
   1   8   3   51.03    3.47
  -1  -8  -3   52.40    3.63
  -1  -8  -3   62.21    4.47
   1   8   3   52.35    4.17
  -1  -8  -3   49.48    3.62
   1   8   3   54.75    3.51
  -1  -8  -3   54.29    4.22
  -1  -8  -3   53.18    4.22
  -1  -8  -3   53.76    4.14
   1   8   3   55.56    3.51
  -1  -8  -3   51.06    4.18
  -1  -8  -3   55.46    3.91
  -1  -8  -3   57.04    4.39
   1   8   3   48.12    3.30
   1   8   3   48.32    4.25
  -1  -8  -3   53.98    4.28
   1   8   3   56.99    4.48
   1   8   3   53.38    4.45
  -1  -8  -3   57.17    4.29
   1   8   3   51.06    4.36
   1   8   3   51.95    4.38
   1   8   3   55.42    3.52
   1   8   3   56.76    4.48
  -1  -8  -3   56.92    4.36
  -1  -8  -3   58.36    4.03
  -1  -8  -3   55.73    4.32
   1   8   4 1499.42   34.27
   1   8   4 1401.05   30.85
   1   8   4 1460.70   34.32
   1   8   4 1507.93   34.12
   1   8   4 1407.64   30.76
   1   8   4 1509.96   34.00
   1   8   4 1445.85   33.53
  -1  -8  -4 1454.91   31.29
   1   8   4 1444.29   33.95
  -1  -8  -4 1491.91   33.39
   1   8   4 1498.54   33.62
   1   8   4 1365.52   30.67
   1   8   4 1392.73   30.66
  -1  -8  -4 1495.32   33.33
  -1  -8  -4 1498.57   32.01
  -1  -8  -4 1572.92   33.80
  -1  -8  -4 1456.12   33.22
   1   8   4 1523.56   33.68
  -1  -8  -4 1494.98   33.75
  -1  -8  -4 1568.60   34.21
  -1  -8  -4 1617.72   32.97
  -1  -8  -4 1634.48   32.97
   1   8   4 1485.33   34.37
  -1  -8  -4 1456.73   33.34
  -1  -8  -4 1542.55   33.84
  -1  -8  -4 1484.86   33.33
  -1  -8  -4 1536.15   32.95
  -1  -8  -4 1431.23   33.12
   1   8   4 1408.96   33.70
   1   8   4 1416.85   31.02
  -1  -8  -4 1469.33   33.58
   1   8   4 1538.25   34.74
  -1  -8  -4 1525.73   33.88
  -1  -8  -4 1441.25   31.87
   1   8   5   34.71    3.47
   1   8   5   33.18    3.49
   1   8   5   30.03    3.25
  -1  -8  -5   34.63    3.49
  -1  -8  -5   30.66    2.98
   1   8   5   36.30    3.62
  -1  -8  -5   38.50    3.57
   1   8   5   37.17    3.64
   1   8   5   34.87    3.61
  -1  -8  -5   36.20    3.45
  -1  -8  -5   35.02    3.24
  -1  -8  -5   32.00    3.28
   1   8   5   31.72    3.56
  -1  -8  -5   29.86    2.96
  -1  -8  -5   37.53    3.54
   1   8   5   31.80    2.80
   1   8   5   34.20    3.42
   1   8   5   30.23    2.72
  -1  -8  -5   32.60    3.33
   1   8   5   27.37    2.64
   1   8   5   32.54    3.56
  -1  -8  -5   41.33    3.76
  -1  -8  -5   36.04    3.52
  -1  -8  -5   38.55    3.65
  -1  -8  -5   32.73    3.34
   1   8   5   33.33    2.91
  -1  -8  -5   33.11    3.39
   1   8   5   29.30    3.44
  -1  -8  -5   33.00    3.30
  -1  -8  -5   30.72    3.13
  -1  -8  -5   31.38    3.14
   1   8   5   35.07    3.65
   1   8   6   19.42    2.64
   1   8   6   18.60    2.58
   1   8   6   21.37    2.68
   1   8   6   24.45    3.10
  -1  -8  -6   19.86    2.67
  -1  -8  -6   17.56    2.56
   1   8   6   20.31    2.70
   1   8   6   17.31    2.54
  -1  -8  -6   22.78    2.67
  -1  -8  -6   21.01    2.60
  -1  -8  -6   18.04    2.44
  -1  -8  -6   20.36    2.60
  -1  -8  -6   20.96    2.52
  -1  -8  -6   18.33    2.51
   1   8   6   19.11    2.26
   1   8   6   18.57    2.72
   1   8   6   21.88    2.76
   1   8   6   18.74    2.23
   1   8   6   20.80    2.68
  -1  -8  -6   18.97    2.51
   1   8   6   20.24    2.34
   1   8   6   16.45    2.11
  -1  -8  -6   19.20    2.50
   1   8   6   19.35    2.74
  -1  -8  -6   18.52    2.54
   1   8   6   19.80    2.70
  -1  -8  -6   22.22    2.70
  -1  -8  -6   23.71    2.80
  -1  -8  -6   22.15    2.73
  -1  -8  -6   21.12    2.62
  -1  -8  -6   20.50    2.66
  -1  -8  -6   17.70    2.30
  -1  -8  -6   17.69    2.48
   1   8   7  125.13    6.70
   1   8   7  116.40    6.43
  -1  -8  -7  120.82    6.39
  -1  -8  -7  117.23    6.32
   1   8   7  110.18    6.20
   1   8   7  106.46    6.01
   1   8   7  115.54    6.35
   1   8   7  113.22    6.44
  -1  -8  -7  122.60    6.28
  -1  -8  -7  114.71    6.03
   1   8   7  112.95    5.67
   1   8   7  111.68    6.08
   1   8   7  106.49    6.07
  -1  -8  -7  111.09    6.06
  -1  -8  -7  118.98    6.36
   1   8   7  109.98    6.06
  -1  -8  -7  104.46    6.08
   1   8   7  110.32    6.10
   1   8   7  119.76    6.40
   1   8   7  108.56    6.27
   1   8   7  115.38    6.67
  -1  -8  -7  108.24    6.05
  -1  -8  -7  122.84    6.10
  -1  -8  -7  112.18    6.03
   1   8   7  121.93    6.84
   1   8   7  115.49    5.65
  -1  -8  -7  113.69    6.09
  -1  -8  -7  109.24    5.98
  -1  -8  -7  111.32    5.95
  -1  -8  -7  119.00    6.45
   1   8   8  192.45    8.37
  -1  -8  -8  201.44    8.10
   1   8   8  179.37    8.13
  -1  -8  -8  172.98    7.41
  -1  -8  -8  179.14    7.68
   1   8   8  167.33    7.59
   1   8   8  178.95    7.22
   1   8   8  172.16    7.49
  -1  -8  -8  175.88    7.88
   1   8   8  172.30    7.04
   1   8   8  156.75    6.29
   1   8   8  187.58    8.30
   1   8   8  177.97    7.64
  -1  -8  -8  202.05    8.50
   1   8   9  212.62    8.64
  -1  -8  -9  216.95    8.15
   1   8   9  200.00    8.04
  -1  -8  -9  232.60    8.93
  -1  -8  -9  241.99    8.61
   1   8   9  203.17    8.20
  -1  -8  -9  207.29    8.19
   1   8   9  204.86    7.60
   1   8   9  187.24    7.46
  -1  -8  -9  225.18    8.66
   1   8   9  200.30    7.46
   1   8   9  176.85    6.53
   1   8   9  206.43    8.27
   1   8  10   81.66    4.72
   1   8  10   75.17    4.40
  -1  -8 -10   83.90    4.51
   1   8  10   72.53    3.89
  -1  -8 -10   79.87    4.66
  -1  -8 -10   84.13    4.83
   1   8  10   73.43    3.90
  -1  -8 -10   89.31    4.65
  -1  -8 -11   88.17    4.23
   1   8  11   77.68    3.97
   1   8  11   82.06    4.23
  -1  -8 -11   94.47    4.61
  -1  -8 -11   76.46    3.93
   1   8  11   81.07    4.50
  -1  -8 -11   94.99    4.59
  -1  -9   8    5.00    0.81
  -1  -9   8    5.15    0.89
  -1  -9   8    5.00    0.78
  -1  -9   7   21.83    1.98
  -1  -9   7   20.49    1.83
  -1  -9   7   22.02    1.77
  -1  -9   6  184.21    6.87
  -1  -9   6  196.68    6.46
  -1  -9   6  191.00    6.67
  -1  -9   5   17.49    1.91
  -1  -9   5   18.63    1.86
  -1  -9   5   17.96    2.03
  -1  -9   4   37.73    3.08
  -1  -9   4   39.50    2.99
   1   9  -4   46.70    3.18
  -1  -9   4   41.75    2.89
   1   9  -3  778.99   18.00
  -1  -9   3  667.97   17.64
  -1  -9   3  715.94   17.75
   1   9  -3  802.40   18.31
   1   9  -3  786.46   18.46
   1   9  -3  744.48   18.00
  -1  -9   3  723.41   17.25
  -1  -9   3  709.61   18.34
   1   9  -2   79.64    4.38
   1   9  -2   82.04    4.51
  -1  -9   2   73.80    4.23
  -1  -9   2   69.92    4.40
   1   9  -2   84.12    4.53
   1   9  -2   74.63    4.38
   1   9  -2   80.86    4.50
  -1  -9   2   68.64    4.16
  -1  -9   2   71.30    4.15
  -1  -9   1  177.35    7.20
   1   9  -1  196.24    7.37
  -1  -9   1  190.48    7.30
   1   9  -1  187.06    7.24
   1   9  -1  191.73    7.50
   1   9  -1  204.45    7.47
   1   9  -1  192.22    7.37
  -1  -9   1  170.88    7.01
   1   9   0   76.48    4.38
   1   9   0   78.20    4.44
  -1  -9   0   83.12    5.02
   1   9   0   83.28    4.52
  -1  -9   0   75.38    4.68
  -1  -9   0   70.27    4.67
   1   9   0   82.24    4.64
  -1  -9   0   68.72    4.21
  -1  -9   0   78.76    4.57
  -1  -9  -1   24.94    2.66
  -1  -9  -1   23.72    2.56
  -1  -9  -1   25.28    2.72
  -1  -9  -1   19.46    2.26
  -1  -9  -1   20.80    2.63
  -1  -9  -1   17.59    2.30
  -1  -9  -1   17.31    2.17
   1   9   1   19.17    2.17
  -1  -9  -1   20.98    2.38
  -1  -9  -1   15.83    2.27
  -1  -9  -1   17.37    2.10
   1   9   1   18.78    2.20
   1   9   1   16.89    2.04
  -1  -9  -1   17.51    2.44
   1   9   1   16.88    2.05
  -1  -9  -1   17.46    2.36
  -1  -9  -1   23.52    2.53
  -1  -9  -1   22.38    2.64
  -1  -9  -1   22.74    2.53
  -1  -9  -1   19.31    2.37
  -1  -9  -2    1.44    0.82
   1   9   2    1.45    0.88
  -1  -9  -2    1.70    0.85
   1   9   2    1.18    0.69
   1   9   2    1.24    0.87
  -1  -9  -2    0.36    0.48
   1   9   2    1.55    0.90
  -1  -9  -2    1.28    0.72
  -1  -9  -2    1.35    0.73
   1   9   2    2.11    0.89
  -1  -9  -2    0.42    0.45
  -1  -9  -2    1.02    0.75
   1   9   2    0.87    0.63
  -1  -9  -2   -0.13    0.60
   1   9   2    0.66    0.64
  -1  -9  -2    1.58    0.79
   1   9   2    0.94    0.76
   1   9   2    1.38    0.91
  -1  -9  -2    0.60    0.63
   1   9   2    0.56    0.57
  -1  -9  -2    0.74    0.57
   1   9   2    0.54    0.52
   1   9   2    1.19    0.88
  -1  -9  -2    1.54    0.79
  -1  -9  -2    0.60    0.66
  -1  -9  -2    1.02    0.75
   1   9   2    1.88    0.98
   1   9   2    0.34    0.57
  -1  -9  -2    1.49    0.82
  -1  -9  -2    1.41    0.82
   1   9   2    1.23    0.66
   1   9   2    0.90    0.78
  -1  -9  -3   23.86    2.79
   1   9   3   21.20    2.67
  -1  -9  -3   24.54    2.84
   1   9   3   21.04    2.27
  -1  -9  -3   24.44    2.48
   1   9   3   26.51    2.97
   1   9   3   22.63    2.77
   1   9   3   21.92    2.27
   1   9   3   23.54    2.33
  -1  -9  -3   25.99    2.89
  -1  -9  -3   22.82    2.65
  -1  -9  -3   23.38    2.66
   1   9   3   25.74    2.79
  -1  -9  -3   23.42    2.69
  -1  -9  -3   23.80    2.43
  -1  -9  -3   23.04    2.47
  -1  -9  -3   21.45    2.58
   1   9   3   25.37    2.84
   1   9   3   25.52    2.49
   1   9   3   23.38    2.63
  -1  -9  -3   24.25    2.73
  -1  -9  -3   26.83    3.11
  -1  -9  -3   22.75    2.70
  -1  -9  -3   19.62    2.12
   1   9   3   22.86    2.32
  -1  -9  -3   21.07    2.61
   1   9   3   24.32    2.94
  -1  -9  -3   21.22    2.71
   1   9   3   23.16    2.88
   1   9   3   22.16    2.23
   1   9   3   20.84    2.69
   1   9   3   20.13    2.63
   1   9   3   23.98    2.88
  -1  -9  -3   24.27    2.86
  -1  -9  -3   25.43    2.55
   1   9   3   24.09    2.89
  -1  -9  -3   21.47    2.34
  -1  -9  -4  508.21   15.26
   1   9   4  510.90   15.31
   1   9   4  507.85   15.06
  -1  -9  -4  543.89   15.66
   1   9   4  495.77   13.54
  -1  -9  -4  507.78   14.29
  -1  -9  -4  482.41   14.89
   1   9   4  511.62   15.47
   1   9   4  513.22   15.67
  -1  -9  -4  485.53   14.72
  -1  -9  -4  499.14   14.86
  -1  -9  -4  511.17   15.00
  -1  -9  -4  518.93   14.45
  -1  -9  -4  536.62   15.26
   1   9   4  487.33   13.36
  -1  -9  -4  493.15   14.87
   1   9   4  516.54   15.84
   1   9   4  517.53   15.25
   1   9   4  487.25   15.27
   1   9   4  511.01   14.93
  -1  -9  -4  524.50   15.50
  -1  -9  -4  502.55   15.24
  -1  -9  -4  479.03   13.84
  -1  -9  -4  520.32   15.75
   1   9   4  512.04   15.66
   1   9   4  506.91   13.69
   1   9   4  512.29   15.65
   1   9   4  522.75   15.84
  -1  -9  -4  501.08   13.92
   1   9   4  516.28   15.55
   1   9   4  487.58   13.29
  -1  -9  -4  501.69   15.13
  -1  -9  -4  471.39   13.46
   1   9   4  503.87   13.79
  -1  -9  -4  481.37   14.96
  -1  -9  -5    0.51    0.61
  -1  -9  -5    0.50    0.65
   1   9   5    0.70    0.77
   1   9   5    3.46    1.20
  -1  -9  -5    0.12    0.52
  -1  -9  -5    0.36    0.61
   1   9   5    0.14    0.59
  -1  -9  -5    0.80    0.61
   1   9   5    0.36    0.63
   1   9   5    4.01    1.26
   1   9   5    0.71    0.72
  -1  -9  -5    0.10    0.52
  -1  -9  -5    0.59    0.67
   1   9   5    0.95    0.65
   1   9   5    1.59    0.89
   1   9   5    0.27    0.69
   1   9   5    1.72    1.01
   1   9   5    3.00    1.11
   1   9   5    2.58    1.06
   1   9   5    2.47    1.12
  -1  -9  -5    0.36    0.56
  -1  -9  -5    0.37    0.66
   1   9   5    2.31    1.09
  -1  -9  -5    0.38    0.60
  -1  -9  -5    0.83    0.77
  -1  -9  -5    0.31    0.52
  -1  -9  -5    0.79    0.92
  -1  -9  -5    0.12    0.65
  -1  -9  -5    0.96    0.73
   1   9   5    2.13    1.11
  -1  -9  -5    0.72    0.73
  -1  -9  -5    0.77    0.88
   1   9   6  213.03    8.58
  -1  -9  -6  223.55    8.88
   1   9   6  216.35    8.78
   1   9   6  206.10    8.61
   1   9   6  210.36    7.58
   1   9   6  214.76    8.83
  -1  -9  -6  209.60    8.49
  -1  -9  -6  200.70    8.26
  -1  -9  -6  220.12    8.59
  -1  -9  -6  211.52    8.46
  -1  -9  -6  219.75    8.08
   1   9   6  213.66    8.60
   1   9   6  207.01    7.62
  -1  -9  -6  207.81    8.68
   1   9   6  211.13    8.49
  -1  -9  -6  210.29    8.30
   1   9   6  204.70    8.36
  -1  -9  -6  202.57    8.35
  -1  -9  -6  199.48    7.92
  -1  -9  -6  208.55    8.55
   1   9   6  209.51    8.96
   1   9   6  213.57    8.77
  -1  -9  -6  230.83    8.27
   1   9   6  207.11    8.76
  -1  -9  -6  220.54    8.75
   1   9   6  211.35    8.89
   1   9   6  214.45    9.03
  -1  -9  -6  209.29    8.20
  -1  -9  -6  213.58    8.50
  -1  -9  -6  211.21    8.40
  -1  -9  -6  207.59    8.52
  -1  -9  -7  270.17    9.61
   1   9   7  263.59    9.42
  -1  -9  -7  270.52    9.67
  -1  -9  -7  275.04    9.96
   1   9   7  278.52    9.35
   1   9   7  266.97    8.75
   1   9   7  267.14    9.62
   1   9   7  262.84    9.50
   1   9   7  270.81    9.69
   1   9   7  270.39   10.02
  -1  -9  -7  271.28    9.43
  -1  -9  -7  268.51    9.37
  -1  -9  -7  280.83    9.59
   1   9   7  257.03    9.34
   1   9   7  272.97    9.47
  -1  -9  -7  275.95    9.45
   1   9   7  265.55    9.38
  -1  -9  -7  263.31    9.27
  -1  -9  -7  261.51    9.28
   1   9   7  277.20    9.67
   1   9   7  274.36    9.87
   1   9   7  278.28    9.84
  -1  -9  -7  276.12    9.18
  -1  -9  -7  267.83    9.20
   1   9   7  259.29    9.46
   1   9   7  275.77   10.13
   1   9   7  256.67    8.52
  -1  -9  -7  259.26    9.37
   1   9   7  242.27    9.29
  -1  -9  -7  275.52    9.99
  -1  -9  -7  286.15    9.28
  -1  -9  -7  260.15    9.45
   1   9   8  314.73   10.04
   1   9   8  322.14   10.05
   1   9   8  321.36   10.11
   1   9   8  325.26   10.26
   1   9   8  325.20   10.21
   1   9   8  325.18   10.20
   1   9   8  330.18    9.62
   1   9   8  322.53    9.63
   1   9   8  328.18   10.07
   1   9   8  331.88   10.27
   1   9   8  294.04    9.95
   1   9   8  324.35   10.15
   1   9   8  324.71   10.75
   1   9   8  331.86   10.36
  -1  -9  -8  323.67   10.12
   1   9   8  323.91   10.40
   1   9   8  329.11   10.37
  -1  -9  -8  367.49   10.31
   1   9   8  333.64   10.43
   1   9   8  327.00   10.73
  -1  -9  -8  351.28   10.57
   1   9   9  178.79    6.59
   1   9   9  189.67    6.97
   1   9   9  179.99    6.26
   1   9   9  175.83    6.46
  -1  -9  -9  193.26    6.89
   1   9   9  189.27    7.01
   1   9   9  179.13    6.21
   1   9   9  185.95    6.99
  -1  -9  -9  213.25    6.88
  -1  -9  -9  201.90    7.14
   1   9  10  387.63    9.77
   1   9  10  391.00    9.79
   1   9  10  400.36   10.32
  -1  -9 -10  431.84   10.76
  -1  -9 -10  450.47   11.04
   1   9  10  404.07   10.68
  -1 -10   6   19.36    1.60
  -1 -10   6   19.89    1.64
   1  10  -6   23.57    1.77
   1  10  -6   21.63    1.70
  -1 -10   5  362.39    9.21
  -1 -10   5  376.54    9.77
  -1 -10   4   58.51    3.40
   1  10  -4   71.32    3.61
  -1 -10   4   67.63    3.56
  -1 -10   4   62.45    3.14
   1  10  -4   72.28    3.50
   1  10  -3  359.62    9.89
   1  10  -3  362.59    9.70
  -1 -10   2  100.02    4.67
  -1 -10   2   88.28    4.46
  -1 -10   2   87.17    4.58
   1  10  -2   98.77    4.60
   1  10  -2  105.47    4.68
  -1 -10   1  201.84    7.14
  -1 -10   1  189.29    7.10
   1  10  -1  217.74    7.44
  -1 -10   1  180.34    6.97
   1  10  -1  210.77    7.28
  -1 -10   1  183.15    7.23
   1  10  -1  214.60    7.31
  -1 -10   0  148.03    6.26
   1  10   0  160.66    6.31
   1  10   0  163.25    6.32
   1  10   0  165.46    6.37
  -1 -10   0  150.21    6.19
  -1 -10  -1  484.52   13.50
  -1 -10  -1  506.26   14.50
   1  10   1  519.98   13.52
  -1 -10  -1  487.84   13.35
   1  10   1  516.26   13.27
  -1 -10  -1  499.11   14.18
   1  10   1  536.16   13.51
  -1 -10  -1  500.57   14.37
  -1 -10  -2   20.96    2.38
   1  10   2   20.62    2.38
  -1 -10  -2   20.13    2.17
  -1 -10  -2   22.46    2.39
  -1 -10  -2   28.31    2.66
  -1 -10  -2   20.19    2.34
   1  10   2   27.44    2.45
  -1 -10  -2   20.01    2.45
   1  10   2   24.08    2.53
   1  10   2   23.67    2.24
   1  10   2   24.29    2.60
  -1 -10  -2   21.38    2.33
   1  10   2   21.18    2.43
  -1 -10  -2   22.12    2.45
   1  10   2   23.80    2.51
   1  10   2   20.89    2.45
  -1 -10  -2   20.98    2.41
  -1 -10  -2   21.52    2.23
  -1 -10  -2   21.91    2.56
  -1 -10  -2   22.56    2.45
  -1 -10  -2   21.76    2.51
   1  10   2   22.42    2.53
   1  10   2   23.20    2.53
  -1 -10  -2   21.72    2.38
   1  10   2   19.31    2.27
  -1 -10  -2   20.82    2.49
  -1 -10  -2   21.78    2.40
   1  10   2   23.58    2.60
   1  10   3    0.21    0.46
  -1 -10  -3    0.32    0.56
   1  10   3    0.34    0.68
   1  10   3    0.11    0.51
  -1 -10  -3    0.32    0.57
   1  10   3    0.24    0.55
  -1 -10  -3    0.33    0.59
  -1 -10  -3    0.33    0.56
   1  10   3   -0.11    0.60
   1  10   3    0.32    0.52
   1  10   3    0.11    0.48
  -1 -10  -3    0.60    0.64
  -1 -10  -3   -0.10    0.57
  -1 -10  -3    0.20    0.53
  -1 -10  -3    0.50    0.57
  -1 -10  -3    0.10    0.49
   1  10   3    0.30    0.48
   1  10   3    0.21    0.56
  -1 -10  -3    0.35    0.47
  -1 -10  -3    0.65    0.70
  -1 -10  -3    0.23    0.64
   1  10   3    0.11    0.54
  -1 -10  -3   -0.11    0.53
   1  10   3    0.55    0.67
   1  10   3    0.11    0.47
   1  10   3    0.08    0.44
  -1 -10  -3    0.45    0.61
  -1 -10  -3    0.21    0.55
  -1 -10  -3    0.11    0.56
   1  10   4  441.49   13.30
   1  10   4  479.42   13.60
   1  10   4  462.09   13.60
   1  10   4  475.08   12.40
   1  10   4  486.23   13.84
   1  10   4  485.14   13.76
   1  10   4  480.02   13.84
   1  10   4  470.91   13.13
  -1 -10  -4  467.64   12.56
  -1 -10  -4  443.70   13.06
  -1 -10  -4  455.00   13.21
  -1 -10  -4  454.30   13.22
  -1 -10  -4  457.55   13.86
  -1 -10  -4  494.27   13.52
   1  10   4  469.44   12.24
  -1 -10  -4  441.91   13.56
   1  10   4  474.49   13.42
  -1 -10  -4  459.19   13.60
  -1 -10  -4  464.90   13.53
  -1 -10  -4  442.87   12.36
   1  10   4  457.27   13.62
   1  10   4  481.95   14.00
   1  10   4  467.26   13.77
  -1 -10  -4  443.45   13.26
   1  10   4  464.50   13.62
   1  10   4  478.45   13.78
  -1 -10  -4  471.05   13.58
   1  10   4  485.95   12.26
  -1 -10  -4  438.53   13.66
  -1 -10  -4  461.58   13.40
  -1 -10  -4  448.87   13.33
  -1 -10  -4  447.40   13.45
  -1 -10  -5   28.48    2.78
  -1 -10  -5   25.10    2.61
  -1 -10  -5   27.73    2.65
   1  10   5   28.78    2.71
  -1 -10  -5   26.72    2.65
  -1 -10  -5   25.33    2.68
   1  10   5   29.18    2.81
   1  10   5   27.44    2.76
  -1 -10  -5   29.84    2.45
  -1 -10  -5   24.42    2.46
  -1 -10  -5   22.87    2.44
   1  10   5   27.59    2.69
   1  10   5   29.10    2.73
   1  10   5   29.46    2.39
   1  10   5   29.04    2.64
  -1 -10  -5   25.84    2.72
   1  10   5   26.41    2.74
   1  10   5   27.96    2.76
   1  10   5   26.11    2.64
  -1 -10  -5   30.98    2.83
   1  10   5   30.36    2.86
   1  10   5   27.74    2.75
   1  10   5   28.68    2.80
  -1 -10  -5   26.06    2.56
   1  10   5   25.65    2.64
  -1 -10  -5   26.27    2.34
  -1 -10  -5   26.71    2.75
  -1 -10  -5   27.25    2.64
   1  10   5   29.17    2.36
  -1 -10  -5   27.40    2.70
  -1 -10  -6  339.22   10.40
   1  10   6  355.51   10.67
  -1 -10  -6  309.70   10.60
  -1 -10  -6  332.24   10.39
   1  10   6  354.20   11.00
  -1 -10  -6  336.28   10.61
   1  10   6  359.29   10.93
   1  10   6  350.07   10.80
   1  10   6  366.75   10.93
   1  10   6  349.21   10.74
   1  10   6  366.14   10.20
  -1 -10  -6  367.39   10.68
   1  10   6  342.57   10.61
   1  10   6  358.29    9.79
   1  10   6  340.53   10.36
   1  10   6  362.12   10.67
   1  10   6  361.56   11.09
  -1 -10  -6  311.71   10.53
  -1 -10  -6  362.94   10.87
  -1 -10  -6  367.13   11.00
  -1 -10  -6  339.19   10.74
   1  10   6  346.65   10.87
   1  10   6  345.56   10.82
   1  10   6  352.27    9.67
   1  10   6  322.78   10.52
  -1 -10  -6  343.88   10.43
  -1 -10  -6  351.47   10.65
  -1 -10  -6  356.06    9.92
  -1 -10  -6  340.49    9.88
  -1 -10  -6  327.93   10.43
  -1 -10  -6  352.83   10.77
   1  10   7    7.58    1.29
  -1 -10  -7    8.82    1.45
   1  10   7   10.31    1.49
  -1 -10  -7    9.17    1.49
   1  10   7    7.84    1.22
   1  10   7    8.49    1.39
   1  10   7    9.92    1.55
   1  10   7    8.80    1.38
   1  10   7    8.87    1.43
  -1 -10  -7    8.64    1.24
  -1 -10  -7    9.65    1.43
  -1 -10  -7   10.55    1.48
  -1 -10  -7    7.38    1.27
   1  10   7    8.18    1.20
   1  10   7    9.13    1.38
   1  10   7    9.68    1.41
  -1 -10  -7    9.42    1.30
  -1 -10  -7   10.85    1.55
   1  10   7   10.66    1.34
   1  10   7    9.13    1.48
   1  10   7    9.33    1.46
   1  10   7    9.19    1.43
   1  10   7    9.05    1.43
  -1 -10  -7    9.28    1.32
  -1 -10  -7   10.13    1.49
  -1 -10  -7    8.82    1.38
  -1 -10  -7    8.86    1.39
  -1 -10  -7    7.99    1.37
   1  10   7    9.39    1.47
   1  10   8    0.26    0.37
   1  10   8    0.19    0.36
   1  10   8    0.07    0.35
   1  10   8    0.44    0.46
   1  10   8    0.14    0.35
  -1 -10  -8    0.32    0.34
   1  10   8    0.26    0.36
   1  10   8    0.13    0.32
   1  10   8    0.16    0.41
   1  10   8    2.15    0.65
   1  10   8    0.88    0.51
   1  10   8    0.40    0.42
  -1 -10  -8    0.28    0.36
   1  10   8    0.26    0.40
   1  10   8    0.10    0.35
   1  10   8    0.28    0.33
  -1 -10  -8    0.06    0.34
   1  11  -3   76.53    3.24
  -1 -11   3   68.13    3.05
   1  11  -3   70.28    3.09
   1  11  -3   71.63    3.06
   1  11  -2  248.13    6.80
   1  11  -2  251.19    6.99
   1  11  -2  235.35    6.76
   1  11  -2  239.35    6.78
   1  11  -1    2.15    0.66
  -1 -11   1    2.15    0.66
   1  11  -1    1.78    0.61
   1  11  -1    2.92    0.76
   1  11  -1    1.53    0.57
  -1 -11   1    1.83    0.62
   1  11   0  516.31   12.11
   1  11   0  536.77   12.15
   1  11   0  507.24   12.42
   1  11   0  505.82   12.09
   1  11   1  123.63    4.74
  -1 -11  -1  106.88    4.55
  -1 -11  -1  110.38    4.91
  -1 -11  -1  100.28    4.40
   1  11   1  110.50    4.72
  -1 -11  -1  102.43    4.71
   1  11   1  115.44    4.52
   1  11   2  395.72   10.50
   1  11   2  420.76   10.37
   1  11   2  410.07   10.15
  -1 -11  -2  379.78   10.67
  -1 -11  -2  380.11   10.16
  -1 -11  -2  378.23   10.77
  -1 -11  -2  389.40   10.93
   1  11   3   25.10    2.06
   1  11   3   24.83    2.21
  -1 -11  -3   26.28    2.23
   1  11   3   26.00    2.04
  -1 -11  -3   25.05    2.20
   1  11   3   26.15    2.25
   1  11   3   27.66    2.36
   1  11   3   27.17    2.32
  -1 -11  -3   27.04    2.37
  -1 -11  -3   23.41    2.06
   1  11   3   22.10    2.10
   1  11   3   25.19    1.92
   1  11   3   25.16    2.21
  -1 -11  -3   24.81    2.26
  -1 -11  -3   23.88    2.13
  -1 -11  -3   22.47    2.15
  -1 -11  -3   22.92    2.13
   1  11   3   25.33    2.18
  -1 -11  -3   24.01    1.96
   1  11   3   25.54    2.17
  -1 -11  -3   25.55    2.13
  -1 -11  -3   24.59    2.17
  -1 -11  -3   25.41    2.13
  -1 -11  -4  104.50    4.50
   1  11   4  106.59    4.13
   1  11   4  108.91    4.32
  -1 -11  -4  102.26    4.45
   1  11   4   97.85    4.52
   1  11   4  109.18    4.84
  -1 -11  -4  107.71    4.77
  -1 -11  -4  100.86    4.59
   1  11   4  103.15    4.68
  -1 -11  -4  104.25    4.49
  -1 -11  -4  100.52    4.62
   1  11   4  112.04    4.69
  -1 -11  -4  104.43    4.78
  -1 -11  -4  102.55    4.58
   1  11   4  113.89    4.79
  -1 -11  -4   93.89    4.41
  -1 -11  -4   95.62    4.51
   1  11   4  101.06    4.51
  -1 -11  -4  105.73    4.20
   1  11   4  111.74    4.76
  -1 -11  -4   99.37    4.50
   1  11   4  108.20    4.72
   1  11   5  263.03    7.92
  -1 -11  -5  249.64    7.75
   1  11   5  261.30    7.85
  -1 -11  -5  255.09    7.86
  -1 -11  -5  245.32    7.45
  -1 -11  -5  229.99    7.31
  -1 -11  -5  215.79    7.38
   1  11   5  251.98    7.71
  -1 -11  -5  259.40    7.61
   1  11   5  260.51    7.41
   1  11   5  254.81    7.64
  -1 -11  -5  248.40    7.00
  -1 -11  -5  255.10    7.72
   1  11   5  261.33    7.78
   1  11   5  243.24    7.62
  -1 -11  -5  221.64    7.42
   1  11   5  266.65    7.99
   1  11   5  256.49    7.19
  -1 -11  -5  251.46    7.69
  -1 -11  -5  240.54    7.57
   1  11   5  257.39    7.69
   1  11   5  256.44    7.73
   1  11   5  258.95    6.99
  -1 -11  -5  249.88    7.62
   1  11   5  251.77    7.63
  -1 -11  -6  296.78    8.37
   1  11   6  323.73    8.62
   1  11   6  329.50    8.66
   1  11   6  333.00    8.76
   1  11   6  337.91    8.86
  -1 -11  -6  305.04    8.42
   1  11   6  335.43    8.88
  -1 -11  -6  322.80    8.57
  -1 -11  -6  295.92    8.47
  -1 -11  -6  300.89    8.59
   1  11   6  316.36    8.64
   1  11   6  332.00    8.77
  -1 -11  -6  328.28    8.77
  -1 -11  -6  299.46    8.62
   1  11   6  342.94    9.02
   1  11   6  323.02    8.76
  -1 -11  -6  295.06    8.51
   2  -9  -6  512.94   11.24
  -2   9   6  478.65   11.08
   2  -9  -6  502.79   11.03
   2  -9  -6  491.57   11.01
  -2   9   6  440.76   10.16
  -2   9   6  446.27   11.02
  -2   9   6  484.51   11.55
  -2   9   5    6.62    1.14
  -2   9   5    6.56    1.12
   2  -9  -5    6.21    1.18
  -2   9   5    6.87    1.17
   2  -9  -5    7.40    1.26
  -2   9   5    6.13    1.13
  -2   9   5    7.53    1.27
  -2   9   5    6.17    1.10
   2  -9  -5    5.57    1.07
   2  -9  -5    6.82    1.09
   2  -9  -5    7.33    1.27
  -2   9   5    7.07    1.00
   2  -9  -5    6.28    1.14
   2  -9  -5    7.12    1.23
  -2   9   5    5.91    1.12
  -2   9   5    6.67    1.16
  -2   9   5    5.70    1.12
  -2   9   5    6.79    1.12
   2  -9  -5    7.56    1.17
  -2   9   5    6.29    1.18
  -2   9   5    5.92    1.09
   2  -9  -5    5.96    1.13
  -2   9   5    6.32    1.08
   2  -9  -5    6.28    1.07
  -2   9   5    6.91    0.99
  -2   9   5    5.99    1.09
   2  -9  -5    5.81    1.15
   2  -9  -5    8.07    1.27
   2  -9  -5    6.37    1.18
  -2   9   4   57.57    3.05
   2  -9  -4   62.15    3.76
   2  -9  -4   54.35    3.49
  -2   9   4   59.72    3.59
   2  -9  -4   60.73    3.78
   2  -9  -4   63.08    3.87
  -2   9   4   55.22    3.49
  -2   9   4   57.93    3.60
  -2   9   4   54.71    3.42
  -2   9   4   63.08    3.54
  -2   9   4   60.62    3.11
  -2   9   4   56.67    3.54
  -2   9   4   54.04    3.34
   2  -9  -4   58.51    3.56
   2  -9  -4   58.64    3.38
   2  -9  -4   59.85    3.31
   2  -9  -4   60.62    3.61
   2  -9  -4   58.98    3.56
   2  -9  -4   61.23    3.44
   2  -9  -4   54.37    3.52
  -2   9   4   60.96    3.72
  -2   9   4   59.50    3.68
   2  -9  -4   60.03    3.75
  -2   9   4   58.04    3.67
  -2   9   4   55.97    3.52
   2  -9  -4   58.02    3.75
   2  -9  -4   60.93    3.72
  -2   9   4   63.21    3.63
  -2   9   4   53.93    3.41
  -2   9   4   63.50    3.68
   2  -9  -4   49.87    3.38
   2  -9  -4   53.76    3.59
   2  -9  -4   65.21    3.83
   2  -9  -3   25.76    2.51
  -2   9   3   30.64    2.61
   2  -9  -3   32.52    2.78
   2  -9  -3   28.37    2.66
   2  -9  -3   31.54    2.77
  -2   9   3   29.48    2.46
  -2   9   3   30.20    2.64
  -2   9   3   29.98    2.63
  -2   9   3   31.10    2.62
  -2   9   3   28.17    2.20
   2  -9  -3   29.13    2.40
  -2   9   3   30.64    2.63
   2  -9  -3   26.13    2.53
   2  -9  -3   28.23    2.53
   2  -9  -3   28.73    2.54
   2  -9  -3   30.97    2.76
   2  -9  -3   28.71    2.32
   2  -9  -3   31.71    2.68
  -2   9   3   28.85    2.53
   2  -9  -3   27.25    2.34
   2  -9  -3   29.11    2.70
  -2   9   3   31.38    2.74
  -2   9   3   30.58    2.66
   2  -9  -3   28.19    2.65
  -2   9   3   28.98    2.47
  -2   9   3   29.29    2.54
  -2   9   3   29.87    2.63
  -2   9   3   26.27    2.14
   2  -9  -3   29.53    2.80
  -2   9   3   32.20    2.78
  -2   9   3   28.07    2.19
   2  -9  -3   24.30    2.40
  -2   9   3   29.87    2.61
   2  -9  -3   29.41    2.66
  -2   9   2  189.64    7.03
   2  -9  -2  182.64    7.25
  -2   9   2  181.67    6.88
  -2   9   2  173.20    6.12
  -2   9   2  188.81    7.10
   2  -9  -2  184.72    7.26
  -2   9   2  168.92    6.06
  -2   9   2  179.79    6.99
  -2   9   2  177.37    6.70
   2  -9  -2  169.44    6.87
   2  -9  -2  183.26    7.33
  -2   9   2  178.00    6.55
   2  -9  -2  164.68    6.67
   2  -9  -2  167.31    6.29
   2  -9  -2  189.19    7.08
   2  -9  -2  160.22    6.87
   2  -9  -2  177.79    6.56
  -2   9   2  179.15    6.79
  -2   9   2  178.20    7.11
   2  -9  -2  175.94    7.05
  -2   9   2  188.00    6.44
  -2   9   2  193.44    7.27
  -2   9   2  180.10    6.95
   2  -9  -2  185.28    7.47
   2  -9  -2  177.51    7.06
   2  -9  -2  183.81    7.23
  -2   9   2  179.06    6.96
  -2   9   2  175.75    6.91
  -2   9   2  181.21    7.06
   2  -9  -2  171.94    6.82
   2  -9  -2  173.04    6.57
  -2   9   2  170.75    6.70
   2  -9  -2  180.54    7.16
   2  -9  -2  176.23    7.11
  -2   9   2  183.39    6.10
   2  -9  -1   23.05    2.12
   2  -9  -1   17.77    2.10
  -2   9   1   24.55    2.16
   2  -9  -1   18.87    2.07
   2  -9  -1   19.44    2.15
   2  -9  -1   22.12    2.32
   2  -9  -1   18.24    2.13
   2  -9  -1   21.80    2.32
  -2   9   1   22.67    2.26
  -2   9   1   20.65    2.21
   2  -9  -1   19.16    2.28
  -2   9   1   17.85    1.99
  -2   9   1   20.62    1.95
   2  -9  -1   21.47    2.11
  -2   9   1   20.28    1.92
  -2   9   1   18.29    2.05
  -2   9   1   22.15    2.24
  -2   9   1   20.40    1.88
  -2   9   1   20.66    2.09
   2  -9  -1   18.03    2.04
   2  -9  -1   18.44    2.13
  -2   9   1   21.26    1.96
   2  -9  -1   17.25    2.06
   2  -9  -1   19.94    2.13
  -2   9   1   20.36    2.10
   2  -9  -1   22.42    2.39
  -2   9   1   21.24    2.21
   2  -9  -1   19.24    2.18
  -2   9   1   21.88    2.29
   2  -9  -1   21.46    2.30
   2  -9  -1   19.45    2.01
  -2   9   1   19.61    2.09
   2  -9   0    6.16    1.23
   2  -9   0    6.39    1.14
   2  -9   0    8.19    1.39
   2  -9   0    6.39    1.24
   2  -9   0    6.11    1.26
   2  -9   0    4.98    1.19
   2  -9   0    5.52    1.12
  -2   9   0    6.22    1.09
   2  -9   0    5.32    1.10
   2  -9   0    7.22    1.26
  -2   9   0    6.97    1.15
  -2   9   0    7.46    1.21
   2  -9   0    5.36    1.18
   2  -9   0    6.29    1.17
   2  -9   0    7.28    1.29
  -2   9   0    6.51    1.17
   2  -9   0    6.44    1.25
   2  -9   0    5.86    1.24
   2  -9   0    5.93    1.28
   2  -9   0    6.25    1.30
   2  -9   0    6.08    1.24
  -2   9  -1    4.50    0.97
   2  -9   1    4.19    1.05
   2  -9   1    5.22    1.01
  -2   9  -1    4.02    0.91
   2  -9   1    3.06    1.01
   2  -9   1    3.92    0.93
  -2   9  -1    3.89    0.87
  -2   9  -1    3.09    0.85
   2  -9   1    2.74    0.90
   2  -9   1    4.12    0.96
  -2   9  -2  115.72    4.64
  -2   9  -2  114.17    4.62
  -2   9  -2  125.48    4.89
   2  -9   2  109.48    4.67
  -2   9  -2  123.32    4.87
   2  -9   2  108.70    4.76
   2  -9   2  107.05    4.77
  -2   9  -3  116.00    4.50
  -2   9  -3  112.15    4.42
   2  -9   3  107.87    4.42
  -2   9  -3  115.26    4.55
   2  -9   3  102.95    4.41
  -2   9  -4    2.75    0.69
  -2   9  -4    2.95    0.70
   2  -9   4    1.75    0.58
   2  -9   4    2.18    0.63
  -2   9  -5  159.49    4.77
  -2   9  -5  157.08    4.66
   2  -8  -8    0.42    0.38
   2  -8  -8    0.79    0.48
   2  -8  -8    0.31    0.37
  -2   8   8    0.84    0.47
   2  -8  -7   32.89    2.51
   2  -8  -7   29.04    2.41
  -2   8   7   33.69    2.67
  -2   8   7   28.27    2.42
  -2   8   7   25.98    2.21
  -2   8   7   31.76    2.63
  -2   8   7   29.35    2.12
  -2   8   7   30.40    2.42
  -2   8   7   29.55    2.16
   2  -8  -7   31.32    2.43
  -2   8   6   85.15    4.11
  -2   8   6   78.41    4.39
  -2   8   6   87.60    4.58
  -2   8   6   95.68    5.02
  -2   8   6   90.65    4.70
  -2   8   6   90.01    4.75
   2  -8  -6  106.70    4.92
   2  -8  -6   95.18    4.61
   2  -8  -6   89.83    4.62
  -2   8   6   86.55    4.76
  -2   8   6   93.06    4.33
  -2   8   6   94.96    4.83
  -2   8   6   96.46    4.92
  -2   8   6   91.76    4.81
  -2   8   6   92.29    4.69
  -2   8   6   95.97    4.84
  -2   8   6   87.00    4.65
  -2   8   6   93.12    4.99
   2  -8  -6   96.40    4.69
  -2   8   5   69.66    4.45
   2  -8  -5   67.22    4.28
   2  -8  -5   68.20    4.51
  -2   8   5   68.52    4.31
  -2   8   5   69.44    4.37
   2  -8  -5   66.33    4.40
   2  -8  -5   67.46    4.28
   2  -8  -5   65.57    3.98
   2  -8  -5   62.59    4.19
   2  -8  -5   67.55    4.41
   2  -8  -5   64.29    4.02
  -2   8   5   66.40    4.24
  -2   8   5   60.59    4.07
  -2   8   5   65.53    4.34
  -2   8   5   67.84    4.26
  -2   8   5   71.75    4.40
   2  -8  -5   62.97    4.26
   2  -8  -5   71.06    4.19
  -2   8   5   62.69    3.70
  -2   8   5   60.46    3.61
  -2   8   5   61.25    3.96
  -2   8   5   66.75    4.16
   2  -8  -5   64.18    4.40
  -2   8   5   62.52    4.24
   2  -8  -5   58.51    4.13
  -2   8   5   66.17    4.15
   2  -8  -5   69.73    3.96
  -2   8   4    6.32    1.32
   2  -8  -4    5.39    1.37
  -2   8   4    5.20    1.17
   2  -8  -4    7.15    1.57
  -2   8   4    6.48    1.26
   2  -8  -4    6.31    1.49
  -2   8   4    5.87    1.42
  -2   8   4    6.43    1.41
   2  -8  -4    6.26    1.48
   2  -8  -4    5.94    1.39
   2  -8  -4    4.95    1.12
   2  -8  -4    4.58    1.28
   2  -8  -4    6.10    1.29
   2  -8  -4    5.51    1.33
  -2   8   4    7.03    1.46
  -2   8   4    6.64    1.49
   2  -8  -4    7.63    1.58
  -2   8   4    5.13    1.27
   2  -8  -4    6.22    1.39
   2  -8  -4    9.73    1.57
  -2   8   4    5.29    1.31
   2  -8  -4    6.20    1.49
  -2   8   4    5.28    1.34
   2  -8  -4    5.51    1.38
  -2   8   4    6.65    1.47
  -2   8   4    6.30    1.42
   2  -8  -4    6.01    1.48
  -2   8   4    7.05    1.47
   2  -8  -4    5.06    1.19
  -2   8   4    3.99    1.26
  -2   8   3  202.75    8.32
   2  -8  -3  217.59    8.57
   2  -8  -3  193.44    8.45
  -2   8   3  208.56    8.53
   2  -8  -3  222.41    7.88
  -2   8   3  213.94    7.71
   2  -8  -3  209.08    8.80
  -2   8   3  220.47    8.73
  -2   8   3  212.73    7.67
   2  -8  -3  189.15    8.17
  -2   8   3  207.09    8.49
   2  -8  -3  213.49    7.86
   2  -8  -3  205.84    8.65
   2  -8  -3  187.56    8.14
   2  -8  -3  207.99    8.84
  -2   8   3  201.86    7.99
   2  -8  -3  211.34    8.02
  -2   8   3  223.57    7.86
  -2   8   3  193.81    8.14
   2  -8  -3  206.91    8.89
   2  -8  -3  200.69    7.43
  -2   8   3  208.96    8.59
  -2   8   3  213.21    8.74
   2  -8  -3  198.23    7.79
  -2   8   3  219.68    8.63
   2  -8  -3  202.11    8.54
  -2   8   3  206.97    8.55
   2  -8  -3  196.21    8.46
   2  -8  -3  205.76    8.65
  -2   8   3  210.34    8.57
  -2   8   3  206.36    8.34
   2  -8  -3  201.61    8.71
   2  -8  -2  225.93    9.23
  -2   8   2  225.36    8.81
  -2   8   2  223.32    8.76
   2  -8  -2  214.82    8.72
  -2   8   2  228.20    8.04
  -2   8   2  238.75    8.18
   2  -8  -2  227.22    9.11
  -2   8   2  225.14    9.02
  -2   8   2  229.38    7.96
   2  -8  -2  231.68    9.31
   2  -8  -2  220.30    8.15
   2  -8  -2  215.17    7.91
  -2   8   2  216.48    8.58
   2  -8  -2  222.80    8.33
   2  -8  -2  235.35    9.40
   2  -8  -2  225.67    9.08
   2  -8  -2  223.70    8.99
  -2   8   2  228.35    8.21
  -2   8   2  224.84    9.10
  -2   8   2  235.02    9.04
  -2   8   2  215.63    8.32
   2  -8  -2  228.51    9.50
  -2   8   2  231.98    9.05
   2  -8  -2  215.62    8.94
  -2   8   2  225.88    8.92
  -2   8   2  248.28    8.58
   2  -8  -2  229.16    8.90
  -2   8   2  229.00    8.99
   2  -8  -2  211.03    8.14
  -2   8   2  232.37    9.11
   2  -8  -2  226.58    9.32
  -2   8   2  225.62    8.97
   2  -8  -2  212.29    8.65
   2  -8  -1   21.79    2.52
  -2   8   1   22.29    2.53
  -2   8   1   25.87    2.43
   2  -8  -1   23.48    2.77
  -2   8   1   22.28    2.57
  -2   8   1   22.57    2.42
  -2   8   1   23.55    2.36
  -2   8   1   23.74    2.72
   2  -8  -1   23.77    2.73
   2  -8  -1   26.03    2.96
   2  -8  -1   22.65    2.35
  -2   8   1   24.04    2.69
  -2   8   1   24.52    2.38
  -2   8   1   23.74    2.69
   2  -8  -1   22.55    2.56
   2  -8  -1   21.14    2.32
  -2   8   1   24.94    2.78
  -2   8   1   27.01    2.50
   2  -8  -1   27.95    3.07
   2  -8  -1   22.14    2.66
   2  -8  -1   21.56    2.64
   2  -8  -1   22.13    2.68
  -2   8   1   23.70    2.45
  -2   8   1   23.37    2.63
  -2   8   1   20.73    2.42
  -2   8   1   21.76    2.55
  -2   8   1   22.06    2.55
  -2   8   1   22.98    2.63
   2  -8  -1   22.07    2.37
  -2   8   1   24.76    2.52
   2  -8  -1   18.67    2.44
   2  -8  -1   22.75    2.61
   2  -8  -1   22.08    2.63
   2  -8   0    4.69    1.31
  -2   8   0    6.53    1.28
   2  -8   0    6.10    1.41
   2  -8   0    7.02    1.38
  -2   8   0    8.29    1.48
   2  -8   0    6.91    1.52
  -2   8   0    8.84    1.55
   2  -8   0    6.35    1.28
  -2   8   0    7.65    1.39
   2  -8   0    7.23    1.56
   2  -8   0    9.35    1.79
   2  -8   0    7.28    1.57
  -2   8   0    6.34    1.44
   2  -8   0    7.18    1.40
   2  -8   0    5.38    1.36
  -2   8   0    8.45    1.48
  -2   8   0    6.22    1.39
   2  -8   0    9.43    1.81
  -2   8   0    7.21    1.50
  -2   8   0    6.81    1.42
   2  -8   0    7.68    1.62
   2  -8   0    8.73    1.78
   2  -8   0    6.33    1.45
  -2   8   0    7.75    1.60
  -2   8   0    6.82    1.44
  -2   8   0    6.95    1.46
  -2   8   0    7.00    1.48
  -2   8   0    9.15    1.42
   2  -8   0    9.38    1.81
  -2   8   0    7.15    1.43
  -2   8  -1  110.15    5.16
  -2   8  -1   98.19    4.95
   2  -8   1   89.92    5.44
   2  -8   1   85.02    4.66
  -2   8  -1   96.28    4.72
   2  -8   1   80.23    5.07
   2  -8   1   84.88    4.73
   2  -8   1   84.60    5.14
   2  -8   1   88.37    4.82
  -2   8  -1  103.02    4.86
  -2   8  -1  104.38    5.19
   2  -8   1   85.39    5.25
  -2   8  -1   95.90    5.00
  -2   8  -2   32.30    2.64
   2  -8   2   27.03    2.82
  -2   8  -2   29.35    2.60
  -2   8  -2   29.71    2.62
  -2   8  -2   31.27    2.73
   2  -8   2   25.22    2.48
   2  -8   2   27.70    2.60
   2  -8   2   26.91    2.76
   2  -8   2   26.40    2.47
  -2   8  -2   29.56    2.63
   2  -8   3   10.24    1.54
  -2   8  -3   12.90    1.74
   2  -8   3   11.37    1.63
  -2   8  -3   12.12    1.65
  -2   8  -3   12.15    1.66
   2  -8   3    9.57    1.55
  -2   8  -4   18.25    1.95
  -2   8  -4   18.20    1.90
   2  -8   4   15.71    1.98
  -2   8  -4   18.82    1.99
   2  -8   4   16.41    1.88
   2  -8   4   18.06    1.97
  -2   8  -5    6.39    1.14
  -2   8  -5    7.44    1.20
   2  -8   5    5.61    1.03
   2  -8   5    3.79    0.96
   2  -8   5    3.82    0.91
   2  -8   5    3.35    0.83
   2  -8   6  103.33    4.32
  -2   8  -6  110.95    4.37
   2  -8   7  512.48   12.00
   2  -8   7  459.60   11.59
   2  -7 -10   68.97    3.29
  -2   7  10   64.03    3.19
   2  -7 -10   67.99    3.35
  -2   7   9   73.21    3.97
  -2   7   9   80.21    4.11
   2  -7  -8  150.24    6.31
  -2   7   8  123.22    5.77
  -2   7   8  132.91    5.56
  -2   7   8  123.25    5.82
   2  -7  -8  163.23    6.52
   2  -7  -8  167.45    6.56
   2  -7  -7    7.86    1.49
  -2   7   7    6.27    1.40
  -2   7   7    6.08    1.23
  -2   7   7    5.92    1.42
  -2   7   7    6.11    1.26
   2  -7  -7    7.02    1.47
  -2   7   7    6.52    1.36
   2  -7  -7    6.66    1.41
  -2   7   7    4.88    1.24
  -2   7   7    7.08    1.35
  -2   7   7    7.35    1.34
   2  -7  -6    0.32    0.52
  -2   7   6    0.79    0.66
  -2   7   6   -0.22    0.54
  -2   7   6    0.11    0.48
  -2   7   6   -0.12    0.57
  -2   7   6    0.12    0.53
  -2   7   6   -0.12    0.62
  -2   7   6    0.11    0.55
   2  -7  -6    0.63    0.60
  -2   7   6    0.12    0.53
  -2   7   6    0.12    0.59
   2  -7  -6    1.31    0.76
  -2   7   6    1.08    0.68
  -2   7   6    1.25    0.77
  -2   7   6    0.44    0.58
   2  -7  -6    0.22    0.48
  -2   7   6    0.30    0.50
  -2   7   6   -0.12    0.57
  -2   7   6    0.23    0.58
  -2   7   6    0.35    0.63
  -2   7   6    0.37    0.60
  -2   7   5   14.58    2.07
   2  -7  -5   15.57    2.40
   2  -7  -5   14.99    2.41
  -2   7   5   14.46    2.19
  -2   7   5   10.69    1.83
  -2   7   5   17.01    2.43
   2  -7  -5   14.69    2.36
  -2   7   5   16.53    2.29
   2  -7  -5   13.09    2.12
   2  -7  -5   14.28    2.25
  -2   7   5   14.19    2.17
   2  -7  -5   16.10    2.33
  -2   7   5   13.77    2.20
  -2   7   5   16.71    2.35
  -2   7   5   15.40    2.19
  -2   7   5   17.77    2.44
   2  -7  -5   16.40    2.17
   2  -7  -5   16.87    2.27
   2  -7  -5   14.73    2.22
   2  -7  -5   10.27    1.91
  -2   7   5   15.50    2.06
  -2   7   5   18.71    2.54
  -2   7   5   13.18    2.14
   2  -7  -5   14.85    2.10
  -2   7   5   16.59    2.31
   2  -7  -5   18.39    2.26
  -2   7   4   72.65    4.88
   2  -7  -4   72.33    4.97
   2  -7  -4   69.70    5.11
  -2   7   4   71.26    4.87
   2  -7  -4   67.74    4.96
  -2   7   4   71.67    4.92
  -2   7   4   73.20    5.05
   2  -7  -4   72.16    4.33
   2  -7  -4   82.40    5.54
  -2   7   4   71.89    5.06
   2  -7  -4   74.87    5.22
  -2   7   4   72.09    4.92
  -2   7   4   71.29    4.94
  -2   7   4   72.01    4.77
  -2   7   4   72.37    5.03
   2  -7  -4   71.65    4.92
   2  -7  -4   80.60    4.82
   2  -7  -4   76.30    4.73
   2  -7  -4   73.44    5.14
   2  -7  -4   68.85    4.94
   2  -7  -4   73.44    5.26
  -2   7   4   72.65    4.60
  -2   7   4   72.48    4.54
  -2   7   4   74.69    5.15
  -2   7   4   71.79    4.98
  -2   7   4   70.17    4.49
   2  -7  -4   80.68    5.35
  -2   7   4   58.31    4.14
   2  -7  -4   72.86    4.57
   2  -7  -4   74.79    5.01
   2  -7  -4   66.67    4.33
  -2   7   3   13.93    2.17
   2  -7  -3   12.91    2.17
  -2   7   3   12.73    1.93
   2  -7  -3   12.95    2.21
  -2   7   3   12.46    2.02
   2  -7  -3   12.81    1.88
  -2   7   3   12.60    1.93
  -2   7   3   15.13    2.28
  -2   7   3   14.47    2.24
  -2   7   3   11.48    1.74
  -2   7   3   11.19    2.05
  -2   7   3   12.06    1.92
   2  -7  -3   10.12    1.92
   2  -7  -3   11.32    2.03
   2  -7  -3    9.81    1.58
   2  -7  -3   11.12    1.97
   2  -7  -3   13.72    2.26
  -2   7   3    9.09    1.70
   2  -7  -3   11.95    1.85
  -2   7   3   11.85    1.83
   2  -7  -3   10.94    2.05
  -2   7   3   10.92    2.02
  -2   7   3   11.78    2.07
  -2   7   3    8.75    1.82
   2  -7  -3   10.35    1.68
   2  -7  -3   11.10    1.79
  -2   7   3   14.02    2.24
  -2   7   3   12.17    1.88
   2  -7  -3   11.46    2.16
   2  -7  -3   12.52    2.17
  -2   7   3   13.00    2.15
   2  -7  -3   11.57    2.12
   2  -7  -3   11.58    2.13
  -2   7   2  361.23   12.29
  -2   7   2  370.32   12.36
  -2   7   2  373.65   11.49
  -2   7   2  379.49   11.60
   2  -7  -2  362.04   12.79
  -2   7   2  365.69   11.87
  -2   7   2  370.00   11.20
  -2   7   2  379.76   12.89
  -2   7   2  366.56   12.51
   2  -7  -2  359.21   11.45
   2  -7  -2  332.15   12.00
   2  -7  -2  340.71   11.04
   2  -7  -2  359.71   12.27
   2  -7  -2  340.80   10.81
  -2   7   2  380.19   11.47
  -2   7   2  358.70   12.42
   2  -7  -2  367.94   12.41
   2  -7  -2  348.77   12.45
  -2   7   2  349.10   12.26
   2  -7  -2  348.07   12.35
  -2   7   2  373.60   11.61
  -2   7   2  362.17   12.54
  -2   7   2  346.40   12.19
   2  -7  -2  364.55   12.78
   2  -7  -2  350.94   12.48
  -2   7   2  366.92   12.42
   2  -7  -2  359.54   12.86
  -2   7   2  363.30   12.42
  -2   7   2  364.06   11.55
   2  -7  -2  346.53   12.49
   2  -7  -2  364.99   12.84
   2  -7  -2  335.25   11.16
  -2   7   2  385.95   12.00
   2  -7  -2  343.55   10.87
  -2   7   1  182.94    8.09
   2  -7  -1  182.40    8.36
  -2   7   1  192.12    7.56
   2  -7  -1  184.62    8.83
   2  -7  -1  187.36    8.53
  -2   7   1  184.87    7.10
   2  -7  -1  183.56    8.31
  -2   7   1  179.72    8.17
  -2   7   1  173.94    7.92
  -2   7   1  182.32    8.18
  -2   7   1  177.66    8.06
   2  -7  -1  165.59    7.06
   2  -7  -1  180.32    8.05
  -2   7   1  196.47    7.63
   2  -7  -1  173.49    7.01
  -2   7   1  187.54    7.40
   2  -7  -1  182.38    8.14
  -2   7   1  171.64    7.45
   2  -7  -1  159.48    7.10
  -2   7   1  182.49    8.17
  -2   7   1  194.19    7.58
  -2   7   1  174.77    7.98
   2  -7  -1  159.63    6.73
   2  -7  -1  167.04    7.22
   2  -7  -1  170.82    8.22
  -2   7   1  206.78    8.10
  -2   7   1  172.91    7.83
   2  -7  -1  188.85    8.73
  -2   7   1  177.57    8.19
   2  -7  -1  188.32    8.61
  -2   7   1  185.43    8.41
  -2   7   1  189.14    8.32
   2  -7  -1  181.72    8.08
   2  -7  -1  194.58    8.71
  -2   7   1  195.18    7.80
  -2   7   1  196.53    7.64
   2  -7  -1  169.13    7.99
  -2   7   0  328.18   11.46
  -2   7   0  362.01   10.74
  -2   7   0  343.89   11.92
   2  -7   0  320.63   11.58
  -2   7   0  331.69   11.51
  -2   7   0  369.01   11.26
  -2   7   0  342.44   11.56
   2  -7   0  331.48   11.96
   2  -7   0  360.43   12.73
   2  -7   0  315.35   10.51
   2  -7   0  326.48   11.61
   2  -7   0  329.79   11.43
  -2   7   0  359.81   11.06
   2  -7   0  328.90   11.43
   2  -7   0  330.84   11.81
  -2   7   0  333.21   11.59
  -2   7   0  394.35   11.67
   2  -7   0  276.32   10.18
  -2   7   0  367.61   10.95
  -2   7   0  377.70   11.11
   2  -7   0  323.79   11.60
  -2   7   0  363.39   10.98
  -2   7   0  375.28   11.12
   2  -7   0  299.09   10.50
   2  -7   0  360.70   12.57
   2  -7   0  316.16   11.29
  -2   7   0  326.01   11.51
  -2   7   0  335.86   11.65
   2  -7   0  333.43   11.95
   2  -7   0  336.30   11.94
  -2   7   0  337.59   11.68
  -2   7   0  364.21   11.56
  -2   7   0  339.23   11.79
   2  -7   0  304.38   10.17
   2  -7   1   83.18    5.18
   2  -7   1   80.47    4.97
   2  -7   1   89.77    5.56
   2  -7   1   80.71    5.00
  -2   7  -1   86.40    4.88
   2  -7   1   83.78    5.30
  -2   7  -1   90.19    4.73
   2  -7   1   81.26    4.68
   2  -7   1   78.15    4.90
   2  -7   1   83.15    5.20
  -2   7  -1   93.99    5.00
  -2   7  -1   96.65    5.21
   2  -7   1   86.21    5.62
   2  -7   1   91.38    5.70
   2  -7   1   78.52    4.74
   2  -7   1   81.65    5.25
   2  -7   1   85.25    5.37
  -2   7  -1   92.87    5.21
  -2   7  -1   90.84    4.77
  -2   7  -1   91.75    4.90
   2  -7   1   77.01    4.71
  -2   7  -1   84.05    4.67
   2  -7   1   84.45    5.24
   2  -7   2  265.91   10.15
  -2   7  -2  280.84    9.28
   2  -7   2  255.23    9.27
  -2   7  -2  291.48    9.47
  -2   7  -2  301.18    9.75
   2  -7   2  272.92   10.47
  -2   7  -2  295.25    9.68
   2  -7   2  262.92    9.56
  -2   7  -2  289.13    9.75
  -2   7  -2  303.44    9.81
   2  -7   2  267.37   10.50
   2  -7   2  244.00    9.33
  -2   7  -2  305.14   10.03
  -2   7  -3  455.55   12.51
   2  -7   3  371.76   12.02
   2  -7   3  385.87   12.34
  -2   7  -3  434.70   12.34
  -2   7  -3  436.14   12.48
  -2   7  -3  446.35   12.55
  -2   7  -3  456.54   12.55
   2  -7   3  365.10   12.18
  -2   7  -4   65.92    3.99
  -2   7  -4   63.84    3.91
  -2   7  -4   58.26    3.84
   2  -7   4   52.97    3.77
  -2   7  -4   68.35    4.07
   2  -7   4   58.98    4.06
  -2   7  -4   64.10    3.91
   2  -7   4   50.82    3.80
   2  -7   5   28.48    2.70
  -2   7  -5   35.56    2.93
  -2   7  -5   32.41    2.69
   2  -7   5   31.01    2.75
  -2   7  -5   38.45    2.90
   2  -7   5   28.32    2.74
   2  -7   5   29.64    2.96
  -2   7  -6   53.33    3.32
   2  -7   6   44.71    3.20
   2  -7   6   48.54    3.34
   2  -7   7  408.62   11.29
   2  -7   7  389.57   11.01
   2  -7   8   23.31    2.04
   2  -7   8   21.53    1.94
   2  -7   9   15.72    1.49
   2  -7   9   17.45    1.53
  -2   7  -9   16.43    1.45
   2  -6 -11  123.20    4.86
   2  -6 -11  126.90    4.95
  -2   6  11  110.62    4.66
  -2   6  11  114.55    5.21
  -2   6  10    5.18    1.27
   2  -6 -10    3.45    0.98
   2  -6 -10    3.35    0.95
  -2   6  10    2.39    0.79
  -2   6  10    1.28    0.70
   2  -6 -10    2.29    0.83
  -2   6   9   77.62    5.06
   2  -6  -9   93.37    5.17
   2  -6  -9  103.23    5.38
  -2   6   9   76.29    4.43
   2  -6  -9   85.40    4.87
  -2   6   9   72.91    4.45
  -2   6   9   71.39    4.54
   2  -6  -8   26.69    2.86
   2  -6  -8   36.69    3.35
  -2   6   8   27.65    2.85
  -2   6   8   32.77    3.37
  -2   6   8   28.76    2.79
  -2   6   8   24.42    2.75
   2  -6  -8   30.63    3.08
  -2   6   7   65.93    4.59
  -2   6   7   59.49    4.13
   2  -6  -7   86.83    5.35
  -2   6   7   68.83    4.49
   2  -6  -7   75.37    4.84
   2  -6  -7   85.80    5.28
  -2   6   7   68.04    4.44
  -2   6   7   71.11    4.51
  -2   6   7   73.49    5.15
   2  -6  -7   83.24    5.23
  -2   6   6   87.58    5.28
   2  -6  -6  115.14    6.18
  -2   6   6   90.15    5.19
  -2   6   6   95.69    5.28
   2  -6  -6  101.75    5.66
   2  -6  -6  105.64    5.91
  -2   6   6   95.90    5.96
  -2   6   6   98.14    5.73
   2  -6  -6  102.49    5.83
  -2   6   6   88.54    5.39
  -2   6   6   94.82    5.87
  -2   6   6   86.82    5.17
   2  -6  -6  110.70    6.03
  -2   6   5  618.12   17.86
  -2   6   5  699.28   18.99
   2  -6  -5  673.16   19.40
  -2   6   5  701.46   19.44
   2  -6  -5  634.57   18.93
  -2   6   5  734.89   19.41
  -2   6   5  723.48   19.42
   2  -6  -5  648.75   18.81
   2  -6  -5  672.64   19.01
   2  -6  -5  794.39   19.29
  -2   6   5  700.25   19.35
  -2   6   5  674.84   18.61
   2  -6  -5  666.35   18.99
  -2   6   5  670.92   17.64
  -2   6   5  623.63   17.90
   2  -6  -5  740.16   18.66
   2  -6  -5  698.38   18.43
   2  -6  -5  776.43   19.19
  -2   6   5  611.84   17.74
  -2   6   5  724.87   19.64
   2  -6  -5  681.10   19.69
  -2   6   5  710.98   19.26
  -2   6   5  658.09   17.45
  -2   6   5  686.92   18.88
   2  -6  -5  691.91   18.05
  -2   6   5  693.91   19.18
  -2   6   5  625.28   17.65
   2  -6  -5  681.33   19.77
   2  -6  -5  755.00   18.77
  -2   6   5  684.13   19.39
   2  -6  -5  682.63   19.44
  -2   6   4  236.59    9.35
  -2   6   4  263.78   10.32
  -2   6   4  272.11   10.42
   2  -6  -4  267.15   10.77
   2  -6  -4  282.80   11.16
  -2   6   4  279.59   10.65
  -2   6   4  272.34   10.69
  -2   6   4  272.85   10.73
   2  -6  -4  255.81   10.34
   2  -6  -4  262.76   10.41
   2  -6  -4  300.25   10.15
   2  -6  -4  264.53    9.62
   2  -6  -4  287.65    9.50
  -2   6   4  271.93    9.94
   2  -6  -4  253.90   10.37
  -2   6   4  282.22   10.94
  -2   6   4  270.72   10.18
   2  -6  -4  277.17    9.56
   2  -6  -4  280.92    9.92
   2  -6  -4  292.03   10.13
   2  -6  -4  263.92    9.46
   2  -6  -4  264.90   10.83
  -2   6   4  275.10   10.61
  -2   6   4  265.97    9.83
  -2   6   4  265.93   10.56
   2  -6  -4  254.20   10.61
  -2   6   4  267.35   10.52
  -2   6   4  267.17    9.77
   2  -6  -4  276.23   10.89
   2  -6  -4  281.63   11.19
   2  -6  -4  264.73   10.63
  -2   6   4  273.91   10.64
  -2   6   3  231.47    9.55
  -2   6   3  237.52    9.60
  -2   6   3  252.61    9.32
  -2   6   3  240.93    9.73
  -2   6   3  237.93    9.80
  -2   6   3  256.16   10.01
  -2   6   3  210.40    8.48
   2  -6  -3  239.35    9.72
   2  -6  -3  267.87    9.17
   2  -6  -3  231.58    9.59
   2  -6  -3  237.18    8.40
   2  -6  -3  241.95    9.79
  -2   6   3  249.67    9.53
   2  -6  -3  232.26    8.87
   2  -6  -3  227.53    8.38
   2  -6  -3  242.62   10.06
   2  -6  -3  253.52   10.51
   2  -6  -3  246.14   10.26
  -2   6   3  245.47    9.07
  -2   6   3  230.85    9.80
   2  -6  -3  240.00   10.17
   2  -6  -3  222.50    9.74
  -2   6   3  239.57    9.78
   2  -6  -3  229.53    8.58
  -2   6   3  241.87    9.88
  -2   6   3  251.95   10.06
   2  -6  -3  242.79   10.00
  -2   6   3  229.86    9.66
  -2   6   3  244.21    8.96
  -2   6   3  254.70    9.28
   2  -6  -3  238.96    9.89
   2  -6  -3  244.47   10.26
  -2   6   3  246.16    9.18
   2  -6  -3  243.66    8.94
  -2   6   3  259.05    9.49
   2  -6  -2    0.14    0.67
   2  -6  -2    1.74    0.99
  -2   6   2    0.26    0.63
  -2   6   2   -0.41    0.89
   2  -6  -2    0.42    0.67
  -2   6   2    0.67    0.79
  -2   6   2    3.86    1.15
   2  -6  -2   -0.13    0.77
  -2   6   2    0.10    0.62
   2  -6  -2    0.78    0.69
  -2   6   2    0.53    0.63
   2  -6  -2   -0.13    0.66
   2  -6  -2    0.27    0.69
  -2   6   2    0.20    0.58
  -2   6   2    0.26    0.67
   2  -6  -2    0.39    0.60
   2  -6  -2    0.45    0.51
  -2   6   2   -0.13    0.58
  -2   6   2   -0.13    0.88
   2  -6  -2    0.31    0.56
  -2   6   2    0.55    0.69
  -2   6   2    0.58    0.59
  -2   6   2    0.43    0.66
  -2   6   2   -0.26    0.77
  -2   6   2    0.13    0.68
   2  -6  -2    0.27    0.44
   2  -6  -2    0.43    0.62
   2  -6  -2    0.15    0.71
   2  -6  -2    0.20    0.49
  -2   6   2    0.66    0.70
   2  -6  -2    0.58    0.73
  -2   6   2   -0.32    0.84
  -2   6   2    0.13    0.58
   2  -6  -1    0.63    0.51
   2  -6  -1    0.67    0.65
   2  -6  -1    0.14    0.60
  -2   6   1    0.25    0.54
  -2   6   1    2.18    0.96
   2  -6  -1    0.41    0.68
   2  -6  -1    0.69    0.85
  -2   6   1    0.30    0.56
  -2   6   1    1.27    0.78
  -2   6   1    1.69    0.91
  -2   6   1    0.41    0.61
  -2   6   1    1.49    0.89
   2  -6  -1    0.63    0.70
   2  -6  -1    0.51    0.67
  -2   6   1   -0.10    0.53
   2  -6  -1    1.12    0.83
   2  -6  -1    1.41    0.83
   2  -6  -1    0.88    0.55
  -2   6   1    5.55    1.36
   2  -6  -1   -0.15    0.63
   2  -6  -1    0.47    0.52
  -2   6   1    0.51    0.56
  -2   6   1   -0.56    0.64
   2  -6  -1    0.10    0.43
  -2   6   1    0.51    0.64
   2  -6  -1    1.47    0.63
   2  -6  -1    0.30    0.46
  -2   6   1    0.76    0.64
  -2   6   1    1.62    0.94
   2  -6  -1    0.80    0.70
   2  -6  -1    0.28    0.75
  -2   6   1    0.49    0.58
  -2   6   1    0.09    0.49
  -2   6   1   -0.13    0.59
  -2   6   1    0.91    0.77
  -2   6   1    1.94    0.93
  -2   6   1    0.66    0.75
  -2   6   0   22.05    2.64
  -2   6   0   22.05    2.62
   2  -6   0   22.68    2.77
  -2   6   0   27.27    2.62
   2  -6   0   23.41    2.84
  -2   6   0   25.70    2.96
  -2   6   0   22.65    2.69
  -2   6   0   25.25    2.83
   2  -6   0   23.92    2.93
  -2   6   0   26.21    2.92
  -2   6   0   28.56    2.79
   2  -6   0   22.31    2.45
   2  -6   0   26.09    2.88
   2  -6   0   24.90    2.47
   2  -6   0   24.63    2.78
   2  -6   0   23.54    2.33
  -2   6   0   25.81    2.60
   2  -6   0   21.77    2.65
  -2   6   0   25.98    2.54
  -2   6   0   24.63    2.62
   2  -6   0   22.91    2.78
   2  -6   0   23.67    2.47
  -2   6   0   23.77    2.79
  -2   6   0   25.84    2.50
   2  -6   0   24.66    3.02
  -2   6   0   22.10    2.67
  -2   6   0   29.21    2.77
  -2   6   0   27.12    2.58
  -2   6   0   20.42    2.59
  -2   6   0   28.30    3.00
  -2   6   0   27.81    2.61
   2  -6   0   22.32    2.81
   2  -6   0   24.97    2.96
  -2   6   0   26.34    2.80
   2  -6   0   22.49    2.25
   2  -6   0   23.22    2.80
  -2   6  -1   99.31    5.00
  -2   6  -1   88.27    5.34
   2  -6   1   85.37    5.50
   2  -6   1   91.96    5.78
  -2   6  -1   94.78    5.55
  -2   6  -1   82.86    5.28
  -2   6  -1   94.40    5.09
   2  -6   1   86.38    5.31
   2  -6   1   89.57    4.88
   2  -6   1   92.38    5.48
  -2   6  -1  102.71    5.26
  -2   6  -1  103.97    5.07
   2  -6   1   84.76    5.72
   2  -6   1   83.61    5.28
   2  -6   1   85.04    4.71
  -2   6  -1  101.41    5.15
   2  -6   1   92.55    5.12
  -2   6  -1   88.06    5.40
  -2   6  -1   86.34    5.31
  -2   6  -1   94.28    5.72
  -2   6  -1   91.56    5.58
  -2   6  -1   88.69    5.44
   2  -6   1   89.86    5.80
   2  -6   1   89.33    5.08
   2  -6   1  101.00    6.04
   2  -6   1   96.24    5.81
  -2   6  -1  105.40    5.05
   2  -6   1   91.69    5.68
  -2   6  -1   94.34    5.20
   2  -6   1   90.79    5.57
  -2   6  -1  106.58    5.64
   2  -6   1   89.20    5.53
  -2   6  -2   20.25    2.21
   2  -6   2   23.00    2.86
  -2   6  -2   21.99    2.37
  -2   6  -2   22.29    2.30
   2  -6   2   18.71    2.60
   2  -6   2   19.11    2.25
  -2   6  -2   18.97    2.27
  -2   6  -2   21.07    2.40
   2  -6   2   20.12    2.40
   2  -6   2   21.76    2.83
  -2   6  -2   20.50    2.14
  -2   6  -2   20.29    2.43
   2  -6   2   23.10    2.96
  -2   6  -2   24.60    2.49
   2  -6   2   20.59    2.45
   2  -6   3  172.02    7.78
  -2   6  -3  198.14    7.64
  -2   6  -3  201.07    7.58
   2  -6   3  178.21    7.56
  -2   6  -3  205.65    7.79
   2  -6   3  176.01    7.80
  -2   6  -3  196.11    7.33
  -2   6  -3  193.99    7.45
  -2   6  -3  199.07    7.64
   2  -6   4   20.99    2.46
  -2   6  -4   22.59    2.28
   2  -6   4   21.46    2.54
  -2   6  -4   23.84    2.42
  -2   6  -4   21.48    2.36
  -2   6  -4   22.33    2.38
   2  -6   4   21.95    2.63
  -2   6  -4   24.07    2.50
   2  -6   4   18.40    2.41
  -2   6  -4   21.06    2.29
  -2   6  -5  257.25    8.74
  -2   6  -5  267.52    9.13
   2  -6   5  234.52    9.29
   2  -6   5  244.74    9.26
  -2   6  -5  262.47    9.02
  -2   6  -5  258.40    8.74
   2  -6   5  233.03    9.47
  -2   6  -5  264.92    8.94
  -2   6  -6   13.96    1.82
   2  -6   6   15.60    2.15
   2  -6   6   13.84    2.21
   2  -6   6   14.10    2.09
   2  -6   6   14.16    2.02
  -2   6  -6   18.40    2.07
  -2   6  -6   16.49    2.07
  -2   6  -6   15.10    1.95
   2  -6   7    5.30    1.30
   2  -6   7    1.99    0.86
  -2   6  -7    3.43    0.97
   2  -6   8   30.32    2.78
   2  -6   8   30.37    2.73
   2  -6   9   17.19    1.93
   2  -6   9   15.83    1.85
   2  -6  10  108.05    4.47
   2  -6  10  105.17    4.48
   2  -6  11   34.02    2.00
  -2   5  12    1.04    0.59
   2  -5 -12    0.55    0.45
  -2   5  12    1.40    0.57
  -2   5  11    6.50    1.46
  -2   5  11    5.55    1.19
   2  -5 -11    7.12    1.37
  -2   5  10    7.88    1.52
  -2   5  10    6.32    1.44
  -2   5  10    8.44    1.86
   2  -5 -10   10.05    1.77
  -2   5   9 1154.59   26.46
   2  -5  -9 1126.29   27.38
  -2   5   9  964.09   25.74
  -2   5   9 1005.21   25.39
  -2   5   9 1150.44   28.25
   2  -5  -8  273.52   10.69
  -2   5   8  258.61    9.94
   2  -5  -8  309.56   11.02
  -2   5   8  214.89    9.02
  -2   5   8  226.56    9.13
  -2   5   8  213.94    9.29
  -2   5   8  250.43   10.76
   2  -5  -8  292.05   10.86
  -2   5   7  221.53    9.12
   2  -5  -7  242.72    9.69
  -2   5   7  181.97    8.07
  -2   5   7  190.89    8.23
   2  -5  -7  227.85    9.44
  -2   5   7  179.33    7.80
   2  -5  -7  244.43    9.66
  -2   5   7  225.83   10.03
  -2   5   7  187.58    7.84
  -2   5   6    6.64    1.55
  -2   5   6    4.77    1.31
   2  -5  -6    7.63    1.64
  -2   5   6    5.18    1.30
  -2   5   6    5.27    1.33
  -2   5   6    6.32    1.52
   2  -5  -6    8.92    1.76
   2  -5  -6    8.84    1.79
  -2   5   6    7.36    1.78
  -2   5   6    5.99    1.54
  -2   5   6    5.00    1.36
   2  -5  -6    8.28    1.76
   2  -5  -5    4.61    1.29
  -2   5   5    4.29    1.29
  -2   5   5    5.39    1.51
  -2   5   5    6.85    1.57
  -2   5   5    5.08    1.35
  -2   5   5    5.34    1.41
  -2   5   5    3.84    1.28
  -2   5   5    4.60    1.21
  -2   5   5    5.57    1.47
   2  -5  -5    6.27    1.47
  -2   5   5    5.33    1.32
  -2   5   5    4.54    1.24
  -2   5   5    6.72    1.54
   2  -5  -5    6.95    1.52
   2  -5  -5    5.32    1.31
   2  -5  -5    8.71    1.63
   2  -5  -5    6.93    1.49
  -2   5   5    7.14    1.65
  -2   5   5    7.03    1.68
[truncated: 958,558 more chars]
