# Supplementary material for: Crystal structure, Hirshfeld surface analysis and spectroscopic characterization of the di-enol tautomeric form of the compound 3,3′-[(2-sulf­an­yl­idene-1,3-di­thiole-4,5-di­yl)bis­(sulfane­di­yl)]bis­(pentane-2,4-dione)
Source: Acta Crystallogr E Crystallogr Commun. 2020 Aug 11;76(Pt 9):1427–32. doi: 10.1107/S2056989020010695 (PMC7472771; doi:10.1107/S2056989020010695)
Supplement: Supplementary file 2 [file e-76-01427-Isup2.hkl]

data_I                                                                          
_shelx_title ' dpc037_a.res in P-1'                                             
_shelx_refln_list_code          4                                               
_shelx_F_calc_maximum      158.44                                               
_exptl_crystal_F_000       408.00                                               
_reflns_d_resolution_high  0.8252                                               
                                                                                
loop_                                                                           
 _space_group_symop_operation_xyz                                               
 'x, y, z'                                                                      
 '-x, -y, -z'                                                                   
                                                                                
_cell_length_a     7.1843                                                       
_cell_length_b     9.9198                                                       
_cell_length_c    12.5230                                                       
_cell_angle_alpha  84.319                                                       
_cell_angle_beta   83.574                                                       
_cell_angle_gamma  69.151                                                       
                                                                                
_shelx_F_squared_multiplier     1.000                                           
                                                                                
loop_                                                                           
 _refln_index_h                                                                 
 _refln_index_k                                                                 
 _refln_index_l                                                                 
 _refln_F_squared_calc                                                          
 _refln_F_squared_meas                                                          
 _refln_F_squared_sigma                                                         
 _refln_observed_status                                                         
   1   0   0       3627.95       3890.89        14.91 o                         
   2   0   0      25101.85      26495.85       197.81 o                         
   3   0   0        216.19        188.40         1.66 o                         
   4   0   0       6392.13       6550.32        49.27 o                         
   5   0   0         86.45         82.19         1.11 o                         
   6   0   0       1587.82       1598.09         9.30 o                         
   7   0   0         16.92         19.65         0.76 o                         
   8   0   0         82.07         69.74         1.85 o                         
  -7   1   0         64.31         61.52         1.50 o                         
  -6   1   0         36.57         40.06         0.96 o                         
  -5   1   0       1680.80       1627.26         9.99 o                         
  -4   1   0       2229.92       2109.96        14.80 o                         
  -3   1   0         70.08         82.41         1.10 o                         
  -2   1   0       3425.33       3507.63        18.18 o                         
  -1   1   0        111.01        102.45         0.59 o                         
   0   1   0       1519.63       1451.44         6.79 o                         
   1   1   0         35.08         29.26         0.22 o                         
   2   1   0       6024.37       6286.09        26.83 o                         
   3   1   0       3992.01       4300.34        23.35 o                         
   4   1   0        104.61        106.66         1.27 o                         
   5   1   0        122.17        117.93         1.33 o                         
   6   1   0         98.36         93.48         1.39 o                         
   7   1   0         28.62         26.12         1.00 o                         
   8   1   0         38.67         44.58         1.57 o                         
  -7   2   0         37.18         39.97         1.28 o                         
  -6   2   0         36.39         38.74         1.00 o                         
  -5   2   0          0.84          1.28         0.26 o                         
  -4   2   0        112.16        104.14         1.33 o                         
  -3   2   0         70.27         80.19         1.19 o                         
  -2   2   0       1132.72       1219.45        10.44 o                         
  -1   2   0          4.73          2.90         0.12 o                         
   0   2   0        987.24       1064.40         5.38 o                         
   1   2   0       1553.53       1542.56         6.16 o                         
   2   2   0        620.25        647.23         2.62 o                         
   3   2   0        129.01        103.44         0.89 o                         
   4   2   0         28.31         26.19         0.66 o                         
   5   2   0       1179.52       1194.11         7.77 o                         
   6   2   0        532.51        539.05         4.28 o                         
   7   2   0         75.45         80.50         2.52 o                         
   8   2   0        475.32        548.51         8.67 o                         
  -7   3   0          0.75          1.32         0.23 o                         
  -6   3   0         61.72         55.33         1.35 o                         
  -5   3   0        161.81        135.36         2.16 o                         
  -4   3   0         92.90         89.75         1.33 o                         
  -3   3   0        175.86        147.02         1.56 o                         
  -2   3   0         21.55         25.36         0.63 o                         
  -1   3   0         26.73         30.00         0.57 o                         
   0   3   0         49.31         58.70         0.58 o                         
   1   3   0         32.88         30.62         0.36 o                         
   2   3   0        808.62        813.62         4.19 o                         
   3   3   0        772.92        717.82         3.64 o                         
   4   3   0        983.36        941.34        13.16 o                         
   5   3   0        546.48        552.35         8.25 o                         
   6   3   0        391.91        411.20         5.45 o                         
   7   3   0        765.06        730.08        10.56 o                         
   8   3   0        548.66        600.65        12.89 o                         
  -6   4   0         91.82         92.40         1.34 o                         
  -5   4   0        286.81        262.16         4.09 o                         
  -4   4   0        693.55        627.96         6.19 o                         
  -3   4   0       1894.21       1709.11        13.84 o                         
  -2   4   0        660.42        624.03         5.34 o                         
  -1   4   0       2347.04       2217.48        20.54 o                         
   0   4   0        302.04        326.25         2.81 o                         
   1   4   0       4728.80       4200.51        54.35 o                         
   2   4   0         17.18         13.56         0.37 o                         
   3   4   0        495.05        427.58         3.03 o                         
   4   4   0         72.13         71.47         1.49 o                         
   5   4   0        395.13        359.82         5.45 o                         
   6   4   0        578.21        577.86         6.60 o                         
   7   4   0        225.86        224.33         5.30 o                         
   8   4   0        147.03        159.70         7.53 o                         
  -6   5   0        345.24        363.09         2.35 o                         
  -5   5   0        838.25        905.72         5.54 o                         
  -4   5   0        706.83        677.68         4.86 o                         
  -3   5   0       1765.19       1775.96         9.54 o                         
  -2   5   0        399.71        415.83         2.85 o                         
  -1   5   0       3890.44       4079.28        20.30 o                         
   0   5   0        214.57        252.53         2.57 o                         
   1   5   0       2042.18       2034.85        29.91 o                         
   2   5   0         27.61         25.10         0.68 o                         
   3   5   0       1056.87        998.13        11.75 o                         
   4   5   0         36.72         39.71         1.53 o                         
   5   5   0         19.15         21.87         1.08 o                         
   6   5   0        401.89        389.52         9.37 o                         
   7   5   0          2.80          2.44         0.81 o                         
   8   5   0        260.26        265.21         5.59 o                         
  -5   6   0          1.43          1.92         0.24 o                         
  -4   6   0        310.92        297.30         2.76 o                         
  -3   6   0         20.81         17.78         0.61 o                         
  -2   6   0         51.20         59.33         1.08 o                         
  -1   6   0         19.05         23.99         0.65 o                         
   0   6   0        153.90        145.19         1.63 o                         
   1   6   0        324.52        354.36         5.11 o                         
   2   6   0       1380.54       1354.16        14.09 o                         
   3   6   0       2200.66       2186.19        47.14 o                         
   4   6   0        605.25        569.90        17.89 o                         
   5   6   0       2592.46       2503.28        76.52 o                         
   6   6   0        230.28        207.45         8.70 o                         
   7   6   0        871.16        822.36        26.90 o                         
   8   6   0         34.28         24.59         1.84 o                         
  -4   7   0         21.07         20.98         0.65 o                         
  -3   7   0        199.62        196.52         2.02 o                         
  -2   7   0        797.99        821.34         8.16 o                         
  -1   7   0         11.84         10.98         0.50 o                         
   0   7   0       3498.56       3502.31        31.90 o                         
   1   7   0        177.47        172.88         3.33 o                         
   2   7   0       1735.18       1781.42        26.10 o                         
   3   7   0        180.58        143.47         2.88 o                         
   4   7   0       3079.55       2975.97        74.93 o                         
   5   7   0        863.37        792.15        23.85 o                         
   6   7   0        778.30        697.55        22.32 o                         
   7   7   0        860.09        784.47        15.25 o                         
   8   7   0        282.16        286.56         8.48 o                         
  -4   8   0         38.41         36.16         2.45 o                         
  -3   8   0          0.47          0.80         0.22 o                         
  -2   8   0         20.23         17.71         0.65 o                         
  -1   8   0         72.42         72.22         1.19 o                         
   0   8   0        944.19        946.09        16.18 o                         
   1   8   0        358.98        357.56         7.14 o                         
   2   8   0       1586.78       1727.22        34.07 o                         
   3   8   0       1769.54       1816.71        49.77 o                         
   4   8   0        440.08        455.67        12.50 o                         
   5   8   0        398.38        380.00         7.27 o                         
   6   8   0        807.97        807.04        11.71 o                         
   7   8   0        890.64        909.86        17.92 o                         
   8   8   0         24.20         28.80         2.33 o                         
  -3   9   0          2.91          2.26         0.43 o                         
  -2   9   0         17.21         15.32         0.63 o                         
  -1   9   0        146.79        144.54         2.48 o                         
   0   9   0        340.45        330.99         7.25 o                         
   1   9   0        186.97        186.36         3.65 o                         
   2   9   0          0.15          1.79         0.44 o                         
   3   9   0        601.30        602.79        16.33 o                         
   4   9   0        108.55         99.65         2.67 o                         
   5   9   0        935.40        935.44        28.97 o                         
   6   9   0        195.23        199.51         7.32 o                         
   7   9   0        152.97        160.25         9.62 o                         
  -1  10   0         55.02         56.20         1.41 o                         
   0  10   0         74.40         82.49         2.17 o                         
   1  10   0        365.92        379.72         8.04 o                         
   2  10   0        232.91        242.55         6.12 o                         
   3  10   0        210.38        208.10         4.58 o                         
   4  10   0        359.06        372.93         8.40 o                         
   5  10   0          0.52          1.31         0.51 o                         
   6  10   0         60.61         67.81         3.52 o                         
   0  11   0        273.90        279.76         5.07 o                         
   1  11   0       1187.73       1250.04        14.74 o                         
   2  11   0        263.50        260.85         5.47 o                         
   3  11   0       1162.28       1164.26        25.16 o                         
   4  11   0        513.95        484.43        10.80 o                         
   5  11   0        803.54        875.21        12.66 o                         
  -5 -11   1       1031.73       1028.88        39.39 o                         
  -4 -11   1        457.96        454.76        13.29 o                         
  -3 -11   1       1112.45       1132.34        15.99 o                         
  -2 -11   1       1041.86       1031.88        20.93 o                         
  -1 -11   1          4.03          4.95         0.63 o                         
   0 -11   1        215.77        211.86         4.84 o                         
  -6 -10   1         18.83         18.37         1.20 o                         
  -5 -10   1        834.49        848.31        30.90 o                         
  -4 -10   1         66.56         62.96         2.48 o                         
  -3 -10   1        319.46        356.35         8.42 o                         
  -2 -10   1        151.69        144.81         4.38 o                         
  -1 -10   1        470.88        482.31        12.91 o                         
   0 -10   1         19.27         18.84         1.18 o                         
   1 -10   1         76.80         75.10         2.06 o                         
  -7  -9   1        112.08        110.21         6.37 o                         
  -6  -9   1        601.62        617.73        28.24 o                         
  -5  -9   1         62.12         69.63         3.27 o                         
  -4  -9   1        242.64        242.44         6.54 o                         
  -3  -9   1         67.29         59.81         1.91 o                         
  -2  -9   1         11.61         14.25         1.17 o                         
  -1  -9   1        444.41        455.06         7.04 o                         
   0  -9   1        251.03        266.25         4.72 o                         
   1  -9   1        265.61        264.79         4.53 o                         
   2  -9   1          8.14          9.51         0.71 o                         
   3  -9   1        389.30        402.61         7.24 o                         
  -7  -8   1         77.62         70.74         2.55 o                         
  -6  -8   1         16.57         14.76         1.34 o                         
  -5  -8   1        133.39        121.75         3.29 o                         
  -4  -8   1          2.49          3.40         0.76 o                         
  -3  -8   1         22.10         20.53         1.27 o                         
  -2  -8   1        474.14        480.97        13.94 o                         
  -1  -8   1         15.43         13.00         1.00 o                         
   0  -8   1        132.19        125.25         2.59 o                         
   1  -8   1          7.47          5.92         0.55 o                         
   2  -8   1        222.82        225.02         5.50 o                         
   3  -8   1         18.56         18.77         0.76 o                         
  -8  -7   1        812.28        797.43        12.70 o                         
  -7  -7   1          4.19          4.29         0.77 o                         
  -6  -7   1       1152.61       1053.75        33.26 o                         
  -5  -7   1        124.89        113.47         3.54 o                         
  -4  -7   1       1264.16       1226.84        24.66 o                         
  -3  -7   1        193.87        187.92         3.21 o                         
  -2  -7   1        105.20        107.13         2.40 o                         
  -1  -7   1         14.91         14.45         0.87 o                         
   0  -7   1       1100.12       1119.45        17.37 o                         
   1  -7   1        348.44        358.34         7.04 o                         
   2  -7   1        207.94        206.60         2.53 o                         
   3  -7   1         87.92         91.49         1.39 o                         
   4  -7   1        384.18        357.68         2.98 o                         
  -8  -6   1       1704.41       1766.93        30.66 o                         
  -7  -6   1         29.39         29.29         1.66 o                         
  -6  -6   1       1623.34       1606.68        51.17 o                         
  -5  -6   1        246.27        249.76         6.13 o                         
  -4  -6   1        749.59        731.05        14.83 o                         
  -3  -6   1          0.43          1.00         0.35 o                         
  -2  -6   1        675.22        723.02         8.20 o                         
  -1  -6   1         97.11        125.33         2.51 o                         
   0  -6   1         14.00         16.33         0.67 o                         
   1  -6   1         48.39         44.26         1.21 o                         
   2  -6   1        193.48        223.82         2.30 o                         
   3  -6   1        804.21        801.24         7.09 o                         
   4  -6   1          1.85          1.87         0.29 o                         
   5  -6   1        327.68        339.08         2.46 o                         
  -8  -5   1          7.69          5.65         1.04 o                         
  -7  -5   1        172.78        155.34         4.54 o                         
  -6  -5   1          0.07          1.04         0.53 o                         
  -5  -5   1        142.56        139.67         2.90 o                         
  -4  -5   1        176.92        181.70         4.59 o                         
  -3  -5   1        210.41        197.58         3.09 o                         
  -2  -5   1       2940.53       2954.85        55.28 o                         
  -1  -5   1         65.43         73.89         1.56 o                         
   0  -5   1       2013.98       2161.82        49.56 o                         
   1  -5   1       1692.54       1884.27        15.03 o                         
   2  -5   1        837.69        830.67         5.01 o                         
   3  -5   1        733.63        719.59         4.18 o                         
   4  -5   1        207.98        226.62         2.51 o                         
   5  -5   1        723.73        759.07         4.76 o                         
   6  -5   1         34.50         37.84         0.69 o                         
  -8  -4   1        193.05        235.49         7.26 o                         
  -7  -4   1         59.90         69.52         2.72 o                         
  -6  -4   1        468.65        487.84         7.52 o                         
  -5  -4   1        299.97        294.02         4.70 o                         
  -4  -4   1       3186.93       3128.75        40.73 o                         
  -3  -4   1        554.50        500.43         5.33 o                         
  -2  -4   1       4815.55       4944.24        83.00 o                         
  -1  -4   1        240.82        179.81         2.36 o                         
   0  -4   1       5361.22       5785.05        43.88 o                         
   1  -4   1        137.06        156.01         2.33 o                         
   2  -4   1       2128.51       2010.96        16.77 o                         
   3  -4   1         11.54         14.35         0.54 o                         
   4  -4   1        462.86        423.00         3.88 o                         
   5  -4   1         13.30         14.12         0.67 o                         
   6  -4   1         80.16         85.42         1.31 o                         
  -8  -3   1        180.36        175.76         6.75 o                         
  -7  -3   1          6.48          5.28         1.19 o                         
  -6  -3   1        294.49        289.43         4.40 o                         
  -5  -3   1        226.90        218.17         3.82 o                         
  -4  -3   1       1139.10       1098.13        11.85 o                         
  -3  -3   1       1206.76       1131.28        22.89 o                         
  -2  -3   1       2049.55       1968.26        14.35 o                         
  -1  -3   1       1020.22       1047.64         8.51 o                         
   0  -3   1       4650.35       5015.37        35.38 o                         
   1  -3   1        706.59        591.25         8.00 o                         
   2  -3   1        592.01        520.81         9.53 o                         
   3  -3   1          3.73          3.58         0.29 o                         
   4  -3   1          3.78          5.00         0.43 o                         
   5  -3   1         79.33         71.12         1.34 o                         
   6  -3   1        229.79        222.22         3.43 o                         
   7  -3   1          7.92          9.54         0.44 o                         
  -8  -2   1         10.48          8.37         1.13 o                         
  -7  -2   1        382.53        390.28         8.34 o                         
  -6  -2   1          1.52          2.87         0.48 o                         
  -5  -2   1        213.34        222.10         2.89 o                         
  -4  -2   1         12.68         12.91         0.68 o                         
  -3  -2   1       2025.50       2137.96        15.78 o                         
  -2  -2   1         65.01         48.40         0.40 o                         
  -1  -2   1       3201.44       3105.36        15.40 o                         
   0  -2   1       1287.60       1376.57        12.11 o                         
   1  -2   1        719.93        640.96         4.96 o                         
   2  -2   1        762.40        855.63         7.76 o                         
   3  -2   1        885.98        884.79        11.44 o                         
   4  -2   1         12.07         16.01         0.52 o                         
   5  -2   1        334.94        329.36         2.72 o                         
   6  -2   1         38.57         37.40         0.99 o                         
   7  -2   1          5.09          5.71         0.41 o                         
  -8  -1   1          1.99          1.15         0.73 o                         
  -7  -1   1        158.02        163.82         4.92 o                         
  -6  -1   1         88.08         99.78         2.10 o                         
  -5  -1   1         45.55         39.11         1.13 o                         
  -4  -1   1        839.70        895.08        13.76 o                         
  -3  -1   1        895.41       1014.94         5.37 o                         
  -2  -1   1        432.51        427.85         2.37 o                         
  -1  -1   1       4166.20       4118.84        17.12 o                         
   0  -1   1         17.05         22.19         0.22 o                         
   1  -1   1        650.37        658.55         3.75 o                         
   2  -1   1        224.93        222.10         1.72 o                         
   3  -1   1         18.70         24.07         0.53 o                         
   4  -1   1         34.34         30.16         0.64 o                         
   5  -1   1        896.94        869.66         5.13 o                         
   6  -1   1         64.30         65.34         1.20 o                         
   7  -1   1        147.25        143.85         3.34 o                         
  -8   0   1        286.28        284.33         7.77 o                         
  -7   0   1        366.57        389.34         8.39 o                         
  -6   0   1       1579.77       1575.46        15.60 o                         
  -5   0   1       1061.94       1026.65         7.10 o                         
  -4   0   1       2555.59       2442.90        16.64 o                         
  -3   0   1       6997.54       6999.61        56.18 o                         
  -2   0   1       2493.09       2618.63        13.11 o                         
  -1   0   1       4199.72       4299.91        24.07 o                         
   0   0   1        663.32        638.47        11.84 o                         
   1   0   1       4453.74       4406.40        18.76 o                         
   2   0   1       1629.38       1661.75         7.81 o                         
   3   0   1        345.88        327.02         2.43 o                         
   4   0   1        146.51        151.99         1.43 o                         
   5   0   1         37.67         40.15         0.75 o                         
   6   0   1        325.42        322.57         2.53 o                         
   7   0   1          5.01          5.27         0.47 o                         
   8   0   1         49.98         49.82         1.10 o                         
  -7   1   1        197.08        191.75         3.78 o                         
  -6   1   1       1523.31       1478.25        12.00 o                         
  -5   1   1         87.56         77.89         1.32 o                         
  -4   1   1       5760.50       5568.93        49.47 o                         
  -3   1   1       1044.02       1036.86        12.61 o                         
  -2   1   1       8962.82       8952.37        53.94 o                         
  -1   1   1       7763.46       7683.58        33.42 o                         
   0   1   1         73.83         74.05         0.50 o                         
   1   1   1         68.03         90.05         0.93 o                         
   2   1   1       2236.81       2261.60         8.59 o                         
   3   1   1        139.31        160.59         1.23 o                         
   4   1   1        171.59        153.00         1.74 o                         
   5   1   1         11.14         10.50         0.41 o                         
   6   1   1        199.94        207.67         2.10 o                         
   7   1   1        342.79        367.80         3.49 o                         
   8   1   1        293.97        312.25         4.60 o                         
  -7   2   1          7.85          9.61         0.59 o                         
  -6   2   1        586.05        551.74        11.46 o                         
  -5   2   1       2125.33       2031.09        19.27 o                         
  -4   2   1          7.87          8.28         0.39 o                         
  -3   2   1        561.03        541.49         6.65 o                         
  -2   2   1        224.52        228.98         2.15 o                         
  -1   2   1       3226.33       2930.60        26.43 o                         
   0   2   1        407.84        442.99         2.46 o                         
   1   2   1        189.06        191.00         1.05 o                         
   2   2   1       2642.33       2476.21         8.86 o                         
   3   2   1       2536.34       2594.72         9.29 o                         
   4   2   1         75.47        145.08         1.41 o                         
   5   2   1       1100.84       1049.80         6.56 o                         
   6   2   1        151.51        139.50         1.76 o                         
   7   2   1        663.16        686.52         4.83 o                         
   8   2   1         15.37         19.04         1.39 o                         
  -7   3   1         25.10         29.82         1.17 o                         
  -6   3   1        187.02        177.70         4.33 o                         
  -5   3   1        109.89         98.47         2.39 o                         
  -4   3   1        468.06        428.17         5.44 o                         
  -3   3   1        170.61        150.03         1.91 o                         
  -2   3   1       6056.57       5727.89        92.44 o                         
  -1   3   1        694.57        704.39         8.32 o                         
   0   3   1       7149.70       7492.40        47.18 o                         
   1   3   1          0.31          2.34         0.13 o                         
   2   3   1       7446.85       7207.73        35.23 o                         
   3   3   1        252.62        280.28         1.86 o                         
   4   3   1       5630.67       5683.93        21.00 o                         
   5   3   1        254.48        286.83         3.80 o                         
   6   3   1        992.15        997.29         6.53 o                         
   7   3   1         58.04         59.97         1.53 o                         
   8   3   1         91.35         92.91         3.02 o                         
  -6   4   1         23.76         26.64         0.74 o                         
  -5   4   1         63.23         61.06         1.56 o                         
  -4   4   1          7.05          6.73         0.47 o                         
  -3   4   1         76.97         58.39         1.10 o                         
  -2   4   1         92.34         98.17         1.68 o                         
  -1   4   1          5.77         14.29         0.47 o                         
   0   4   1        966.27       1048.08         8.44 o                         
   1   4   1        129.02         98.57         1.61 o                         
   2   4   1        119.49        102.49         1.02 o                         
   3   4   1        710.74        603.88         4.98 o                         
   4   4   1        399.02        402.76         3.67 o                         
   5   4   1        208.36        206.38         2.22 o                         
   6   4   1        206.28        218.37         2.43 o                         
   7   4   1        573.58        554.46         7.89 o                         
   8   4   1          0.32          2.34         0.64 o                         
  -6   5   1         10.54         12.04         0.42 o                         
  -5   5   1       1147.99       1173.99        10.24 o                         
  -4   5   1         53.10         52.97         1.17 o                         
  -3   5   1       2200.87       2161.60        12.21 o                         
  -2   5   1         38.32         52.44         0.95 o                         
  -1   5   1       2459.67       2646.42        10.24 o                         
   0   5   1        135.12        142.27         1.88 o                         
   1   5   1        497.03        434.16         9.41 o                         
   2   5   1       4879.07       4957.41        59.50 o                         
   3   5   1       1860.75       1737.08        18.75 o                         
   4   5   1       1294.26       1278.82        29.56 o                         
   5   5   1        707.95        674.52        14.50 o                         
   6   5   1        361.28        350.17         9.95 o                         
   7   5   1        220.62        234.26         4.24 o                         
   8   5   1         23.15         27.23         1.91 o                         
  -5   6   1        231.08        244.07         2.09 o                         
  -4   6   1         56.47         52.65         1.16 o                         
  -3   6   1          0.48          1.73         0.28 o                         
  -2   6   1          1.27          1.64         0.25 o                         
  -1   6   1         73.19         97.68         1.20 o                         
   0   6   1          3.97          3.43         0.26 o                         
   1   6   1         22.41         34.03         0.66 o                         
   2   6   1        123.73        149.17         1.69 o                         
   3   6   1         71.57         70.56         1.59 o                         
   4   6   1        738.95        714.64        21.08 o                         
   5   6   1        830.52        795.98        24.21 o                         
   6   6   1          6.20          5.90         0.67 o                         
   7   6   1          5.74          4.24         0.63 o                         
   8   6   1        149.19        140.74         4.40 o                         
  -4   7   1        127.77        135.70         1.62 o                         
  -3   7   1        971.15        971.64         4.89 o                         
  -2   7   1        440.95        437.57         3.30 o                         
  -1   7   1       3570.18       3517.55        21.48 o                         
   0   7   1         48.79         46.66         0.89 o                         
   1   7   1       4636.45       4830.11        36.16 o                         
   2   7   1         17.18         10.49         0.51 o                         
   3   7   1       3957.87       4024.28        64.25 o                         
   4   7   1        196.17        198.78         3.12 o                         
   5   7   1       2316.80       2216.96        57.90 o                         
   6   7   1        194.92        192.87         4.86 o                         
   7   7   1        206.76        199.50        10.41 o                         
   8   7   1         29.58         32.05         2.98 o                         
  -3   8   1       1221.13       1188.32         7.07 o                         
  -2   8   1         48.85         55.80         1.07 o                         
  -1   8   1       2357.59       2340.12        14.59 o                         
   0   8   1          2.85          2.02         0.27 o                         
   1   8   1       3144.11       3216.02        33.13 o                         
   2   8   1          4.66          3.36         0.40 o                         
   3   8   1       1990.74       2165.03        29.94 o                         
   4   8   1          7.30          7.48         0.71 o                         
   5   8   1        822.25        828.22        14.87 o                         
   6   8   1        137.75        140.29         3.26 o                         
   7   8   1        263.62        276.92         7.44 o                         
   8   8   1         41.50         43.62         3.94 o                         
  -3   9   1          1.26          3.66         0.51 o                         
  -2   9   1         49.44         49.04         0.90 o                         
  -1   9   1        565.63        588.30         4.97 o                         
   0   9   1        102.32        102.30         1.46 o                         
   1   9   1         40.39         47.78         1.39 o                         
   2   9   1        304.35        295.00         3.75 o                         
   3   9   1         91.71        111.99         2.34 o                         
   4   9   1        359.25        376.03        10.50 o                         
   5   9   1         34.11         40.04         1.58 o                         
   6   9   1       1496.32       1526.50        61.07 o                         
   7   9   1        280.03        277.03        13.59 o                         
  -1  10   1        165.92        161.23         1.88 o                         
   0  10   1         42.25         38.77         1.53 o                         
   1  10   1       1200.36       1225.19        12.35 o                         
   2  10   1       1232.90       1179.53        15.85 o                         
   3  10   1         49.09         52.92         1.68 o                         
   4  10   1        587.05        596.26        14.36 o                         
   5  10   1         96.98         93.48         3.42 o                         
   6  10   1        146.68        146.14         6.60 o                         
   7  10   1        103.20         98.28         5.80 o                         
   0  11   1        173.05        163.11         5.40 o                         
   1  11   1        271.54        265.34         5.63 o                         
   2  11   1        532.35        519.43        25.61 o                         
   3  11   1        121.39        124.96         3.55 o                         
   4  11   1          5.74          5.64         0.76 o                         
   5  11   1        465.06        492.23        10.41 o                         
   6  11   1          2.41          2.48         0.79 o                         
  -5 -11   2        179.59        195.86         8.99 o                         
  -4 -11   2         50.92         51.19         2.96 o                         
  -3 -11   2        424.11        429.18         8.17 o                         
  -2 -11   2          2.96          2.48         0.71 o                         
  -1 -11   2        534.92        587.09         8.57 o                         
   0 -11   2        383.93        364.40        26.94 o                         
  -6 -10   2        986.30       1126.10        62.85 o                         
  -5 -10   2        143.65        148.08         8.49 o                         
  -4 -10   2         18.08         22.74         1.95 o                         
  -3 -10   2        105.47        103.41         3.59 o                         
  -2 -10   2        136.60        141.18         3.72 o                         
  -1 -10   2        221.40        231.62         7.83 o                         
   0 -10   2        641.54        687.90        16.14 o                         
   1 -10   2         63.51         62.78         2.39 o                         
  -7  -9   2         14.10         18.25         1.48 o                         
  -6  -9   2         23.26         24.65         2.17 o                         
  -5  -9   2         11.79         16.10         1.78 o                         
  -4  -9   2         50.18         52.06         2.05 o                         
  -3  -9   2        155.64        163.84         4.99 o                         
  -2  -9   2        212.17        219.46         4.90 o                         
  -1  -9   2        163.69        183.28         4.21 o                         
   0  -9   2        256.76        283.02         7.22 o                         
   1  -9   2        512.98        527.20        12.69 o                         
   2  -9   2        268.04        276.95         5.64 o                         
  -7  -8   2         40.34         38.22         2.15 o                         
  -6  -8   2         41.56         38.18         4.29 o                         
  -5  -8   2        268.24        256.95         7.04 o                         
  -4  -8   2          5.70          8.75         0.91 o                         
  -3  -8   2        177.77        178.77         4.51 o                         
  -2  -8   2          9.30         19.65         1.18 o                         
  -1  -8   2        335.50        334.31         6.83 o                         
   0  -8   2         21.43         18.38         1.11 o                         
   1  -8   2        358.87        349.82         8.24 o                         
   2  -8   2         69.26         68.89         2.00 o                         
   3  -8   2         29.49         25.11         1.10 o                         
  -8  -7   2          4.81          8.12         1.10 o                         
  -7  -7   2          0.06          0.63         0.87 o                         
  -6  -7   2         16.73         16.49         1.18 o                         
  -5  -7   2          8.50          9.81         1.10 o                         
  -4  -7   2        505.24        481.51         6.96 o                         
  -3  -7   2       1824.40       1693.09        21.34 o                         
  -2  -7   2        117.53        108.65         3.09 o                         
  -1  -7   2        847.24        896.60        25.00 o                         
   0  -7   2        531.44        547.64         7.84 o                         
   1  -7   2       1485.78       1569.30        33.57 o                         
   2  -7   2        658.61        676.48        11.64 o                         
   3  -7   2        451.14        433.70         6.48 o                         
   4  -7   2        451.00        447.08         4.58 o                         
  -8  -6   2         15.35         17.50         1.58 o                         
  -7  -6   2         75.82         86.21         6.61 o                         
  -6  -6   2         53.22         50.76         2.09 o                         
  -5  -6   2        239.91        242.00         5.26 o                         
  -4  -6   2       1052.42       1022.35        22.19 o                         
  -3  -6   2         26.65         25.15         1.12 o                         
  -2  -6   2       1282.06       1286.17        15.82 o                         
  -1  -6   2        793.22        858.80        16.18 o                         
   0  -6   2        117.94        137.30         2.31 o                         
   1  -6   2          5.13          6.68         0.56 o                         
   2  -6   2         50.41         50.66         1.51 o                         
   3  -6   2         28.41         29.58         0.98 o                         
   4  -6   2          0.67          0.95         0.25 o                         
   5  -6   2          2.06          3.09         0.26 o                         
  -8  -5   2         70.12         62.74         2.40 o                         
  -7  -5   2         70.51         63.88         2.29 o                         
  -6  -5   2          0.34          1.59         0.54 o                         
  -5  -5   2        928.01        949.63        21.68 o                         
  -4  -5   2        102.36         99.66         1.86 o                         
  -3  -5   2       1119.17       1124.35        22.22 o                         
  -2  -5   2         60.13         55.95         1.85 o                         
  -1  -5   2       4749.89       4522.90        50.94 o                         
   0  -5   2         46.67         47.32         1.42 o                         
   1  -5   2       3236.57       3476.75        45.67 o                         
   2  -5   2        753.03        788.49         8.73 o                         
   3  -5   2        550.76        585.60         4.54 o                         
   4  -5   2          1.64          2.37         0.30 o                         
   5  -5   2        433.11        435.94         3.52 o                         
   6  -5   2        117.67        122.83         1.45 o                         
  -8  -4   2        394.24        414.51        10.77 o                         
  -7  -4   2         25.41         28.82         1.75 o                         
  -6  -4   2       1878.06       1870.93        26.88 o                         
  -5  -4   2        208.99        188.82         3.48 o                         
  -4  -4   2       3336.16       3355.82        36.93 o                         
  -3  -4   2       2962.76       2884.60        48.67 o                         
  -2  -4   2        727.84        715.75         8.48 o                         
  -1  -4   2        940.56        948.67        15.05 o                         
   0  -4   2        321.53        370.41        15.04 o                         
   1  -4   2        211.87        255.07         6.08 o                         
   2  -4   2          5.64         12.28         0.55 o                         
   3  -4   2        284.77        270.25         3.47 o                         
   4  -4   2        750.00        710.03         6.13 o                         
   5  -4   2        210.06        220.95         2.53 o                         
   6  -4   2         69.62         76.85         1.24 o                         
  -8  -3   2        755.94        782.66        12.24 o                         
  -7  -3   2          0.04          1.26         0.63 o                         
  -6  -3   2       1709.17       1621.69        23.14 o                         
  -5  -3   2         31.91         38.27         1.41 o                         
  -4  -3   2        938.80        772.61         7.33 o                         
  -3  -3   2         17.88         17.40         0.74 o                         
  -2  -3   2       3418.71       3183.79        24.56 o                         
  -1  -3   2        497.77        507.14         5.64 o                         
   0  -3   2         25.29         26.01         0.61 o                         
   1  -3   2         37.59         30.57         0.54 o                         
   2  -3   2        332.80        346.05         6.35 o                         
   3  -3   2        522.80        469.76         5.30 o                         
   4  -3   2        288.88        260.46         2.43 o                         
   5  -3   2         44.56         37.87         0.97 o                         
   6  -3   2          3.86          4.71         0.41 o                         
   7  -3   2        772.36        910.85         6.31 o                         
  -8  -2   2         15.33         16.30         1.29 o                         
  -7  -2   2         66.97         68.06         2.76 o                         
  -6  -2   2        142.66        134.41         3.52 o                         
  -5  -2   2         31.32         33.66         1.17 o                         
  -4  -2   2        685.20        671.36         9.78 o                         
  -3  -2   2        664.06        721.69         6.41 o                         
  -2  -2   2        511.42        541.45         8.53 o                         
  -1  -2   2       1526.38       1517.27        10.19 o                         
   0  -2   2       1750.82       1812.71        14.18 o                         
   1  -2   2        121.00        130.00         3.78 o                         
   2  -2   2       1745.77       1735.42        18.29 o                         
   3  -2   2       1584.76       1528.71        15.32 o                         
   4  -2   2       1038.47        999.56         7.11 o                         
   5  -2   2       1484.58       1417.27         9.29 o                         
   6  -2   2        318.62        299.22         3.23 o                         
   7  -2   2        565.64        615.51        11.60 o                         
  -8  -1   2         14.32         14.68         1.14 o                         
  -7  -1   2          0.62          1.03         0.65 o                         
  -6  -1   2          0.28          1.04         0.45 o                         
  -5  -1   2         46.10         40.02         1.45 o                         
  -4  -1   2         17.35         19.02         0.70 o                         
  -3  -1   2         60.45         47.55         1.39 o                         
  -2  -1   2          1.50          0.62         0.10 o                         
  -1  -1   2        982.69        998.03         3.95 o                         
   0  -1   2        148.61        159.84         1.39 o                         
   1  -1   2        151.36        177.60         1.30 o                         
   2  -1   2        594.20        614.56         3.47 o                         
   3  -1   2          1.68          2.73         0.21 o                         
   4  -1   2         10.31         13.95         0.95 o                         
   5  -1   2        190.23        198.33         1.96 o                         
   6  -1   2         19.93         22.58         0.74 o                         
   7  -1   2          0.54          0.93         0.30 o                         
  -7   0   2        546.34        534.96        21.22 o                         
  -6   0   2         59.79         54.00         1.88 o                         
  -5   0   2       1506.16       1417.89        21.27 o                         
  -4   0   2         31.75         23.83         0.81 o                         
  -3   0   2         51.81         54.58         0.87 o                         
  -2   0   2        200.56        200.85         1.10 o                         
  -1   0   2       1518.99       1533.38         6.81 o                         
   0   0   2        922.63        992.83         4.45 o                         
   1   0   2        820.59        834.96         2.67 o                         
   2   0   2        502.26        534.42         1.82 o                         
   3   0   2        588.80        590.40         4.65 o                         
   4   0   2         39.29         39.62         0.70 o                         
   5   0   2          3.04          4.45         0.30 o                         
   6   0   2        193.51        193.78         2.14 o                         
   7   0   2         17.31         20.57         0.78 o                         
   8   0   2        156.33        149.04         4.53 o                         
  -7   1   2       2085.57       2132.79        32.26 o                         
  -6   1   2          7.77          8.33         0.79 o                         
  -5   1   2       4759.34       4587.38        76.42 o                         
  -4   1   2        190.87        193.95         3.62 o                         
  -3   1   2       4334.93       4268.65        49.40 o                         
  -2   1   2         74.01        115.19         0.95 o                         
  -1   1   2       1988.77       1947.30        10.24 o                         
   0   1   2       5678.87       5770.59        34.23 o                         
   1   1   2       2723.20       2860.85        12.83 o                         
   2   1   2       1617.76       1589.14         5.41 o                         
   3   1   2        650.85        723.82         3.61 o                         
   4   1   2       1644.60       1655.69        15.79 o                         
   5   1   2          6.73          8.78         0.39 o                         
   6   1   2        248.93        251.76         2.35 o                         
   7   1   2          3.20          1.93         0.31 o                         
   8   1   2         92.91         84.54         1.79 o                         
  -7   2   2        509.83        536.42         8.97 o                         
  -6   2   2        146.54        137.15         2.96 o                         
  -5   2   2        334.58        327.97         3.43 o                         
  -4   2   2         11.79         10.99         0.46 o                         
  -3   2   2        358.93        360.09         4.51 o                         
  -2   2   2         34.31         49.57         0.76 o                         
  -1   2   2        293.58        248.52         2.47 o                         
   0   2   2        557.09        522.60         3.21 o                         
   1   2   2        381.17        347.28         2.12 o                         
   2   2   2       1406.83       1420.08         4.49 o                         
   3   2   2        327.60        280.42         1.80 o                         
   4   2   2        600.81        566.64         3.57 o                         
   5   2   2        158.43        161.20         1.56 o                         
   6   2   2       1047.16       1045.74         5.28 o                         
   7   2   2          6.07          8.22         0.50 o                         
   8   2   2        171.52        201.58         2.19 o                         
  -6   3   2        283.39        301.63         3.18 o                         
  -5   3   2         80.07         74.80         1.88 o                         
  -4   3   2        248.03        217.67         3.57 o                         
  -3   3   2        129.16         99.80         1.47 o                         
  -2   3   2       1212.71       1123.19        21.02 o                         
  -1   3   2       1709.47       1578.36        17.54 o                         
   0   3   2       1276.85       1320.31        11.88 o                         
   1   3   2       3890.23       3800.93        34.11 o                         
   2   3   2         44.89         34.89         0.67 o                         
   3   3   2        987.31        965.54         4.90 o                         
   4   3   2          6.01         10.13         0.37 o                         
   5   3   2        345.28        368.03         2.84 o                         
   6   3   2         68.90         78.67         1.25 o                         
   7   3   2        119.12        116.46         1.60 o                         
   8   3   2         30.91         27.75         1.06 o                         
  -6   4   2        413.93        468.48         7.55 o                         
  -5   4   2          6.45          6.09         0.49 o                         
  -4   4   2        674.86        613.78        12.71 o                         
  -3   4   2        642.30        605.78         9.58 o                         
  -2   4   2        553.61        459.03         4.81 o                         
  -1   4   2         43.62         31.28         0.78 o                         
   0   4   2       1311.47       1329.62        15.16 o                         
   1   4   2       1284.74       1271.12        19.24 o                         
   2   4   2       2276.31       2272.64        18.35 o                         
   3   4   2       1155.11       1126.03        11.01 o                         
   4   4   2          2.52          1.57         0.19 o                         
   5   4   2          0.23          1.01         0.19 o                         
   6   4   2         56.56         61.48         1.16 o                         
   7   4   2        918.12        868.10         5.83 o                         
   8   4   2        281.58        282.27         5.05 o                         
  -5   5   2        157.70        161.54         1.97 o                         
  -4   5   2          5.78          3.86         0.38 o                         
  -3   5   2        176.97        176.19         1.98 o                         
  -2   5   2        258.84        308.99         2.45 o                         
  -1   5   2       1545.68       1544.95         7.07 o                         
   0   5   2         11.97         19.46         0.56 o                         
   1   5   2        965.68        936.70        14.84 o                         
   2   5   2         76.03         95.74         1.55 o                         
   3   5   2         11.63         16.81         0.53 o                         
   4   5   2          4.90          6.62         0.35 o                         
   5   5   2          1.16          1.10         0.24 o                         
   6   5   2          0.28          1.38         0.30 o                         
   7   5   2        268.24        280.03         3.40 o                         
   8   5   2         59.55         49.53         1.77 o                         
  -5   6   2         81.51         81.70         1.17 o                         
  -4   6   2          6.30          9.04         0.50 o                         
  -3   6   2         19.42         18.78         0.65 o                         
  -2   6   2          0.13          0.85         0.27 o                         
  -1   6   2        149.27        155.89         1.57 o                         
   0   6   2        407.74        442.72         2.74 o                         
   1   6   2       1094.09       1173.99         5.81 o                         
   2   6   2        186.62        190.42         1.96 o                         
   3   6   2        500.84        491.55         5.48 o                         
   4   6   2         22.37         20.08         0.57 o                         
   5   6   2         30.36         32.12         0.84 o                         
   6   6   2         23.62         26.11         0.94 o                         
   7   6   2         25.66         25.90         1.30 o                         
   8   6   2          3.18          2.86         0.49 o                         
  -4   7   2        356.62        338.06         2.67 o                         
  -3   7   2          0.81          1.78         0.27 o                         
  -2   7   2        852.68        869.07         4.97 o                         
  -1   7   2         28.88         27.76         0.74 o                         
   0   7   2       1918.19       1959.42         8.65 o                         
   1   7   2         64.68         73.01         1.06 o                         
   2   7   2       1519.51       1612.19         8.65 o                         
   3   7   2          3.90          5.36         0.39 o                         
   4   7   2        289.65        283.22         2.73 o                         
   5   7   2        915.15        918.49         9.78 o                         
   6   7   2       1272.18       1272.99        29.18 o                         
   7   7   2        137.43        137.41         5.25 o                         
   8   7   2        319.60        291.02         7.82 o                         
  -3   8   2       2114.85       2165.49         8.73 o                         
  -2   8   2        521.91        544.00         3.66 o                         
  -1   8   2       1838.04       1866.04        10.18 o                         
   0   8   2          4.23          5.98         0.35 o                         
   1   8   2       2993.22       3130.68        12.98 o                         
   2   8   2        395.31        428.52         3.02 o                         
   3   8   2        595.18        578.24         4.92 o                         
   4   8   2         18.72         18.96         0.78 o                         
   5   8   2         95.35         90.74         2.00 o                         
   6   8   2        160.63        156.95         3.17 o                         
   7   8   2        373.18        380.48        10.60 o                         
   8   8   2          9.99         10.23         1.57 o                         
  -2   9   2        406.74        429.96         2.78 o                         
  -1   9   2        110.92        122.82         1.63 o                         
   0   9   2        662.48        662.29         4.12 o                         
   1   9   2          0.54          2.38         0.29 o                         
   2   9   2         13.34         18.86         0.70 o                         
   3   9   2         82.61         73.98         1.41 o                         
   4   9   2         12.55         15.18         0.87 o                         
   5   9   2          9.62          8.95         0.73 o                         
   6   9   2        551.12        553.24        18.19 o                         
   7   9   2         34.43         34.52         1.71 o                         
  -1  10   2        123.22        122.40         1.52 o                         
   0  10   2        162.37        161.18         1.96 o                         
   1  10   2         57.38         53.67         1.10 o                         
   2  10   2        183.74        189.52         2.48 o                         
   3  10   2        658.21        659.27         7.72 o                         
   4  10   2         10.68         13.64         0.99 o                         
   5  10   2        339.42        342.43         8.96 o                         
   6  10   2        238.87        246.81         9.91 o                         
   7  10   2        133.15        145.20         4.81 o                         
   0  11   2         61.17         56.77         2.24 o                         
   1  11   2        983.21        952.76        13.16 o                         
   2  11   2         31.60         30.60         1.32 o                         
   3  11   2        426.25        401.47        10.43 o                         
   4  11   2         94.97         88.08         2.64 o                         
   5  11   2        429.27        402.03         8.41 o                         
   6  11   2        207.94        200.41         5.94 o                         
  -4 -11   3       1179.35       1130.75        47.85 o                         
  -3 -11   3        103.32         96.51         3.30 o                         
  -2 -11   3       1092.50       1143.82        13.54 o                         
  -1 -11   3        175.82        172.36         3.74 o                         
  -6 -10   3        136.01        150.96         9.65 o                         
  -5 -10   3         13.17         16.25         1.51 o                         
  -4 -10   3        474.74        486.96        21.44 o                         
  -3 -10   3        808.21        811.65        13.53 o                         
  -2 -10   3        266.26        295.99         7.16 o                         
  -1 -10   3        761.41        871.12        16.70 o                         
   0 -10   3          3.23          3.68         0.61 o                         
   1 -10   3        176.57        197.59         4.79 o                         
  -7  -9   3        118.07        122.01         6.00 o                         
  -6  -9   3         70.63         64.60         3.70 o                         
  -5  -9   3       1089.49       1036.99        20.47 o                         
  -4  -9   3          1.69          3.57         0.90 o                         
  -3  -9   3        527.43        589.98         8.48 o                         
  -2  -9   3         79.93         87.19         3.13 o                         
  -1  -9   3       1699.25       1797.87        33.79 o                         
   0  -9   3          9.43          6.47         0.85 o                         
   1  -9   3       1264.79       1298.42        41.83 o                         
   2  -9   3        269.58        267.09         5.20 o                         
  -7  -8   3        113.84        101.97         3.62 o                         
  -6  -8   3        173.40        168.81         5.76 o                         
  -5  -8   3        819.47        764.78        17.32 o                         
  -4  -8   3        469.18        441.08         8.31 o                         
  -3  -8   3       1268.82       1308.58        25.39 o                         
  -2  -8   3        102.87        110.54         2.95 o                         
  -1  -8   3        951.79       1081.22        17.97 o                         
   0  -8   3        237.75        254.50         6.15 o                         
   1  -8   3        543.91        564.08        10.92 o                         
   2  -8   3         30.28         27.45         1.59 o                         
   3  -8   3         63.56         66.15         2.15 o                         
  -7  -7   3        490.00        453.31        28.19 o                         
  -6  -7   3         72.49         71.39         3.94 o                         
  -5  -7   3       1077.48       1045.81        21.88 o                         
  -4  -7   3          8.33          7.27         0.91 o                         
  -3  -7   3        822.43        733.99         7.76 o                         
  -2  -7   3         77.77         74.10         2.54 o                         
  -1  -7   3        689.43        714.49        14.82 o                         
   0  -7   3        445.18        450.17         7.27 o                         
   1  -7   3        212.19        194.61         3.55 o                         
   2  -7   3        976.90       1016.55        30.13 o                         
   3  -7   3        561.69        547.17        12.50 o                         
   4  -7   3        912.46        882.76        11.58 o                         
  -8  -6   3         80.75         81.72         3.03 o                         
  -7  -6   3        397.89        423.35        14.28 o                         
  -6  -6   3         15.31         15.32         1.29 o                         
  -5  -6   3       1410.71       1395.28        20.99 o                         
  -4  -6   3        148.29        160.29         4.03 o                         
  -3  -6   3        515.49        487.84         5.90 o                         
  -2  -6   3          2.49          1.08         0.40 o                         
  -1  -6   3       1274.31       1303.49        19.13 o                         
   0  -6   3        383.22        415.27         7.20 o                         
   1  -6   3       1134.28       1196.76        19.86 o                         
   2  -6   3        434.03        462.27         8.69 o                         
   3  -6   3       1441.81       1535.02        26.35 o                         
   4  -6   3        306.97        288.86         3.93 o                         
   5  -6   3        563.75        561.64         6.59 o                         
  -8  -5   3        168.92        184.34         3.78 o                         
  -7  -5   3         68.10         71.61         3.19 o                         
  -6  -5   3        131.61        139.14         3.01 o                         
  -5  -5   3        494.12        514.93         7.22 o                         
  -4  -5   3       1698.37       1705.58        19.18 o                         
  -3  -5   3        504.91        530.46         8.40 o                         
  -2  -5   3       1477.07       1590.67        39.29 o                         
  -1  -5   3          5.11          4.34         0.70 o                         
   0  -5   3        457.43        518.94         7.51 o                         
   1  -5   3         54.74         65.15         1.63 o                         
   2  -5   3         24.99         28.92         1.40 o                         
   3  -5   3         13.31         15.74         0.91 o                         
   4  -5   3         76.68         76.39         1.65 o                         
   5  -5   3         92.74         92.27         1.40 o                         
  -8  -4   3         10.57         11.11         1.20 o                         
  -7  -4   3        964.36        967.59        26.26 o                         
  -6  -4   3        634.40        629.18        10.56 o                         
  -5  -4   3        299.06        294.91         4.30 o                         
  -4  -4   3        652.59        667.13         9.68 o                         
  -3  -4   3        247.26        241.09         4.22 o                         
  -2  -4   3       2687.74       2586.14        23.31 o                         
  -1  -4   3        476.68        479.93        10.62 o                         
   0  -4   3       1400.48       1508.34        19.55 o                         
   1  -4   3         63.26         61.84         2.36 o                         
   2  -4   3        717.97        744.68        13.09 o                         
   3  -4   3          2.41          3.03         0.48 o                         
   4  -4   3       1115.97       1056.93        12.51 o                         
   5  -4   3         23.81         21.32         0.76 o                         
   6  -4   3        206.98        224.62         2.43 o                         
  -8  -3   3         79.51         85.97         2.73 o                         
  -7  -3   3        677.99        693.60        27.16 o                         
  -6  -3   3         38.33         32.73         1.39 o                         
  -5  -3   3       1143.94       1139.10        12.62 o                         
  -4  -3   3        372.23        341.46         4.23 o                         
  -3  -3   3          0.06          1.96         0.39 o                         
  -2  -3   3         60.73         49.50         1.21 o                         
  -1  -3   3       1150.23       1270.52         9.15 o                         
   0  -3   3        851.20        880.63        16.80 o                         
   1  -3   3        660.37        662.39        16.28 o                         
   2  -3   3        348.02        327.43         5.12 o                         
   3  -3   3       1640.00       1605.45        20.22 o                         
   4  -3   3        434.73        396.02         5.08 o                         
   5  -3   3        398.38        381.02         3.87 o                         
   6  -3   3         30.98         36.81         1.01 o                         
   7  -3   3        127.95        145.32         3.74 o                         
  -8  -2   3         94.93         85.84         3.81 o                         
  -7  -2   3         57.34         52.57         3.25 o                         
  -6  -2   3        548.70        541.83        13.44 o                         
  -5  -2   3          0.26          0.99         0.33 o                         
  -4  -2   3        519.62        510.82         4.67 o                         
  -3  -2   3        164.19        115.49         2.87 o                         
  -2  -2   3          2.39          1.91         0.28 o                         
  -1  -2   3      16035.89      15026.22       249.69 o                         
   0  -2   3       6126.27       6248.63        73.96 o                         
   1  -2   3       6128.54       5756.06       122.11 o                         
   2  -2   3       1329.37       1269.20        22.68 o                         
   3  -2   3       4498.43       4688.22        62.35 o                         
   4  -2   3        561.33        534.25         3.60 o                         
   5  -2   3       3021.35       2882.86        16.71 o                         
   6  -2   3        811.63        789.80         5.49 o                         
   7  -2   3        204.02        209.72         2.35 o                         
  -8  -1   3          0.01          0.12         0.49 o                         
  -7  -1   3          1.99          1.66         0.65 o                         
  -6  -1   3        309.26        301.24         8.86 o                         
  -5  -1   3        576.44        523.58         9.49 o                         
  -4  -1   3        144.43        142.88         2.36 o                         
  -3  -1   3          6.28         16.29         1.64 o                         
  -2  -1   3        557.06        577.81         5.64 o                         
  -1  -1   3        464.16        499.18         6.06 o                         
   0  -1   3      11030.23      10596.88        70.72 o                         
   1  -1   3       1931.94       1921.82        14.00 o                         
   2  -1   3        727.04        736.02         5.86 o                         
   3  -1   3          6.03         12.35         1.66 o                         
   4  -1   3         29.80         23.54         0.59 o                         
   5  -1   3          8.19          6.38         0.38 o                         
   6  -1   3        180.15        180.80         2.20 o                         
   7  -1   3         19.39         23.80         0.83 o                         
  -7   0   3         41.52         45.05         2.12 o                         
  -6   0   3        131.03        118.77         5.09 o                         
  -5   0   3        839.77        758.60        11.77 o                         
  -4   0   3         69.97         61.76         1.56 o                         
  -3   0   3         71.41         69.57         1.90 o                         
  -2   0   3        161.96        148.50         3.64 o                         
  -1   0   3        298.67        279.39         2.91 o                         
   0   0   3        350.86        367.81         2.10 o                         
   1   0   3       2252.22       2340.14         8.77 o                         
   2   0   3        467.55        464.98         1.86 o                         
   3   0   3        629.94        646.93         4.42 o                         
   4   0   3        179.55        182.86         1.47 o                         
   5   0   3        752.64        738.43         4.03 o                         
   6   0   3        179.17        167.25         1.96 o                         
   7   0   3        446.24        487.16         3.89 o                         
   8   0   3         89.02         86.49         2.35 o                         
  -7   1   3         33.47         31.79         1.57 o                         
  -6   1   3          4.07          5.00         0.84 o                         
  -5   1   3          0.27          1.24         0.46 o                         
  -4   1   3         33.38         27.43         1.25 o                         
  -3   1   3         10.31          7.87         0.92 o                         
  -2   1   3        443.94        438.43         3.28 o                         
  -1   1   3        168.77        153.08         2.14 o                         
   0   1   3          6.16         10.38         0.94 o                         
   1   1   3        421.16        397.99         1.93 o                         
   2   1   3         46.73         49.08         0.44 o                         
   3   1   3       1100.12       1075.82         4.45 o                         
   4   1   3        158.89        159.55         1.34 o                         
   5   1   3        467.08        448.84         2.94 o                         
   6   1   3         29.47         26.35         0.75 o                         
   7   1   3        866.48        890.65         5.40 o                         
   8   1   3          0.72          0.34         0.20 o                         
  -7   2   3        279.53        283.85         4.85 o                         
  -6   2   3         53.37         54.77         2.10 o                         
  -5   2   3         25.83         21.10         1.02 o                         
  -4   2   3        968.60        932.66        12.81 o                         
  -3   2   3         73.32         74.36         1.57 o                         
  -2   2   3       2282.70       2109.90        22.82 o                         
  -1   2   3       1473.40       1578.55        27.71 o                         
   0   2   3       4121.99       3772.56        18.89 o                         
   1   2   3        467.12        435.04         2.59 o                         
   2   2   3       2660.52       2478.60        11.17 o                         
   3   2   3        715.33        681.38         3.41 o                         
   4   2   3       1956.35       1966.80        13.68 o                         
   5   2   3        120.74        112.82         1.32 o                         
   6   2   3        887.02        877.10         4.71 o                         
   7   2   3        102.58         89.42         1.33 o                         
   8   2   3        275.93        301.44         3.63 o                         
  -6   3   3        113.03        133.57         2.71 o                         
  -5   3   3         10.82         10.89         0.78 o                         
  -4   3   3        525.37        508.38         5.27 o                         
  -3   3   3         64.03         53.44         1.08 o                         
  -2   3   3       3012.30       2728.41        65.58 o                         
  -1   3   3        302.47        332.07         5.55 o                         
   0   3   3       5648.85       5797.81        72.48 o                         
   1   3   3         31.44         31.08         0.50 o                         
   2   3   3       6133.63       6100.69        44.00 o                         
   3   3   3        433.11        426.71         2.41 o                         
   4   3   3       1746.83       1794.94        12.01 o                         
   5   3   3         30.88         40.73         0.78 o                         
   6   3   3        138.75        145.18         1.61 o                         
   7   3   3          1.56          2.63         0.30 o                         
   8   3   3         88.01         90.10         1.51 o                         
  -6   4   3          3.65          6.09         0.57 o                         
  -5   4   3       1083.29       1107.30         8.91 o                         
  -4   4   3         12.60          9.82         0.53 o                         
  -3   4   3       1724.64       1556.77        27.78 o                         
  -2   4   3        166.48        153.98         2.25 o                         
  -1   4   3       2132.78       2188.41        25.82 o                         
   0   4   3         67.81         84.22         1.08 o                         
   1   4   3          1.82          2.52         0.38 o                         
   2   4   3        204.46        170.43         2.26 o                         
   3   4   3         10.97         11.14         0.38 o                         
   4   4   3        375.73        329.84         2.68 o                         
   5   4   3        234.58        235.41         2.02 o                         
   6   4   3        597.58        573.37         3.85 o                         
   7   4   3          0.48          1.10         0.28 o                         
   8   4   3        318.58        320.21         2.90 o                         
  -5   5   3        297.54        307.96         3.60 o                         
  -4   5   3          0.18          0.88         0.29 o                         
  -3   5   3        124.67        119.93         1.69 o                         
  -2   5   3         35.65         36.98         0.86 o                         
  -1   5   3        112.22        136.46         1.44 o                         
   0   5   3         20.24         19.66         0.58 o                         
   1   5   3         47.81         38.29         0.82 o                         
   2   5   3         17.02         38.43         0.77 o                         
   3   5   3       1827.34       1873.31        18.90 o                         
   4   5   3       1434.83       1364.09        10.23 o                         
   5   5   3        948.04        937.50         7.68 o                         
   6   5   3       1543.66       1572.03        11.58 o                         
   7   5   3        163.41        177.01         2.29 o                         
   8   5   3        878.62        968.93         6.93 o                         
  -5   6   3        135.05        137.91         1.65 o                         
  -4   6   3         85.14         97.08         1.58 o                         
  -3   6   3       1061.50       1020.71         6.65 o                         
  -2   6   3        579.98        581.42         3.86 o                         
  -1   6   3         68.85         72.00         1.06 o                         
   0   6   3        247.74        275.52         2.15 o                         
   1   6   3          9.57         11.69         0.41 o                         
   2   6   3       1000.96       1094.36        11.35 o                         
   3   6   3          5.56          9.94         0.39 o                         
   4   6   3        531.05        518.88         4.14 o                         
   5   6   3        132.72        143.06         1.69 o                         
   6   6   3       2059.40       2137.06        20.27 o                         
   7   6   3          8.51          9.04         0.54 o                         
   8   6   3        472.97        508.47         5.89 o                         
  -4   7   3          8.74          8.81         0.44 o                         
  -3   7   3        143.39        161.50         1.80 o                         
  -2   7   3         32.31         28.64         0.83 o                         
  -1   7   3        751.19        751.37         4.45 o                         
   0   7   3        169.86        182.50         1.76 o                         
   1   7   3         43.17         48.42         0.90 o                         
   2   7   3         24.56         21.58         0.65 o                         
   3   7   3        259.53        286.74         3.54 o                         
   4   7   3        154.62        139.86         1.59 o                         
   5   7   3       1227.85       1257.30        10.39 o                         
   6   7   3         33.38         39.22         0.96 o                         
   7   7   3        252.81        266.51         4.05 o                         
   8   7   3         69.47         66.91         2.80 o                         
  -3   8   3          4.65          5.57         0.33 o                         
  -2   8   3        501.84        499.24         3.54 o                         
  -1   8   3          0.21          3.30         0.69 o                         
   0   8   3        622.13        628.79         3.59 o                         
   1   8   3        124.92        130.35         1.60 o                         
   2   8   3         91.27         93.57         1.37 o                         
   3   8   3        481.49        493.91         3.92 o                         
   4   8   3        660.06        615.16        10.34 o                         
   5   8   3        122.87        122.94         1.77 o                         
   6   8   3        119.95        119.21         2.15 o                         
   7   8   3          3.43          3.77         0.67 o                         
   8   8   3         17.29         14.09         1.23 o                         
  -2   9   3         78.86         70.25         1.05 o                         
  -1   9   3        269.37        275.11         2.58 o                         
   0   9   3        129.17        133.68         1.70 o                         
   1   9   3         53.85         55.90         1.03 o                         
   2   9   3          5.98          9.21         0.51 o                         
   3   9   3        528.55        549.74         3.82 o                         
   4   9   3         55.39         71.71         1.25 o                         
   5   9   3        555.20        553.06        10.99 o                         
   6   9   3         47.61         51.40         1.58 o                         
   7   9   3        243.52        231.82         7.42 o                         
  -1  10   3          4.54          4.44         0.31 o                         
   0  10   3        714.62        710.60         4.54 o                         
   1  10   3          0.48          0.56         0.24 o                         
   2  10   3       1086.38       1077.57         7.32 o                         
   3  10   3         53.69         53.25         1.13 o                         
   4  10   3       1953.43       1870.69        12.97 o                         
   5  10   3        342.04        318.88         4.98 o                         
   6  10   3        357.79        342.18         7.38 o                         
   7  10   3        139.38        149.01         6.77 o                         
   0  11   3        173.15        155.16         1.85 o                         
   1  11   3         61.27         60.19         1.08 o                         
   2  11   3        312.17        301.35         3.66 o                         
   3  11   3          7.00          6.27         0.65 o                         
   4  11   3          2.69          5.45         0.54 o                         
   5  11   3         13.12         12.66         0.79 o                         
   6  11   3          2.85          2.91         1.13 o                         
  -4 -11   4          0.05          1.15         0.61 o                         
  -3 -11   4        163.02        179.10         4.33 o                         
  -2 -11   4        138.91        141.49         2.93 o                         
  -5 -10   4        492.25        472.90        10.30 o                         
  -4 -10   4        234.55        224.23         6.86 o                         
  -3 -10   4        121.23        124.14         4.04 o                         
  -2 -10   4        241.36        226.80         5.87 o                         
  -1 -10   4        155.95        160.00         5.71 o                         
   0 -10   4        426.92        445.34         7.24 o                         
   1 -10   4         68.32         65.44         2.17 o                         
  -6  -9   4        107.73        109.85         4.42 o                         
  -5  -9   4       1009.58        979.04        15.34 o                         
  -4  -9   4        342.48        333.94         7.90 o                         
  -3  -9   4        810.95        797.54        13.95 o                         
  -2  -9   4        253.15        268.04         5.80 o                         
  -1  -9   4         88.75         99.98         3.89 o                         
   0  -9   4         54.04         53.85         2.61 o                         
   1  -9   4        153.57        160.98         4.80 o                         
   2  -9   4          6.91          5.85         0.77 o                         
  -7  -8   4        376.27        349.96         6.83 o                         
  -6  -8   4        544.92        515.77        12.93 o                         
  -5  -8   4         79.82         89.97         5.11 o                         
  -4  -8   4        540.65        511.55        10.18 o                         
  -3  -8   4        669.75        712.99        15.55 o                         
  -2  -8   4       1447.46       1647.08        36.73 o                         
  -1  -8   4         19.08         23.52         1.28 o                         
   0  -8   4       1615.09       1740.61        38.61 o                         
   1  -8   4         79.24         79.34         2.51 o                         
   2  -8   4         42.02         42.40         1.91 o                         
   3  -8   4          1.82          1.81         0.49 o                         
  -7  -7   4         45.48         47.69         2.51 o                         
  -6  -7   4          1.27          3.48         0.86 o                         
  -5  -7   4          1.01          2.16         0.69 o                         
  -4  -7   4          0.78          1.78         0.61 o                         
  -3  -7   4        382.70        328.51         7.01 o                         
  -2  -7   4          6.03          7.02         0.93 o                         
  -1  -7   4        681.57        694.83        17.45 o                         
   0  -7   4         11.77         11.24         0.95 o                         
   1  -7   4       1396.18       1364.16        27.34 o                         
   2  -7   4        153.61        146.09         4.68 o                         
   3  -7   4        793.00        786.09        21.78 o                         
   4  -7   4        278.79        283.01         8.47 o                         
  -7  -6   4        491.35        486.24        10.96 o                         
  -6  -6   4         39.09         42.21         2.36 o                         
  -5  -6   4        622.61        603.05         9.91 o                         
  -4  -6   4          9.61         11.57         1.07 o                         
  -3  -6   4       2321.03       2242.91        35.61 o                         
  -2  -6   4          4.93          3.57         0.54 o                         
  -1  -6   4       3061.64       3136.22        53.08 o                         
   0  -6   4          1.28          3.05         0.47 o                         
   1  -6   4       5533.29       5734.09       102.20 o                         
   2  -6   4         47.90         52.68         1.84 o                         
   3  -6   4       2641.39       2797.46        53.04 o                         
   4  -6   4        159.79        158.50         3.25 o                         
   5  -6   4       1025.29       1042.59        12.25 o                         
  -8  -5   4        110.12        112.31         4.32 o                         
  -7  -5   4        327.77        308.36         8.43 o                         
  -6  -5   4        258.40        250.77         5.11 o                         
  -5  -5   4        421.20        415.64         6.06 o                         
  -4  -5   4        158.00        165.98         2.80 o                         
  -3  -5   4       1553.96       1613.05        35.73 o                         
  -2  -5   4        174.62        212.35         4.19 o                         
  -1  -5   4       4011.92       4022.56        61.26 o                         
   0  -5   4          0.10          1.97         0.56 o                         
   1  -5   4       1974.03       2003.74        33.45 o                         
   2  -5   4         69.70         83.53         2.54 o                         
   3  -5   4        806.89        851.95        16.39 o                         
   4  -5   4         48.81         47.08         1.77 o                         
   5  -5   4         61.92         66.02         2.10 o                         
  -8  -4   4        333.75        347.82        10.61 o                         
  -7  -4   4         80.36         76.71         3.24 o                         
  -6  -4   4        605.95        616.87         8.90 o                         
  -5  -4   4        229.04        225.19         3.50 o                         
  -4  -4   4        778.13        798.73         8.47 o                         
  -3  -4   4        542.14        544.46         5.94 o                         
  -2  -4   4       1258.11       1225.85        16.52 o                         
  -1  -4   4        333.62        341.75         7.27 o                         
   0  -4   4        481.19        479.96        14.60 o                         
   1  -4   4        235.54        260.31         6.73 o                         
   2  -4   4        559.43        545.97         9.72 o                         
   3  -4   4        141.68        143.00         3.07 o                         
   4  -4   4        141.77        148.24         2.84 o                         
   5  -4   4        224.68        231.64         3.34 o                         
   6  -4   4         60.60         64.88         1.56 o                         
  -8  -3   4        474.56        467.33        10.16 o                         
  -7  -3   4          8.94          8.56         0.97 o                         
  -6  -3   4        347.93        365.14        11.21 o                         
  -5  -3   4        280.32        280.13         4.34 o                         
  -4  -3   4        162.74        145.73         2.41 o                         
  -3  -3   4         35.34         25.06         1.19 o                         
  -2  -3   4        124.52        108.85         2.26 o                         
  -1  -3   4         13.11         12.07         0.67 o                         
   0  -3   4          8.23         20.67         0.88 o                         
   1  -3   4         68.19         84.32         1.89 o                         
   2  -3   4        209.39        197.10         4.35 o                         
   3  -3   4          8.82          9.84         0.77 o                         
   4  -3   4        126.80        127.74         2.35 o                         
   5  -3   4        124.98        112.21         1.80 o                         
   6  -3   4         93.89         95.56         1.82 o                         
  -7  -2   4          9.33         10.92         1.10 o                         
  -6  -2   4        603.50        607.16        21.00 o                         
  -5  -2   4         46.80         42.49         1.64 o                         
  -4  -2   4       1107.12       1006.31        13.71 o                         
  -3  -2   4        405.77        408.64         5.97 o                         
  -2  -2   4        938.26        874.34         9.72 o                         
  -1  -2   4       1359.46       1445.64        24.60 o                         
   0  -2   4       1327.52       1235.67        20.64 o                         
   1  -2   4        415.30        444.43         9.26 o                         
   2  -2   4       1233.78       1087.41        23.34 o                         
   3  -2   4         26.18         32.72         1.12 o                         
   4  -2   4        281.94        289.11         3.67 o                         
   5  -2   4         12.99         15.03         0.65 o                         
   6  -2   4         10.88         11.57         0.65 o                         
   7  -2   4         36.93         35.66         0.94 o                         
  -7  -1   4         34.62         34.09         2.01 o                         
  -6  -1   4         89.33         84.09         3.04 o                         
  -5  -1   4        604.12        584.87        12.74 o                         
  -4  -1   4       1599.54       1477.99        28.38 o                         
  -3  -1   4       2742.24       2549.33        88.88 o                         
  -2  -1   4       7441.29       7244.37       119.52 o                         
  -1  -1   4         97.47         94.61         2.94 o                         
   0  -1   4       7993.56       7804.02        88.89 o                         
   1  -1   4       1209.17       1149.31        13.00 o                         
   2  -1   4       3702.26       3572.31        25.08 o                         
   3  -1   4         11.47          6.21         0.46 o                         
   4  -1   4        866.79        807.51         3.99 o                         
   5  -1   4         24.01         25.34         0.73 o                         
   6  -1   4         62.61         65.01         1.33 o                         
   7  -1   4        258.90        249.85         2.71 o                         
  -7   0   4         90.24         88.06         3.60 o                         
  -6   0   4        288.87        296.48        10.71 o                         
  -5   0   4         47.54         48.04         1.78 o                         
  -4   0   4          1.46          2.28         0.40 o                         
  -3   0   4         58.10         47.61         3.02 o                         
  -2   0   4        942.99        931.36        25.57 o                         
  -1   0   4          6.66         11.62         1.04 o                         
   0   0   4       4114.51       4046.90        57.38 o                         
   1   0   4       5602.34       5779.81        23.57 o                         
   2   0   4        829.88        895.28         4.16 o                         
   3   0   4        135.50        104.43         1.25 o                         
   4   0   4        349.50        313.57         2.10 o                         
   5   0   4        173.70        168.90         1.77 o                         
   6   0   4        685.69        687.13         4.54 o                         
   7   0   4         65.54         77.02         1.45 o                         
  -7   1   4         23.45         21.23         1.35 o                         
  -6   1   4        398.66        396.58         7.38 o                         
  -5   1   4        203.80        186.44         5.43 o                         
  -4   1   4        100.99         99.83         2.96 o                         
  -3   1   4       1051.84        950.15        22.15 o                         
  -2   1   4       2146.43       2119.05        84.61 o                         
  -1   1   4        520.69        528.09        10.03 o                         
   0   1   4       2136.82       2126.19        26.80 o                         
   1   1   4       8323.09       8357.08        43.20 o                         
   2   1   4        731.97        781.33         5.32 o                         
   3   1   4       8108.51       8248.03        57.22 o                         
   4   1   4       3700.91       3748.36        18.89 o                         
   5   1   4       1702.87       1650.96         8.63 o                         
   6   1   4        543.23        557.52         3.83 o                         
   7   1   4        584.20        605.59         4.14 o                         
   8   1   4        405.04        392.29         5.25 o                         
  -7   2   4         21.22         19.76         1.40 o                         
  -6   2   4          4.75          3.54         0.66 o                         
  -5   2   4        150.76        157.52         3.11 o                         
  -4   2   4        189.22        196.68         5.10 o                         
  -3   2   4        649.68        642.76        19.71 o                         
  -2   2   4        890.73       1010.57        26.72 o                         
  -1   2   4         51.09         78.28         2.21 o                         
   0   2   4         10.14         11.80         0.28 o                         
   1   2   4        928.36        982.86         5.97 o                         
   2   2   4        109.53         91.83         1.08 o                         
   3   2   4          1.19          2.35         0.22 o                         
   4   2   4        662.30        698.54         3.91 o                         
   5   2   4        109.05        100.92         1.28 o                         
   6   2   4       1011.05       1003.95         5.10 o                         
   7   2   4         33.01         34.37         0.85 o                         
   8   2   4        333.59        364.40         3.22 o                         
  -6   3   4        408.98        440.27         9.73 o                         
  -5   3   4        636.96        603.43         9.22 o                         
  -4   3   4        685.83        650.07        11.21 o                         
  -3   3   4       1278.24       1165.11        31.57 o                         
  -2   3   4       1449.05       1441.19        38.19 o                         
  -1   3   4        699.24        737.85        15.68 o                         
   0   3   4        697.68        682.91        10.70 o                         
   1   3   4         69.66         59.71         0.75 o                         
   2   3   4       2695.78       2650.57        23.64 o                         
   3   3   4         30.51         35.79         0.67 o                         
   4   3   4        367.92        337.54         2.12 o                         
   5   3   4         17.93         19.97         0.57 o                         
   6   3   4        588.37        577.78         3.61 o                         
   7   3   4         13.82         16.28         0.60 o                         
   8   3   4        226.46        241.64         2.38 o                         
  -6   4   4        227.90        254.87         6.27 o                         
  -5   4   4         54.87         52.72         1.66 o                         
  -4   4   4        312.85        334.44         6.98 o                         
  -3   4   4         40.71         55.23         1.45 o                         
  -2   4   4         46.89         37.03         1.04 o                         
  -1   4   4        431.98        394.57         5.16 o                         
   0   4   4         13.27         17.86         0.54 o                         
   1   4   4       1233.27       1243.86        15.15 o                         
   2   4   4        925.87       1014.06        16.31 o                         
   3   4   4        131.53        131.27         1.91 o                         
   4   4   4          9.39         13.76         0.45 o                         
   5   4   4        200.56        209.54         1.90 o                         
   6   4   4         50.01         41.60         0.96 o                         
   7   4   4          2.31          3.17         0.36 o                         
   8   4   4         21.82         20.70         0.69 o                         
  -5   5   4         69.01         68.64         1.80 o                         
  -4   5   4          4.55          3.15         0.46 o                         
  -3   5   4         12.29          6.11         0.51 o                         
  -2   5   4        704.39        662.41         7.74 o                         
  -1   5   4         36.01         32.34         0.80 o                         
   0   5   4       1760.46       1742.26        19.18 o                         
   1   5   4        789.51        713.70        11.92 o                         
   2   5   4       4781.59       4845.00        71.06 o                         
   3   5   4       1957.39       2090.76        16.32 o                         
   4   5   4       3861.00       3865.04        30.88 o                         
   5   5   4       3678.17       3713.99        22.73 o                         
   6   5   4        573.46        590.49         4.12 o                         
   7   5   4        126.33        137.32         1.96 o                         
   8   5   4        737.47        760.75         6.56 o                         
  -5   6   4         14.66         18.38         0.91 o                         
  -4   6   4        282.81        271.34         2.89 o                         
  -3   6   4          3.20          7.34         0.54 o                         
  -2   6   4        654.08        653.72         4.39 o                         
  -1   6   4          0.09          1.13         0.22 o                         
   0   6   4       4074.43       4303.12        14.95 o                         
   1   6   4        180.50        192.47         2.96 o                         
   2   6   4       2841.80       2872.60        24.66 o                         
   3   6   4        413.87        429.64         4.16 o                         
   4   6   4       1851.79       1881.66        17.52 o                         
   5   6   4         82.22         83.22         1.26 o                         
   6   6   4        835.52        866.87         6.63 o                         
   7   6   4        144.66        148.75         1.92 o                         
   8   6   4        188.03        183.98         2.27 o                         
  -4   7   4         90.48         83.75         1.29 o                         
  -3   7   4         50.69         50.01         1.05 o                         
  -2   7   4        174.78        174.15         2.10 o                         
  -1   7   4         66.45         67.51         1.17 o                         
   0   7   4        321.51        338.53         2.66 o                         
   1   7   4        202.66        200.80         1.92 o                         
   2   7   4        331.81        336.97         2.83 o                         
   3   7   4        682.68        622.80         7.16 o                         
   4   7   4        262.70        278.34         3.32 o                         
   5   7   4       1476.76       1509.75        14.71 o                         
   6   7   4        187.89        192.86         2.08 o                         
   7   7   4        375.08        412.46         4.83 o                         
   8   7   4        153.24        151.51         4.49 o                         
  -3   8   4        525.46        483.95         4.17 o                         
  -2   8   4         14.92         14.69         0.60 o                         
  -1   8   4        210.70        206.43         2.29 o                         
   0   8   4        632.95        640.49         4.12 o                         
   1   8   4       3422.18       3620.89        20.41 o                         
   2   8   4          8.93         13.28         0.59 o                         
   3   8   4       1747.78       1680.38        11.38 o                         
   4   8   4        156.54        128.87         2.08 o                         
   5   8   4        542.57        516.12         5.55 o                         
   6   8   4          1.93          3.13         0.38 o                         
   7   8   4        581.09        596.86         4.96 o                         
   8   8   4        484.16        459.24        13.72 o                         
  -2   9   4        132.14        141.15         1.48 o                         
  -1   9   4        138.62        145.58         1.88 o                         
   0   9   4          4.70          6.66         0.42 o                         
   1   9   4       1179.93       1219.63         6.04 o                         
   2   9   4        218.81        225.41         2.41 o                         
   3   9   4         26.70         31.86         0.83 o                         
   4   9   4         77.15         75.69         1.25 o                         
   5   9   4         14.48         13.55         0.63 o                         
   6   9   4        186.35        175.87         2.18 o                         
   7   9   4          1.89          2.07         0.45 o                         
  -1  10   4        495.38        485.64         3.07 o                         
   0  10   4         74.77         71.58         1.20 o                         
   1  10   4       1110.99       1122.19         5.69 o                         
   2  10   4          5.22          5.91         0.41 o                         
   3  10   4       1082.51       1077.12         5.98 o                         
   4  10   4         67.50         65.11         1.18 o                         
   5  10   4        494.25        492.61         3.59 o                         
   6  10   4        204.26        207.65         3.55 o                         
   1  11   4        266.42        251.31         2.34 o                         
   2  11   4         31.62         26.56         0.69 o                         
   3  11   4        158.65        153.96         1.78 o                         
   4  11   4         14.84         15.16         0.62 o                         
   5  11   4          0.41          1.17         0.34 o                         
  -5 -10   5        314.48        321.99         6.83 o                         
  -4 -10   5         11.96         11.31         1.36 o                         
  -3 -10   5        859.90        824.51        16.42 o                         
  -2 -10   5          2.50          3.09         0.63 o                         
  -1 -10   5        946.80        891.67        17.09 o                         
   0 -10   5          1.47          1.32         0.49 o                         
  -6  -9   5         18.93         21.91         1.34 o                         
  -5  -9   5         28.50         28.45         1.98 o                         
  -4  -9   5        195.01        188.39         5.45 o                         
  -3  -9   5        260.28        267.27         6.83 o                         
  -2  -9   5        142.12        137.35         5.04 o                         
  -1  -9   5         42.56         43.40         2.68 o                         
   0  -9   5        214.43        214.43         5.28 o                         
   1  -9   5         13.33         14.37         1.73 o                         
   2  -9   5        359.51        381.23         8.03 o                         
  -6  -8   5        544.05        522.82        12.37 o                         
  -5  -8   5         18.25         15.09         1.73 o                         
  -4  -8   5        221.11        217.93         6.64 o                         
  -3  -8   5        442.03        446.70         8.92 o                         
  -2  -8   5          8.72          7.47         0.88 o                         
  -1  -8   5         12.08         11.18         1.12 o                         
   0  -8   5         16.88         21.45         1.91 o                         
   1  -8   5        110.63        115.61         3.20 o                         
   2  -8   5         11.69         12.37         1.52 o                         
   3  -8   5         16.35         13.74         1.27 o                         
  -7  -7   5          1.27          1.30         0.51 o                         
  -6  -7   5        185.87        187.89         4.94 o                         
  -5  -7   5         82.14         76.65         3.08 o                         
  -4  -7   5        572.86        564.42         9.02 o                         
  -3  -7   5         79.25         77.49         2.92 o                         
  -2  -7   5         24.85         15.81         1.28 o                         
  -1  -7   5         17.37         21.05         1.57 o                         
   0  -7   5        803.15        821.38        10.56 o                         
   1  -7   5        311.97        305.32         5.47 o                         
   2  -7   5         72.17         77.48         2.97 o                         
   3  -7   5          5.87          7.15         0.91 o                         
   4  -7   5        223.67        214.37         6.16 o                         
  -7  -6   5        447.83        489.58         9.52 o                         
  -6  -6   5        279.31        281.39         7.50 o                         
  -5  -6   5       2283.65       2318.97        36.35 o                         
  -4  -6   5       1014.59       1019.45        17.52 o                         
  -3  -6   5       1419.53       1444.91        33.48 o                         
  -2  -6   5       1011.58        938.87        16.72 o                         
  -1  -6   5       2284.28       2430.51        59.52 o                         
   0  -6   5       1214.44       1295.70        19.85 o                         
   1  -6   5        104.60        105.56         2.55 o                         
   2  -6   5        584.44        611.94        10.29 o                         
   3  -6   5         98.60        109.30         5.24 o                         
   4  -6   5        139.07        141.25         3.68 o                         
  -7  -5   5        381.23        423.58         8.69 o                         
  -6  -5   5        284.02        305.77         6.46 o                         
  -5  -5   5        963.57        948.63        12.01 o                         
  -4  -5   5        993.64        985.25        16.91 o                         
  -3  -5   5       2327.28       2333.64        48.98 o                         
  -2  -5   5       2309.28       2411.11        39.35 o                         
  -1  -5   5        694.17        707.95        14.99 o                         
   0  -5   5        872.84        963.37        14.78 o                         
   1  -5   5        648.47        695.42        14.86 o                         
   2  -5   5        130.95        136.29         3.92 o                         
   3  -5   5        775.36        815.55        19.00 o                         
   4  -5   5         73.53         81.29         2.69 o                         
   5  -5   5        131.64        125.04         3.78 o                         
  -7  -4   5          0.34          0.75         0.42 o                         
  -6  -4   5         16.49         14.64         1.19 o                         
  -5  -4   5        235.85        219.65         3.74 o                         
  -4  -4   5        182.36        190.31         2.97 o                         
  -3  -4   5        269.17        258.55         4.41 o                         
  -2  -4   5          5.70          3.38         0.38 o                         
  -1  -4   5        299.13        313.62         8.02 o                         
   0  -4   5        208.07        233.75         4.33 o                         
   1  -4   5          2.29          1.40         0.39 o                         
   2  -4   5        401.42        379.22         8.20 o                         
   3  -4   5        128.23        127.50         3.06 o                         
   4  -4   5        937.95        966.00        24.70 o                         
   5  -4   5          1.50          2.64         0.64 o                         
   6  -4   5        682.84        732.34        11.98 o                         
  -7  -3   5        332.47        328.89         5.90 o                         
  -6  -3   5         42.20         40.41         1.94 o                         
  -5  -3   5        462.54        464.87         6.95 o                         
  -4  -3   5          1.00          3.45         0.43 o                         
  -3  -3   5       1417.89       1508.91        22.87 o                         
  -2  -3   5        111.99        112.67         2.74 o                         
  -1  -3   5       2634.85       2621.79        24.07 o                         
   0  -3   5         38.01         51.44         1.90 o                         
   1  -3   5       2026.26       2104.90        29.27 o                         
   2  -3   5         40.43         31.37         1.18 o                         
   3  -3   5       1075.50        972.32        21.54 o                         
   4  -3   5         15.30         15.91         1.12 o                         
   5  -3   5        334.45        356.64         6.28 o                         
   6  -3   5         13.90         14.51         1.15 o                         
  -7  -2   5         73.19         72.21         2.70 o                         
  -6  -2   5        259.99        262.33         6.44 o                         
  -5  -2   5         11.49         14.58         1.03 o                         
  -4  -2   5        431.91        429.87         6.20 o                         
  -3  -2   5         87.87        105.10         2.25 o                         
  -2  -2   5        931.87       1023.11        16.10 o                         
  -1  -2   5          4.19          4.60         0.86 o                         
   0  -2   5        436.44        474.27        10.51 o                         
   1  -2   5        145.36        121.45         2.77 o                         
   2  -2   5         62.94         69.56         2.00 o                         
   3  -2   5       1069.16       1098.40        18.81 o                         
   4  -2   5         89.13         83.93         2.18 o                         
   5  -2   5        750.33        781.67        11.54 o                         
   6  -2   5         52.15         51.32         1.53 o                         
   7  -2   5         86.10         93.55         1.72 o                         
  -7  -1   5         80.85         73.15         2.82 o                         
  -6  -1   5       1400.33       1310.15        72.30 o                         
  -5  -1   5        229.48        215.10         4.17 o                         
  -4  -1   5       1949.08       1818.70        45.17 o                         
  -3  -1   5       1499.39       1472.07        41.95 o                         
  -2  -1   5       1742.24       1671.93        15.73 o                         
  -1  -1   5         36.36         22.99         1.08 o                         
   0  -1   5       2164.04       2179.69        23.50 o                         
   1  -1   5        269.91        256.43         4.50 o                         
   2  -1   5       1069.01       1054.17        14.39 o                         
   3  -1   5        261.46        267.72         3.19 o                         
   4  -1   5        280.91        286.35         3.28 o                         
   5  -1   5        503.09        509.00         4.10 o                         
   6  -1   5        558.11        597.07         4.92 o                         
   7  -1   5        189.44        174.52         2.21 o                         
  -7   0   5         67.35         69.17         2.83 o                         
  -6   0   5        592.82        611.94        16.01 o                         
  -5   0   5        127.67        120.05         3.27 o                         
  -4   0   5       1339.50       1157.06        24.46 o                         
  -3   0   5          4.45          2.01         0.35 o                         
  -2   0   5        113.30        126.60         3.14 o                         
  -1   0   5         49.48         51.05         1.66 o                         
   0   0   5        450.55        555.09        10.05 o                         
   1   0   5        803.94        854.88        14.34 o                         
   2   0   5        392.80        410.27         6.44 o                         
   3   0   5        739.14        705.04        10.82 o                         
   4   0   5        305.91        311.44         2.97 o                         
   5   0   5        949.40        948.77         5.26 o                         
   6   0   5         85.20         80.69         1.48 o                         
   7   0   5        214.46        238.95         2.60 o                         
  -7   1   5          6.53          6.42         0.79 o                         
  -6   1   5         74.89         68.96         2.37 o                         
  -5   1   5        113.81        102.55         3.24 o                         
  -4   1   5         11.41          8.07         0.80 o                         
  -3   1   5        477.44        460.29        15.94 o                         
  -2   1   5       1317.36       1473.47        32.26 o                         
  -1   1   5        995.13       1055.46        14.42 o                         
   0   1   5       5927.49       5977.87        73.66 o                         
   1   1   5       2119.76       2231.16        31.89 o                         
   2   1   5       2512.61       2583.29        19.23 o                         
   3   1   5        268.50        291.20         3.00 o                         
   4   1   5       1319.95       1282.96         8.08 o                         
   5   1   5        489.55        504.18         3.41 o                         
   6   1   5       1206.30       1182.37         6.16 o                         
   7   1   5        397.72        393.93         3.11 o                         
   8   1   5         62.26         62.58         1.10 o                         
  -6   2   5         69.48         65.67         2.38 o                         
  -5   2   5        189.02        198.68         3.67 o                         
  -4   2   5       1456.07       1413.63        42.57 o                         
  -3   2   5         10.02          5.45         0.64 o                         
  -2   2   5       1305.01       1191.57        40.37 o                         
  -1   2   5        536.40        545.01         6.44 o                         
   0   2   5       5301.32       5332.13        78.15 o                         
   1   2   5        260.70        206.25         3.30 o                         
   2   2   5       6929.89       6648.35        57.49 o                         
   3   2   5        454.07        506.06         3.38 o                         
   4   2   5       1025.41        920.76         5.36 o                         
   5   2   5         10.42          8.26         0.39 o                         
   6   2   5        218.62        227.70         2.22 o                         
   7   2   5         15.47         14.15         0.57 o                         
   8   2   5          4.45          5.48         0.37 o                         
  -6   3   5         48.80         51.21         2.21 o                         
  -5   3   5        470.40        468.74        14.47 o                         
  -4   3   5         79.22         75.58         3.99 o                         
  -3   3   5        214.96        208.88         5.57 o                         
  -2   3   5        708.41        664.89        19.02 o                         
  -1   3   5       2497.11       2684.27        98.05 o                         
   0   3   5        369.64        372.15         6.16 o                         
   1   3   5        713.58        701.38         5.17 o                         
   2   3   5         25.70         22.81         0.57 o                         
   3   3   5        430.05        418.27         3.91 o                         
   4   3   5        171.07        167.40         1.51 o                         
   5   3   5        234.10        234.37         1.91 o                         
   6   3   5         40.38         43.39         0.91 o                         
   7   3   5        274.48        267.29         2.44 o                         
   8   3   5        148.53        160.82         1.94 o                         
  -6   4   5          4.04          4.09         1.35 o                         
  -5   4   5        555.59        565.16         9.97 o                         
  -4   4   5         89.16         98.23         2.94 o                         
  -3   4   5        977.31        928.95        25.48 o                         
  -2   4   5         62.83         67.81         1.91 o                         
  -1   4   5        696.98        764.99        13.61 o                         
   0   4   5          2.82          2.12         0.36 o                         
   1   4   5       1125.55       1045.63        12.09 o                         
   2   4   5        163.75        179.49         3.21 o                         
   3   4   5       1066.06       1075.89         9.47 o                         
   4   4   5        103.36        100.67         1.24 o                         
   5   4   5       1286.41       1268.52         7.14 o                         
   6   4   5         14.42         13.38         0.61 o                         
   7   4   5        606.50        598.94         4.27 o                         
   8   4   5        329.26        313.62         2.56 o                         
  -5   5   5          1.85          1.65         0.53 o                         
  -4   5   5          1.08          0.90         0.56 o                         
  -3   5   5         14.79         13.07         1.01 o                         
  -2   5   5         17.81         13.91         0.71 o                         
  -1   5   5        671.21        651.45         6.89 o                         
   0   5   5          4.21          5.38         0.37 o                         
   1   5   5        413.41        401.41         3.52 o                         
   2   5   5        139.88        176.23         2.09 o                         
   3   5   5         47.29         36.43         0.71 o                         
   4   5   5        397.28        401.65         3.95 o                         
   5   5   5        146.66        142.99         1.68 o                         
   6   5   5        120.08        126.19         1.81 o                         
   7   5   5         83.65         83.46         1.43 o                         
   8   5   5        311.28        330.16         3.09 o                         
  -4   6   5        892.49        914.73        10.12 o                         
  -3   6   5       1774.88       1811.18        19.62 o                         
  -2   6   5       1611.20       1668.50        14.53 o                         
  -1   6   5       1667.97       1759.62        13.25 o                         
   0   6   5       3323.83       3416.84        18.91 o                         
   1   6   5       4525.95       4863.88        30.28 o                         
   2   6   5       1194.66       1187.94        10.72 o                         
   3   6   5       1010.23       1039.57         9.06 o                         
   4   6   5        459.43        473.14         4.82 o                         
   5   6   5         10.28         11.95         0.53 o                         
   6   6   5       1726.46       1835.56        15.14 o                         
   7   6   5         37.46         40.08         1.03 o                         
   8   6   5        350.59        354.36         4.59 o                         
  -4   7   5        145.78        153.78         2.97 o                         
  -3   7   5        625.33        600.73         4.00 o                         
  -2   7   5         29.53         36.66         1.04 o                         
  -1   7   5       1828.54       1826.42        12.29 o                         
   0   7   5        663.29        681.51         4.87 o                         
   1   7   5        601.28        646.49         4.30 o                         
   2   7   5          0.97          1.74         0.27 o                         
   3   7   5        830.89        856.52         8.21 o                         
   4   7   5         67.13         68.61         1.30 o                         
   5   7   5         42.97         50.04         1.10 o                         
   6   7   5        146.59        153.41         1.93 o                         
   7   7   5         69.84         73.29         1.29 o                         
   8   7   5        445.68        435.35         7.01 o                         
  -3   8   5        140.37        128.19         1.57 o                         
  -2   8   5        161.72        158.11         1.93 o                         
  -1   8   5        268.78        263.86         2.57 o                         
   0   8   5        239.60        238.60         2.25 o                         
   1   8   5         72.38         80.48         1.40 o                         
   2   8   5       1452.35       1544.87        11.34 o                         
   3   8   5         47.88         39.42         0.95 o                         
   4   8   5       1052.36        994.93         9.46 o                         
   5   8   5        220.14        220.34         2.57 o                         
   6   8   5       1333.11       1336.73         9.98 o                         
   7   8   5        414.61        428.82         3.87 o                         
  -2   9   5         17.06         15.82         0.51 o                         
  -1   9   5        406.68        409.98         3.23 o                         
   0   9   5        740.30        733.32         4.31 o                         
   1   9   5          0.35          2.10         0.33 o                         
   2   9   5        682.03        702.92         4.70 o                         
   3   9   5          1.88          2.93         0.34 o                         
   4   9   5        899.20        875.96         5.73 o                         
   5   9   5        193.49        179.92         2.11 o                         
   6   9   5        705.99        688.92         6.12 o                         
   7   9   5        392.74        362.31         5.38 o                         
  -1  10   5        295.79        291.56         3.10 o                         
   0  10   5        128.00        123.07         1.60 o                         
   1  10   5         64.57         66.18         1.16 o                         
   2  10   5          3.77          5.35         0.41 o                         
   3  10   5       1220.28       1199.45         6.62 o                         
   4  10   5          0.05          0.67         0.26 o                         
   5  10   5        958.00        987.46         9.35 o                         
   6  10   5          1.79          1.39         0.23 o                         
   1  11   5        639.58        605.40         4.35 o                         
   2  11   5         67.07         59.89         0.95 o                         
   3  11   5        556.22        535.05         3.55 o                         
   4  11   5        401.06        329.13         2.78 o                         
   5  11   5       1107.46       1009.66        11.28 o                         
  -4 -10   6        886.64        876.50        20.76 o                         
  -3 -10   6         31.45         33.94         2.29 o                         
  -2 -10   6        991.71        968.67        16.23 o                         
  -1 -10   6         54.49         50.77         2.06 o                         
   0 -10   6       1009.89       1056.00        24.19 o                         
  -5  -9   6       1098.97       1111.64        18.54 o                         
  -4  -9   6         25.04         26.87         1.87 o                         
  -3  -9   6        788.31        794.82        22.46 o                         
  -2  -9   6         38.23         39.73         2.46 o                         
  -1  -9   6        484.78        460.18         9.26 o                         
   0  -9   6         91.07         98.17         5.37 o                         
   1  -9   6         51.79         39.99         2.61 o                         
  -6  -8   6         84.43         79.32         3.05 o                         
  -5  -8   6         52.20         51.81         2.88 o                         
  -4  -8   6          3.70          5.13         0.94 o                         
  -3  -8   6        236.32        240.60         8.28 o                         
  -2  -8   6         99.95        117.86         4.42 o                         
  -1  -8   6        165.90        164.47         4.88 o                         
   0  -8   6        249.12        256.06         6.05 o                         
   1  -8   6        435.85        411.38        15.82 o                         
   2  -8   6        250.84        258.07         9.17 o                         
  -6  -7   6         82.98         78.47         2.90 o                         
  -5  -7   6          3.60          4.40         0.84 o                         
  -4  -7   6        297.80        278.08         7.65 o                         
  -3  -7   6        224.29        197.97         5.72 o                         
  -2  -7   6         16.73         19.49         1.66 o                         
  -1  -7   6         73.63         63.00         2.34 o                         
   0  -7   6         30.24         27.60         1.83 o                         
   1  -7   6         22.04         21.77         1.48 o                         
   2  -7   6        116.88        117.88         5.16 o                         
   3  -7   6        159.06        151.28         5.86 o                         
  -7  -6   6          6.38          4.83         0.98 o                         
  -6  -6   6        116.27        132.18         4.45 o                         
  -5  -6   6          4.95          4.91         0.89 o                         
  -4  -6   6        944.12        920.62        18.17 o                         
  -3  -6   6        500.74        478.16        13.66 o                         
  -2  -6   6          0.22          1.71         0.62 o                         
  -1  -6   6        490.77        514.91         7.33 o                         
   0  -6   6         44.64         46.27         3.19 o                         
   1  -6   6         20.45         19.71         1.19 o                         
   2  -6   6         38.62         36.82         1.73 o                         
   3  -6   6        215.54        224.87         6.67 o                         
   4  -6   6        162.40        169.91         6.23 o                         
  -7  -5   6         19.43         16.25         1.48 o                         
  -6  -5   6       1743.34       1822.05        29.60 o                         
  -5  -5   6         65.44         68.07         2.10 o                         
  -4  -5   6       1278.15       1340.56        23.90 o                         
  -3  -5   6         24.02         24.78         1.16 o                         
  -2  -5   6       2281.37       2352.12        48.77 o                         
  -1  -5   6        826.90        918.10        18.11 o                         
   0  -5   6         14.06         13.20         0.76 o                         
   1  -5   6         37.40         35.09         1.63 o                         
   2  -5   6         50.95         52.06         2.48 o                         
   3  -5   6        762.91        771.68        22.61 o                         
   4  -5   6          3.43          1.94         0.75 o                         
   5  -5   6        426.08        439.03         8.18 o                         
  -7  -4   6        285.57        297.18         5.19 o                         
  -6  -4   6       1517.04       1474.09        29.95 o                         
  -5  -4   6        173.72        176.16         3.65 o                         
  -4  -4   6        455.09        455.93         7.86 o                         
  -3  -4   6         21.70         21.30         1.00 o                         
  -2  -4   6        318.83        350.28         5.51 o                         
  -1  -4   6       2868.29       3010.85       102.53 o                         
   0  -4   6        134.80        148.19         2.36 o                         
   1  -4   6       1138.08       1175.55        27.70 o                         
   2  -4   6        351.35        337.46         7.06 o                         
   3  -4   6       1435.97       1366.28        29.15 o                         
   4  -4   6        675.87        691.41        21.87 o                         
   5  -4   6       1424.43       1489.02        29.33 o                         
   6  -4   6         19.31         19.96         1.48 o                         
  -7  -3   6        113.19        113.58         3.30 o                         
  -6  -3   6        154.33        156.54         4.03 o                         
  -5  -3   6        119.04        118.24         2.83 o                         
  -4  -3   6         43.03         43.27         1.41 o                         
  -3  -3   6        164.48        144.93         3.99 o                         
  -2  -3   6         22.93         16.56         0.76 o                         
  -1  -3   6       1821.79       1963.97        49.62 o                         
   0  -3   6       2138.49       2341.22        60.51 o                         
   1  -3   6         44.25         37.25         1.30 o                         
   2  -3   6        531.27        513.31        12.27 o                         
   3  -3   6          7.36          4.15         0.62 o                         
   4  -3   6        515.13        498.63         7.31 o                         
   5  -3   6        144.47        136.76         4.47 o                         
   6  -3   6        282.69        327.05         5.72 o                         
  -7  -2   6          4.49          5.20         0.76 o                         
  -6  -2   6        112.64        113.17         3.80 o                         
  -5  -2   6        556.32        528.18         8.15 o                         
  -4  -2   6         39.50         37.07         1.40 o                         
  -3  -2   6        154.01        145.14         2.70 o                         
  -2  -2   6        260.06        268.12         5.59 o                         
  -1  -2   6        279.87        266.77         6.14 o                         
   0  -2   6        160.14        158.52         8.50 o                         
   1  -2   6        568.57        509.37         7.44 o                         
   2  -2   6       2373.51       2356.55        29.44 o                         
   3  -2   6         18.47         23.82         1.15 o                         
   4  -2   6        103.54         94.15         2.60 o                         
   5  -2   6         34.10         28.42         1.34 o                         
   6  -2   6        104.97         98.62         3.44 o                         
   7  -2   6         22.46         26.32         2.76 o                         
  -7  -1   6         38.41         45.80         2.28 o                         
  -6  -1   6        216.81        209.76         6.64 o                         
  -5  -1   6        157.82        151.20         3.70 o                         
  -4  -1   6        119.08        105.92         4.48 o                         
  -3  -1   6        181.49        180.08         7.26 o                         
  -2  -1   6          2.15          2.57         0.52 o                         
  -1  -1   6        555.41        633.52         8.99 o                         
   0  -1   6         59.13         57.99         1.57 o                         
   1  -1   6       2778.90       2948.74        22.44 o                         
   2  -1   6          4.91          7.30         0.74 o                         
   3  -1   6        293.53        304.93         3.93 o                         
   4  -1   6          0.56          1.75         0.56 o                         
   5  -1   6         11.30          8.72         0.68 o                         
   6  -1   6        531.21        530.32        10.42 o                         
   7  -1   6         26.19         22.10         1.11 o                         
  -7   0   6        774.71        769.06        20.20 o                         
  -6   0   6          8.64          8.16         1.12 o                         
  -5   0   6        598.79        547.24        17.65 o                         
  -4   0   6          9.82          8.57         0.94 o                         
  -3   0   6          7.23          9.34         0.84 o                         
  -2   0   6        473.47        500.13        12.82 o                         
  -1   0   6         80.03         80.09         1.79 o                         
   0   0   6       2101.40       2029.64        29.26 o                         
   1   0   6        522.53        576.28         6.80 o                         
   2   0   6       2203.99       2154.05        43.70 o                         
   3   0   6        497.17        512.49         7.21 o                         
   4   0   6       1904.44       1856.40        18.67 o                         
   5   0   6        282.60        278.30         3.21 o                         
   6   0   6        286.58        291.82         2.94 o                         
   7   0   6        143.36        149.11         1.86 o                         
  -6   1   6         10.29          9.63         1.35 o                         
  -5   1   6         10.61          7.62         0.99 o                         
  -4   1   6        781.91        724.97        26.04 o                         
  -3   1   6        761.17        686.59        21.58 o                         
  -2   1   6        131.79        143.38         5.97 o                         
  -1   1   6       2962.06       3184.54        54.25 o                         
   0   1   6         30.29         27.26         1.26 o                         
   1   1   6       2245.70       2356.16        36.37 o                         
   2   1   6        235.10        244.72         3.84 o                         
   3   1   6       1722.24       1700.38        18.16 o                         
   4   1   6        109.10        113.29         2.02 o                         
   5   1   6        200.32        194.43         2.45 o                         
   6   1   6         28.36         32.03         0.94 o                         
   7   1   6        175.86        171.34         2.06 o                         
  -6   2   6        772.50        796.29        25.70 o                         
  -5   2   6        239.99        231.31         5.20 o                         
  -4   2   6       2253.86       2205.05        61.00 o                         
  -3   2   6       1250.84       1207.75        33.36 o                         
  -2   2   6       3883.51       3712.70       132.33 o                         
  -1   2   6       3660.46       4172.00        63.72 o                         
   0   2   6       1290.81       1242.13        23.22 o                         
   1   2   6        219.25        206.72         4.58 o                         
   2   2   6       2268.05       2366.11        55.05 o                         
   3   2   6        389.36        412.74         6.05 o                         
   4   2   6        448.64        435.63         3.39 o                         
   5   2   6          3.62          5.43         0.35 o                         
   6   2   6         57.20         56.97         1.09 o                         
   7   2   6         38.93         38.11         0.97 o                         
   8   2   6        108.50        113.70         1.57 o                         
  -6   3   6        391.85        400.03         8.10 o                         
  -5   3   6         63.56         65.76         2.37 o                         
  -4   3   6         74.76         72.82         2.71 o                         
  -3   3   6         49.50         49.54         1.82 o                         
  -2   3   6        784.82        709.92        23.63 o                         
  -1   3   6        236.28        255.88         8.71 o                         
   0   3   6        299.29        294.63         4.22 o                         
   1   3   6       1730.43       1800.48        26.99 o                         
   2   3   6         41.94         50.52         1.68 o                         
   3   3   6         57.05         51.79         1.19 o                         
   4   3   6          3.86          3.64         0.28 o                         
   5   3   6         97.64         86.67         1.27 o                         
   6   3   6         15.13         15.62         0.58 o                         
   7   3   6       1139.02       1166.00         6.91 o                         
   8   3   6          0.23          1.40         0.25 o                         
  -5   4   6        283.12        297.42         6.67 o                         
  -4   4   6         11.85         10.84         1.19 o                         
  -3   4   6        990.94        953.39        31.45 o                         
  -2   4   6        135.00        142.05         4.22 o                         
  -1   4   6        443.12        417.68        11.94 o                         
   0   4   6         96.19        119.46         2.50 o                         
   1   4   6        169.25        155.28         2.24 o                         
   2   4   6        177.14        196.26         4.08 o                         
   3   4   6        115.60        120.50         1.52 o                         
   4   4   6       1079.76       1111.85        10.06 o                         
   5   4   6        532.14        532.93         3.70 o                         
   6   4   6         99.98         98.31         1.51 o                         
   7   4   6        615.04        598.46         4.27 o                         
   8   4   6          3.68          4.71         0.34 o                         
  -5   5   6         24.97         25.10         1.82 o                         
  -4   5   6          7.88          5.16         0.75 o                         
  -3   5   6         48.30         34.17         1.49 o                         
  -2   5   6         19.03         16.02         1.05 o                         
  -1   5   6        216.88        223.25         4.80 o                         
   0   5   6         30.09         28.92         1.16 o                         
   1   5   6         64.70         78.38         1.56 o                         
   2   5   6        658.64        737.96         9.92 o                         
   3   5   6         30.54         32.81         0.74 o                         
   4   5   6        165.10        166.46         2.03 o                         
   5   5   6         36.38         41.50         0.94 o                         
   6   5   6        775.34        784.04         5.36 o                         
   7   5   6        121.90        121.23         1.71 o                         
   8   5   6          0.15          1.90         0.24 o                         
  -4   6   6         87.08         87.53         2.57 o                         
  -3   6   6        677.55        699.26        18.62 o                         
  -2   6   6        214.83        235.34         4.92 o                         
  -1   6   6        860.66        884.71        10.53 o                         
   0   6   6        159.95        172.50         2.39 o                         
   1   6   6        206.82        220.22         2.15 o                         
   2   6   6        343.42        333.48         2.98 o                         
   3   6   6       1565.67       1753.69        17.53 o                         
   4   6   6        374.32        373.77         3.53 o                         
   5   6   6       1892.87       1998.50        21.06 o                         
   6   6   6         40.66         38.80         0.92 o                         
   7   6   6        695.83        700.68         5.11 o                         
   8   6   6         92.00         82.03         1.38 o                         
  -3   7   6        823.50        858.65        13.05 o                         
  -2   7   6          0.08          0.74         0.30 o                         
  -1   7   6       1204.00       1242.64        11.41 o                         
   0   7   6         21.17         23.85         0.80 o                         
   1   7   6        259.97        272.93         2.67 o                         
   2   7   6        240.16        242.74         2.20 o                         
   3   7   6        217.89        193.48         2.15 o                         
   4   7   6       1005.69       1033.52        10.29 o                         
   5   7   6        291.90        301.53         2.81 o                         
   6   7   6        211.18        220.57         2.34 o                         
   7   7   6         53.92         56.80         1.08 o                         
   8   7   6        405.25        398.67         3.96 o                         
  -3   8   6         69.56         71.21         1.85 o                         
  -2   8   6        207.49        221.24         2.58 o                         
  -1   8   6         75.57         73.41         1.30 o                         
   0   8   6          3.73          6.27         0.41 o                         
   1   8   6         52.89         47.81         1.07 o                         
   2   8   6         14.16         13.26         0.56 o                         
   3   8   6       1016.25        991.47         7.26 o                         
   4   8   6        664.53        583.53         5.28 o                         
   5   8   6        284.45        271.96         2.87 o                         
   6   8   6        637.25        624.96         6.69 o                         
   7   8   6        114.80        113.30         1.61 o                         
  -2   9   6       1159.12       1161.31        20.66 o                         
  -1   9   6        614.61        620.40         4.43 o                         
   0   9   6        878.73        877.90         4.94 o                         
   1   9   6        512.63        509.92         3.66 o                         
   2   9   6        458.74        474.37         3.76 o                         
   3   9   6        450.27        487.89         3.55 o                         
   4   9   6        387.06        364.43         2.97 o                         
   5   9   6        495.29        480.29         3.76 o                         
   6   9   6         16.51         16.63         0.65 o                         
   7   9   6         42.30         44.36         0.93 o                         
   0  10   6          3.63          5.19         0.34 o                         
   1  10   6        880.74        839.96         5.27 o                         
   2  10   6         12.54         11.35         0.53 o                         
   3  10   6        943.88        923.02         6.64 o                         
   4  10   6        227.98        227.63         2.21 o                         
   5  10   6        463.14        453.98         3.27 o                         
   6  10   6        104.28        107.90         2.04 o                         
   1  11   6        848.28        770.80         8.61 o                         
   2  11   6        328.63        315.44         2.23 o                         
   3  11   6        657.62        597.51         4.42 o                         
   4  11   6        443.13        412.62         3.74 o                         
   5  11   6        334.80        305.39         4.64 o                         
  -3 -10   7       1228.59       1216.26        26.16 o                         
  -2 -10   7         48.32         48.11         3.32 o                         
  -5  -9   7        133.92        128.20         4.11 o                         
  -4  -9   7        242.45        234.15         9.34 o                         
  -3  -9   7          4.32          4.37         1.42 o                         
  -2  -9   7        120.61        117.47        10.74 o                         
  -1  -9   7         42.29         51.60         2.57 o                         
   0  -9   7          5.23          4.29         0.80 o                         
   1  -9   7          0.40          1.05         0.55 o                         
  -5  -8   7        252.46        228.75         6.98 o                         
  -4  -8   7        134.27        137.86         4.63 o                         
  -3  -8   7        177.06        179.33        10.24 o                         
  -2  -8   7        177.83        199.24         8.11 o                         
  -1  -8   7         54.47         56.07         3.43 o                         
   0  -8   7        900.69        877.19        14.53 o                         
   1  -8   7         33.80         32.29         1.85 o                         
   2  -8   7       1289.38       1177.76        64.00 o                         
  -6  -7   7          0.46          1.30         0.52 o                         
  -5  -7   7        132.02        128.67         3.89 o                         
  -4  -7   7        135.19        139.07         5.17 o                         
  -3  -7   7         37.58         34.81         2.61 o                         
  -2  -7   7        650.59        699.24        15.98 o                         
  -1  -7   7        253.24        255.99         6.76 o                         
   0  -7   7        650.67        686.59        11.35 o                         
   1  -7   7          3.02          5.43         0.87 o                         
   2  -7   7       1012.52        963.73        23.00 o                         
   3  -7   7        185.21        192.78         5.92 o                         
  -6  -6   7         31.76         38.90         2.04 o                         
  -5  -6   7         87.14         86.36         4.29 o                         
  -4  -6   7       1132.37       1140.68        17.78 o                         
  -3  -6   7          1.13          1.91         0.63 o                         
  -2  -6   7        709.50        681.33         8.90 o                         
  -1  -6   7        204.38        210.29         4.42 o                         
   0  -6   7        208.93        203.51         4.79 o                         
   1  -6   7         22.88         22.23         1.41 o                         
   2  -6   7          7.45          8.44         1.92 o                         
   3  -6   7         36.19         32.35         2.94 o                         
   4  -6   7          1.44          1.32         0.58 o                         
  -7  -5   7        276.56        274.18         7.13 o                         
  -6  -5   7          3.68          3.52         0.68 o                         
  -5  -5   7         87.14         91.19         3.17 o                         
  -4  -5   7         92.65         93.61         2.71 o                         
  -3  -5   7        177.77        180.60         4.91 o                         
  -2  -5   7          1.38          3.01         0.49 o                         
  -1  -5   7        712.73        707.68        15.14 o                         
   0  -5   7         10.12         10.04         0.75 o                         
   1  -5   7        484.51        471.89         8.55 o                         
   2  -5   7         51.15         49.74         2.95 o                         
   3  -5   7        131.31        129.77         4.84 o                         
   4  -5   7          2.37          3.05         0.71 o                         
   5  -5   7          7.71         10.03         1.07 o                         
  -7  -4   7          8.59         10.30         0.93 o                         
  -6  -4   7        157.33        174.40         4.13 o                         
  -5  -4   7         52.33         49.53         2.40 o                         
  -4  -4   7        121.71        125.08         2.70 o                         
  -3  -4   7        764.68        770.38        15.40 o                         
  -2  -4   7         16.03         22.19         1.29 o                         
  -1  -4   7       2362.61       2459.37        72.56 o                         
   0  -4   7        297.69        300.70         4.11 o                         
   1  -4   7       2421.95       2333.55        91.71 o                         
   2  -4   7         87.48         73.89         3.90 o                         
   3  -4   7       1686.66       1680.97        29.96 o                         
   4  -4   7        380.37        377.40        14.50 o                         
   5  -4   7        701.20        765.37        15.68 o                         
  -7  -3   7         12.40         13.22         1.36 o                         
  -6  -3   7        216.23        218.93         5.41 o                         
  -5  -3   7        588.56        562.28         8.76 o                         
  -4  -3   7        116.27        122.68         2.55 o                         
  -3  -3   7       2543.64       2474.01        49.72 o                         
  -2  -3   7        101.84         95.72         2.06 o                         
  -1  -3   7       4141.17       4270.16       104.79 o                         
   0  -3   7        111.32        116.40         2.30 o                         
   1  -3   7       6236.97       5987.76       154.01 o                         
   2  -3   7        517.42        501.14        12.08 o                         
   3  -3   7       3917.76       3578.95        86.95 o                         
   4  -3   7        664.43        645.34         9.88 o                         
   5  -3   7       1403.96       1356.38        23.54 o                         
   6  -3   7        231.26        244.18         6.45 o                         
  -7  -2   7         55.18         58.80         4.56 o                         
  -6  -2   7        102.23        101.53         4.00 o                         
  -5  -2   7         18.10         15.30         1.51 o                         
  -4  -2   7        988.71        951.55        22.86 o                         
  -3  -2   7        106.42         90.61         2.38 o                         
  -2  -2   7       1257.49       1349.15        22.72 o                         
  -1  -2   7       1167.00       1185.61        21.68 o                         
   0  -2   7        117.71        150.50         2.56 o                         
   1  -2   7          3.05          2.59         0.51 o                         
   2  -2   7         32.46         38.73         1.71 o                         
   3  -2   7        176.76        180.70         3.51 o                         
   4  -2   7        144.76        141.50         3.47 o                         
   5  -2   7         29.83         27.69         1.75 o                         
   6  -2   7        536.87        532.28         8.88 o                         
  -7  -1   7        157.23        152.44         5.87 o                         
  -6  -1   7        521.02        503.56        12.02 o                         
  -5  -1   7         41.35         39.34         2.47 o                         
  -4  -1   7         99.93         88.35         4.48 o                         
  -3  -1   7        739.61        736.91        27.71 o                         
  -2  -1   7       1624.05       1729.61        32.76 o                         
  -1  -1   7        160.20        164.14         3.78 o                         
   0  -1   7        660.08        703.59        15.44 o                         
   1  -1   7         63.01         79.87         2.30 o                         
   2  -1   7        463.90        468.42         6.63 o                         
   3  -1   7       1483.29       1470.01        20.22 o                         
   4  -1   7         94.23         93.58         2.33 o                         
   5  -1   7        798.09        778.88         7.48 o                         
   6  -1   7        228.39        229.03         5.64 o                         
   7  -1   7        846.42        908.71        10.04 o                         
  -6   0   7          3.94          3.59         0.83 o                         
  -5   0   7          2.92          1.77         0.70 o                         
  -4   0   7        248.11        222.80         9.91 o                         
  -3   0   7        490.47        446.25        15.05 o                         
  -2   0   7         71.46         77.43         4.09 o                         
  -1   0   7         14.01         10.98         0.64 o                         
   0   0   7       1147.36       1165.36        12.85 o                         
   1   0   7       1232.91       1290.99        13.17 o                         
   2   0   7         85.58         76.43         1.55 o                         
   3   0   7          9.65         16.10         2.29 o                         
   4   0   7         88.04         87.83         2.16 o                         
   5   0   7        428.16        421.47         5.35 o                         
   6   0   7         46.51         48.62         1.62 o                         
   7   0   7        407.65        413.85         8.95 o                         
  -6   1   7        313.49        301.64         6.79 o                         
  -5   1   7        272.28        270.72         7.25 o                         
  -4   1   7       2321.69       2096.32        71.76 o                         
  -3   1   7        412.31        382.38         6.63 o                         
  -2   1   7       2713.82       2964.90        67.33 o                         
  -1   1   7        121.76        142.00         2.30 o                         
   0   1   7       1341.99       1373.89        20.45 o                         
   1   1   7       1110.07       1194.34        24.73 o                         
   2   1   7        694.79        686.98         7.90 o                         
   3   1   7         32.85         31.45         1.07 o                         
   4   1   7         34.08         31.08         1.18 o                         
   5   1   7        367.51        363.62         5.84 o                         
   6   1   7        125.55        128.74         2.64 o                         
   7   1   7         54.46         54.38         1.44 o                         
  -6   2   7          0.06          0.37         0.46 o                         
  -5   2   7        651.45        642.78        12.83 o                         
  -4   2   7        209.44        217.25         5.33 o                         
  -3   2   7        467.01        421.78        13.92 o                         
  -2   2   7        727.55        704.89        29.45 o                         
  -1   2   7          3.27          3.26         0.39 o                         
   0   2   7       1267.16       1266.89        21.94 o                         
   1   2   7         22.23         18.12         1.37 o                         
   2   2   7        617.45        634.56        11.82 o                         
   3   2   7         12.66         13.69         0.74 o                         
   4   2   7        573.05        557.44         5.86 o                         
   5   2   7         95.48         86.19         1.99 o                         
   6   2   7         29.95         30.99         1.05 o                         
   7   2   7          0.27          0.69         0.26 o                         
  -5   3   7        914.87        960.23        16.53 o                         
  -4   3   7          2.01          4.86         0.82 o                         
  -3   3   7        262.41        273.06         8.76 o                         
  -2   3   7          0.26          1.18         0.47 o                         
  -1   3   7         49.09         50.29         2.30 o                         
   0   3   7        531.38        522.50         7.96 o                         
   1   3   7        129.20        141.31         2.23 o                         
   2   3   7        825.18        782.46        15.15 o                         
   3   3   7        666.08        674.37         6.60 o                         
   4   3   7       3766.23       3635.22        25.92 o                         
   5   3   7        196.02        195.50         2.40 o                         
   6   3   7       1282.24       1291.35         6.69 o                         
   7   3   7        235.26        244.02         2.60 o                         
   8   3   7        984.69       1077.76         7.20 o                         
  -5   4   7          0.90          1.43         0.55 o                         
  -4   4   7          2.70          2.86         0.76 o                         
  -3   4   7         21.37         19.79         1.23 o                         
  -2   4   7        119.00        120.70         6.01 o                         
  -1   4   7        581.06        588.14        16.70 o                         
   0   4   7          7.59         12.27         0.73 o                         
   1   4   7       2050.18       2062.86        31.50 o                         
   2   4   7         28.75         27.68         1.09 o                         
   3   4   7       2920.12       2963.64        36.13 o                         
   4   4   7        108.65        105.42         1.72 o                         
   5   4   7       3672.49       3559.15        21.63 o                         
   6   4   7       1000.09        982.14         7.61 o                         
   7   4   7        450.52        458.42         3.67 o                         
   8   4   7        301.08        330.93         4.16 o                         
  -4   5   7        851.07        875.45        11.06 o                         
  -3   5   7          0.99          0.61         0.47 o                         
  -2   5   7        514.51        505.44        20.13 o                         
  -1   5   7         14.53         15.51         1.17 o                         
   0   5   7       1758.26       1812.67        31.02 o                         
   1   5   7        798.25        810.18        15.66 o                         
   2   5   7         19.65         19.93         0.92 o                         
   3   5   7       1701.23       1715.15        17.59 o                         
   4   5   7        670.69        699.77         6.53 o                         
   5   5   7        159.42        160.58         1.99 o                         
   6   5   7        774.47        789.13         5.19 o                         
   7   5   7         43.51         43.61         1.01 o                         
   8   5   7        199.02        222.27         2.71 o                         
  -4   6   7         17.33         15.99         1.12 o                         
  -3   6   7          4.68          4.75         0.82 o                         
  -2   6   7        177.09        176.67         5.72 o                         
  -1   6   7        468.46        506.89        13.04 o                         
   0   6   7         30.53         28.61         1.16 o                         
   1   6   7        246.08        257.11         3.50 o                         
   2   6   7         28.55         32.92         1.12 o                         
   3   6   7        168.52        169.85         2.39 o                         
   4   6   7          4.05          4.99         0.40 o                         
   5   6   7        205.91        219.29         2.50 o                         
   6   6   7        292.45        299.00         2.70 o                         
   7   6   7         86.73         91.40         1.38 o                         
  -3   7   7        459.30        443.11        11.67 o                         
  -2   7   7         15.69         15.75         0.98 o                         
  -1   7   7        392.76        419.01        10.49 o                         
   0   7   7        907.07        913.88         6.61 o                         
   1   7   7       3840.55       3839.66        37.70 o                         
   2   7   7         94.99         96.59         1.45 o                         
   3   7   7       1123.08       1030.16         7.30 o                         
   4   7   7         62.91         67.29         1.37 o                         
   5   7   7        459.57        459.66         4.72 o                         
   6   7   7        278.20        289.60         3.40 o                         
   7   7   7        183.75        181.56         2.10 o                         
  -2   8   7         69.67         72.50         1.81 o                         
  -1   8   7        227.73        233.76         3.85 o                         
   0   8   7        195.69        186.41         2.05 o                         
   1   8   7        265.02        274.79         2.72 o                         
   2   8   7        640.34        643.62         4.24 o                         
   3   8   7       1399.02       1447.00         9.39 o                         
   4   8   7        192.64        192.25         2.38 o                         
   5   8   7        362.71        353.35         3.25 o                         
   6   8   7        680.43        668.08         7.00 o                         
   7   8   7        443.92        405.64         5.29 o                         
  -1   9   7        327.38        303.58         3.40 o                         
   0   9   7        665.51        645.23         4.43 o                         
   1   9   7        648.44        648.06         4.03 o                         
   2   9   7       1082.05       1114.30         6.35 o                         
   3   9   7         66.90         70.62         1.30 o                         
   4   9   7        608.30        604.73         4.09 o                         
   5   9   7         23.10         25.04         0.76 o                         
   6   9   7          2.18          1.54         0.26 o                         
   0  10   7         73.18         69.69         1.05 o                         
   1  10   7         22.09         21.99         0.62 o                         
   2  10   7         97.57         91.19         1.34 o                         
   3  10   7          3.90          4.70         0.36 o                         
   4  10   7         10.76          9.84         0.48 o                         
   5  10   7        156.99        153.46         2.01 o                         
   6  10   7        142.38        132.03         2.30 o                         
   2  11   7        426.25        401.45         3.85 o                         
   3  11   7        212.94        208.65         2.29 o                         
   4  11   7          8.89          9.20         0.39 o                         
  -4  -9   8        290.08        300.78         9.58 o                         
  -3  -9   8        299.04        324.31        10.59 o                         
  -2  -9   8        346.85        330.97        11.82 o                         
  -1  -9   8         15.35         12.12         1.14 o                         
   0  -9   8         46.61         41.08         2.41 o                         
  -5  -8   8        595.66        576.24         9.11 o                         
  -4  -8   8          1.13          2.77         0.70 o                         
  -3  -8   8        530.40        530.87        12.05 o                         
  -2  -8   8        429.81        444.57        15.74 o                         
  -1  -8   8       1383.31       1339.24        22.54 o                         
   0  -8   8        141.85        144.60         4.52 o                         
   1  -8   8       1453.55       1324.69        21.93 o                         
  -5  -7   8        298.12        287.56         7.18 o                         
  -4  -7   8         37.82         39.24         2.54 o                         
  -3  -7   8       1227.64       1212.06        18.16 o                         
  -2  -7   8         60.78         62.34         4.94 o                         
  -1  -7   8       1286.14       1254.75        27.47 o                         
   0  -7   8        158.26        156.05         4.59 o                         
   1  -7   8       2702.65       2537.53        32.43 o                         
   2  -7   8         56.62         53.88         3.38 o                         
   3  -7   8       1685.87       1658.88        58.77 o                         
  -6  -6   8         46.93         44.10         2.20 o                         
  -5  -6   8         26.08         25.87         1.57 o                         
  -4  -6   8        367.94        389.08         7.71 o                         
  -3  -6   8         31.47         37.65         2.04 o                         
  -2  -6   8        510.36        540.45        13.10 o                         
  -1  -6   8        420.34        441.29        11.34 o                         
   0  -6   8        142.30        152.16         6.34 o                         
   1  -6   8        226.41        231.02         6.36 o                         
   2  -6   8         82.51         72.97         4.68 o                         
   3  -6   8          3.41          3.58         0.88 o                         
   4  -6   8         23.77         24.01         1.78 o                         
  -6  -5   8        315.14        303.64         6.72 o                         
  -5  -5   8        298.12        292.15         5.73 o                         
  -4  -5   8          9.27         12.88         1.09 o                         
  -3  -5   8         85.96         79.17         2.91 o                         
  -2  -5   8        242.63        267.02        10.44 o                         
  -1  -5   8        148.04        151.57         3.75 o                         
   0  -5   8        119.84        132.98         5.42 o                         
   1  -5   8        113.67        104.75         5.43 o                         
   2  -5   8        359.57        333.18        12.03 o                         
   3  -5   8         35.41         34.01         2.71 o                         
   4  -5   8        311.32        331.36         6.88 o                         
  -6  -4   8         39.19         42.10         2.42 o                         
  -5  -4   8        464.68        489.52         8.13 o                         
  -4  -4   8        206.28        218.54         5.76 o                         
  -3  -4   8        429.44        431.40        11.69 o                         
  -2  -4   8       1161.84       1162.53        30.33 o                         
  -1  -4   8        113.17        110.41         4.42 o                         
   0  -4   8        353.55        337.40         7.55 o                         
   1  -4   8         37.06         33.69         1.99 o                         
   2  -4   8        164.84        140.34         5.48 o                         
   3  -4   8        173.15        168.83         6.42 o                         
   4  -4   8          1.11          1.12         0.56 o                         
   5  -4   8        134.26        145.56         3.61 o                         
  -6  -3   8        858.53        886.94        27.03 o                         
  -5  -3   8        667.99        680.60        21.92 o                         
  -4  -3   8       2057.53       2030.70        17.25 o                         
  -3  -3   8        659.34        652.69        13.20 o                         
  -2  -3   8       2255.10       2224.31        46.05 o                         
  -1  -3   8       1074.68       1147.06        28.36 o                         
   0  -3   8       2583.20       2446.93        84.01 o                         
   1  -3   8        461.23        466.05        18.04 o                         
   2  -3   8       2111.92       1802.02        53.95 o                         
   3  -3   8         19.76         16.68         1.41 o                         
   4  -3   8        369.45        339.45        15.83 o                         
   5  -3   8          4.77          5.86         0.82 o                         
   6  -3   8         90.83         96.57         2.87 o                         
  -6  -2   8         22.73         22.91         2.33 o                         
  -5  -2   8        977.08        911.08        18.31 o                         
  -4  -2   8        384.48        355.39         7.19 o                         
  -3  -2   8       1872.81       1900.45        35.51 o                         
  -2  -2   8        862.28        887.39        16.36 o                         
  -1  -2   8        565.06        563.92         8.97 o                         
   0  -2   8        978.27        987.68        19.30 o                         
   1  -2   8        198.62        212.06         7.33 o                         
   2  -2   8        362.53        339.10         6.43 o                         
   3  -2   8        105.52         97.69         2.93 o                         
   4  -2   8          5.33          4.35         0.74 o                         
   5  -2   8          2.34          3.00         0.64 o                         
   6  -2   8         53.04         58.98         2.74 o                         
  -6  -1   8         87.69         88.38         4.68 o                         
  -5  -1   8          0.21          0.49         0.66 o                         
  -4  -1   8          7.25          7.24         0.99 o                         
  -3  -1   8         46.25         50.46         2.06 o                         
  -2  -1   8        296.89        317.31         6.60 o                         
  -1  -1   8        982.79       1017.90        17.30 o                         
   0  -1   8         27.35         30.51         1.19 o                         
   1  -1   8       1146.37       1154.00        17.38 o                         
   2  -1   8          8.74          8.12         0.69 o                         
   3  -1   8       1653.64       1596.81        35.89 o                         
   4  -1   8        149.59        148.17         3.18 o                         
   5  -1   8       1666.67       1651.22        24.61 o                         
   6  -1   8       1074.12       1058.33        21.07 o                         
  -6   0   8         70.13         67.58         3.60 o                         
  -5   0   8         80.52         81.36         3.81 o                         
  -4   0   8        725.09        647.76        42.83 o                         
  -3   0   8         85.14         68.09         4.65 o                         
  -2   0   8         61.55         66.93         2.82 o                         
  -1   0   8       1451.01       1481.27        29.57 o                         
   0   0   8         21.06         18.37         0.87 o                         
   1   0   8       9078.77       9347.41        54.18 o                         
   2   0   8       1350.90       1343.11        19.16 o                         
   3   0   8       3317.44       3116.29        49.68 o                         
   4   0   8        793.87        765.87        12.31 o                         
   5   0   8       2002.53       1980.21        20.60 o                         
   6   0   8        203.22        212.62         4.68 o                         
   7   0   8        597.65        588.05        26.98 o                         
  -6   1   8        224.07        205.35         5.60 o                         
  -5   1   8        226.31        231.61         7.12 o                         
  -4   1   8         40.38         38.05         3.32 o                         
  -3   1   8         23.79         20.62         2.08 o                         
  -2   1   8        718.62        704.10        47.67 o                         
  -1   1   8        118.68        120.61         2.37 o                         
   0   1   8        138.61        156.69         2.67 o                         
   1   1   8         57.79         61.71         1.53 o                         
   2   1   8        655.00        731.26        12.43 o                         
   3   1   8        473.02        463.66         5.08 o                         
   4   1   8       1049.98       1044.11        10.25 o                         
   5   1   8         68.20         63.73         2.11 o                         
   6   1   8        480.33        491.14         7.25 o                         
   7   1   8         52.05         47.79         1.70 o                         
  -5   2   8        149.94        149.93         5.94 o                         
  -4   2   8        149.17        151.96        11.51 o                         
  -3   2   8        173.17        166.09         6.34 o                         
  -2   2   8        197.65        191.28        11.09 o                         
  -1   2   8          0.54          1.21         0.36 o                         
   0   2   8        303.85        284.70         6.31 o                         
   1   2   8         12.12         11.05         0.92 o                         
   2   2   8        507.48        503.06        12.26 o                         
   3   2   8        141.02        146.33         2.79 o                         
   4   2   8        988.05        955.13        11.61 o                         
   5   2   8         21.49         21.43         1.23 o                         
   6   2   8        761.34        770.72         8.70 o                         
   7   2   8          6.19          7.59         0.75 o                         
  -5   3   8         53.39         56.62         2.54 o                         
  -4   3   8        123.74        131.62         5.84 o                         
  -3   3   8        149.14        151.81         3.88 o                         
  -2   3   8         98.39         95.62         4.10 o                         
  -1   3   8        408.91        444.20        15.06 o                         
   0   3   8         60.26         57.81         1.43 o                         
   1   3   8        252.51        249.83         3.45 o                         
   2   3   8        745.59        758.47         9.51 o                         
   3   3   8         21.55         23.85         1.16 o                         
   4   3   8        976.72        936.60         9.47 o                         
   5   3   8        242.52        228.99         3.25 o                         
   6   3   8        243.80        248.18         3.66 o                         
   7   3   8         13.14         11.56         0.66 o                         
  -5   4   8         35.46         34.78         1.66 o                         
  -4   4   8        527.60        533.49        29.54 o                         
  -3   4   8        144.03        145.46         5.04 o                         
  -2   4   8       1741.05       1732.49        69.04 o                         
  -1   4   8        782.48        765.69        24.29 o                         
   0   4   8       5590.53       5697.45       126.78 o                         
   1   4   8         18.10         13.05         0.84 o                         
   2   4   8       6393.62       6522.08        96.63 o                         
   3   4   8        103.88        126.63         3.68 o                         
   4   4   8       2219.25       2200.46        18.83 o                         
   5   4   8         33.45         37.78         1.32 o                         
   6   4   8       1463.23       1442.96        12.48 o                         
   7   4   8         19.94         21.09         0.73 o                         
  -4   5   8         51.40         54.45         2.10 o                         
  -3   5   8        408.81        398.19        13.47 o                         
  -2   5   8        614.56        613.30        25.95 o                         
  -1   5   8          3.16          4.71         0.82 o                         
   0   5   8        884.28        897.97        17.60 o                         
   1   5   8         87.74         97.62         2.33 o                         
   2   5   8       2301.94       2340.72        39.61 o                         
   3   5   8        485.87        547.11         7.49 o                         
   4   5   8       1265.02       1316.52        16.72 o                         
   5   5   8        324.16        329.58         4.17 o                         
   6   5   8         55.90         59.27         1.20 o                         
   7   5   8          3.00          3.87         0.36 o                         
  -3   6   8        246.53        231.46         5.26 o                         
  -2   6   8         75.74         71.14         3.11 o                         
  -1   6   8        533.32        592.28        13.81 o                         
   0   6   8        955.21        953.38        13.25 o                         
   1   6   8          0.95          1.54         0.44 o                         
   2   6   8         58.96         55.98         1.77 o                         
   3   6   8         33.20         37.57         1.36 o                         
   4   6   8          0.84          3.49         0.47 o                         
   5   6   8        399.98        415.98         4.93 o                         
   6   6   8        706.89        733.41         6.64 o                         
   7   6   8        198.20        204.02         2.17 o                         
  -3   7   8         60.35         54.42         2.52 o                         
  -2   7   8        342.73        345.49        18.22 o                         
  -1   7   8          4.69          6.14         0.92 o                         
   0   7   8        144.23        141.45         3.19 o                         
   1   7   8        256.97        257.71         4.59 o                         
   2   7   8        227.20        210.04         3.51 o                         
   3   7   8        391.84        367.76         4.01 o                         
   4   7   8          4.76          2.74         0.40 o                         
   5   7   8        405.42        418.73         4.17 o                         
   6   7   8         66.09         63.72         1.36 o                         
   7   7   8         62.73         59.86         1.24 o                         
  -2   8   8          1.04          1.35         0.50 o                         
  -1   8   8       1285.56       1264.25        31.99 o                         
   0   8   8         99.59        106.25         2.39 o                         
   1   8   8        427.47        430.92         5.99 o                         
   2   8   8        192.60        191.43         2.66 o                         
   3   8   8        665.41        654.54         5.21 o                         
   4   8   8        287.69        298.99         2.95 o                         
   5   8   8        287.85        279.03         2.94 o                         
   6   8   8        376.75        361.68         3.89 o                         
   7   8   8         74.40         66.36         1.19 o                         
  -1   9   8        517.80        476.53        16.38 o                         
   0   9   8        211.18        198.38         3.15 o                         
   1   9   8        818.02        790.91         5.37 o                         
   2   9   8        170.49        181.46         2.19 o                         
   3   9   8         52.84         62.93         1.25 o                         
   4   9   8        488.27        479.80         4.52 o                         
   5   9   8        214.18        213.06         2.14 o                         
   6   9   8        256.89        234.76         3.19 o                         
   1  10   8          0.48          0.77         0.22 o                         
   2  10   8        319.71        321.20         2.47 o                         
   3  10   8         98.28        103.13         1.47 o                         
   4  10   8        239.56        230.91         2.25 o                         
   5  10   8        443.39        421.73         4.79 o                         
  -4  -8   9          4.18          5.33         0.74 o                         
  -3  -8   9         58.31         57.85         4.09 o                         
  -2  -8   9         32.95         34.80         2.48 o                         
  -1  -8   9         24.35         20.63         1.92 o                         
   0  -8   9        111.72        108.64         4.70 o                         
   1  -8   9         14.29         11.56         1.83 o                         
  -5  -7   9       1105.20       1068.78        17.28 o                         
  -4  -7   9         26.50         25.23         1.84 o                         
  -3  -7   9       2799.83       2765.02        46.18 o                         
  -2  -7   9       1505.77       1387.93        25.57 o                         
  -1  -7   9        790.29        764.47        16.02 o                         
   0  -7   9        524.09        501.47        12.69 o                         
   1  -7   9         46.68         51.33         4.32 o                         
   2  -7   9         43.81         39.78         2.07 o                         
  -5  -6   9       1133.89       1064.85        15.64 o                         
  -4  -6   9         88.07         79.74         2.51 o                         
  -3  -6   9        830.50        828.80        41.10 o                         
  -2  -6   9         53.50         50.08         2.48 o                         
  -1  -6   9       1312.72       1473.15        28.58 o                         
   0  -6   9        125.69        120.19        13.56 o                         
   1  -6   9         35.86         35.94         2.75 o                         
   2  -6   9         40.26         39.69         3.21 o                         
   3  -6   9         10.48          8.91         1.09 o                         
  -6  -5   9        192.64        176.75         4.41 o                         
  -5  -5   9          0.06          0.61         0.48 o                         
  -4  -5   9         14.35         16.85         1.26 o                         
  -3  -5   9         28.93         31.27         1.61 o                         
  -2  -5   9        435.49        438.50        12.12 o                         
  -1  -5   9        393.35        406.06         7.00 o                         
   0  -5   9         90.06         97.20         8.17 o                         
   1  -5   9        153.60        154.31         7.62 o                         
   2  -5   9          0.03          1.54         0.83 o                         
   3  -5   9        373.49        351.66        12.18 o                         
   4  -5   9         44.25         39.72         1.50 o                         
  -6  -4   9         24.29         24.91         1.71 o                         
  -5  -4   9          1.41          1.77         0.65 o                         
  -4  -4   9         45.56         49.88         2.11 o                         
  -3  -4   9        211.79        224.94         4.60 o                         
  -2  -4   9         34.21         36.06         1.47 o                         
  -1  -4   9        176.91        193.47         7.15 o                         
   0  -4   9          5.98          8.62         1.04 o                         
   1  -4   9       1102.07       1124.26        32.48 o                         
   2  -4   9         25.54         19.05         1.96 o                         
   3  -4   9        302.90        273.60        16.25 o                         
   4  -4   9          8.14          8.45         1.18 o                         
   5  -4   9        282.40        295.89         5.34 o                         
  -6  -3   9       1120.90       1258.62        24.84 o                         
  -5  -3   9         27.01         28.15         1.83 o                         
  -4  -3   9        934.01        964.65        12.22 o                         
  -3  -3   9          5.16          4.07         0.63 o                         
  -2  -3   9        600.24        600.28        11.62 o                         
  -1  -3   9         34.67         34.14         1.41 o                         
   0  -3   9        185.73        173.58         3.64 o                         
   1  -3   9          1.55          2.48         0.72 o                         
   2  -3   9          7.51          8.24         1.26 o                         
   3  -3   9         38.98         36.15         1.98 o                         
   4  -3   9         60.60         48.09         2.65 o                         
   5  -3   9         23.84         22.67         1.38 o                         
  -6  -2   9       1459.11       1630.56        25.83 o                         
  -5  -2   9         71.11         73.70         3.42 o                         
  -4  -2   9       1863.54       1857.84        39.01 o                         
  -3  -2   9        313.00        318.24         7.43 o                         
  -2  -2   9       2423.97       2528.07        30.89 o                         
  -1  -2   9        145.27        144.29         2.88 o                         
   0  -2   9       1709.85       1721.86        39.88 o                         
   1  -2   9        236.33        240.70         7.04 o                         
   2  -2   9        469.79        437.89        12.28 o                         
   3  -2   9        212.22        205.88         4.68 o                         
   4  -2   9        209.09        203.58        11.30 o                         
   5  -2   9        255.21        248.77         8.85 o                         
   6  -2   9        224.30        222.30         4.80 o                         
  -6  -1   9        185.81        193.73         5.82 o                         
  -5  -1   9          0.47          1.45         0.91 o                         
  -4  -1   9         45.53         41.94         2.35 o                         
  -3  -1   9        148.29        147.13         6.92 o                         
  -2  -1   9        162.12        183.71         5.02 o                         
  -1  -1   9        274.96        278.81         5.66 o                         
   0  -1   9        973.17       1035.45        15.91 o                         
   1  -1   9        163.25        164.05         6.01 o                         
   2  -1   9       1271.41       1179.44        18.28 o                         
   3  -1   9          0.40          1.04         0.44 o                         
   4  -1   9        482.58        469.64        10.60 o                         
   5  -1   9          0.74          1.76         0.49 o                         
   6  -1   9          3.06          2.81         0.73 o                         
  -6   0   9        109.60         94.78        12.98 o                         
  -5   0   9        284.73        287.03        11.01 o                         
  -4   0   9        172.82        156.99         6.56 o                         
  -3   0   9       1159.44        973.19        56.82 o                         
  -2   0   9       2313.11       2346.08       112.23 o                         
  -1   0   9        877.62        882.98        15.11 o                         
   0   0   9       2298.27       2306.44        30.95 o                         
   1   0   9        619.48        590.82         9.39 o                         
   2   0   9       3486.07       3316.96        29.49 o                         
   3   0   9        309.13        299.69         4.93 o                         
   4   0   9       1593.47       1509.32        25.28 o                         
   5   0   9          9.53         11.50         1.02 o                         
   6   0   9        418.37        426.83         6.81 o                         
  -5   1   9         58.64         54.87         5.19 o                         
  -4   1   9         60.39         49.84         3.02 o                         
  -3   1   9        928.12        895.60        16.46 o                         
  -2   1   9        760.65        694.52        21.45 o                         
  -1   1   9       1156.90       1163.56        18.04 o                         
   0   1   9       3594.71       3535.49        38.98 o                         
   1   1   9         23.29         36.09         1.41 o                         
   2   1   9        667.15        602.07         7.69 o                         
   3   1   9         53.63         53.15         2.00 o                         
   4   1   9        678.47        625.42         7.94 o                         
   5   1   9          3.22          3.36         0.66 o                         
   6   1   9         42.80         41.11         1.94 o                         
   7   1   9          6.56          7.53         0.86 o                         
  -5   2   9         79.74         76.53         3.86 o                         
  -4   2   9        694.19        622.47        15.21 o                         
  -3   2   9        332.43        323.60        13.22 o                         
  -2   2   9        267.78        282.12         8.66 o                         
  -1   2   9        131.11        145.51         3.64 o                         
   0   2   9        856.11        880.29        22.73 o                         
   1   2   9         59.29         60.43         2.02 o                         
   2   2   9        506.72        477.98        12.95 o                         
   3   2   9        787.37        778.72        14.36 o                         
   4   2   9          3.74          7.14         0.70 o                         
   5   2   9         17.13         17.65         1.65 o                         
   6   2   9          1.95          2.30         0.56 o                         
   7   2   9        158.57        158.90         5.15 o                         
  -5   3   9         34.04         28.49         1.61 o                         
  -4   3   9         35.05         33.17         2.93 o                         
  -3   3   9         11.76         12.71         1.42 o                         
  -2   3   9         23.03         21.28         2.30 o                         
  -1   3   9         64.64         66.37         2.48 o                         
   0   3   9          0.88          1.46         0.38 o                         
   1   3   9         42.53         49.58         1.65 o                         
   2   3   9        121.57        117.18         2.94 o                         
   3   3   9         40.88         39.11         1.83 o                         
   4   3   9        203.93        195.44         3.75 o                         
   5   3   9        523.95        501.60         5.82 o                         
   6   3   9         11.30         11.57         0.96 o                         
   7   3   9        161.94        179.22         5.00 o                         
  -4   4   9        437.20        462.96        14.85 o                         
  -3   4   9        432.47        433.25        14.72 o                         
  -2   4   9        682.48        677.57        21.51 o                         
  -1   4   9       1135.75       1133.77        37.45 o                         
   0   4   9        814.68        851.71        26.92 o                         
   1   4   9        657.75        698.49        12.01 o                         
   2   4   9        537.60        546.40         6.49 o                         
   3   4   9        474.01        498.37         6.67 o                         
   4   4   9        848.63        858.44        20.75 o                         
   5   4   9        162.31        168.82         3.19 o                         
   6   4   9        278.14        277.48         4.72 o                         
   7   4   9         23.20         30.94         1.54 o                         
  -4   5   9       1293.79       1204.11        20.51 o                         
  -3   5   9        377.57        402.38        13.26 o                         
  -2   5   9       2827.84       2630.54        92.67 o                         
  -1   5   9        902.93        893.69        22.87 o                         
   0   5   9       2227.85       2197.28        55.68 o                         
   1   5   9       1236.97       1285.06        29.20 o                         
   2   5   9       1132.62       1105.98        18.72 o                         
   3   5   9         67.10         53.91         1.85 o                         
   4   5   9        770.74        816.03        12.44 o                         
   5   5   9          0.65          2.07         0.54 o                         
   6   5   9        527.71        540.03         7.37 o                         
   7   5   9         43.44         45.94         1.74 o                         
  -3   6   9        124.26        122.99         3.81 o                         
  -2   6   9        188.81        199.41         9.36 o                         
  -1   6   9        182.22        194.44         8.42 o                         
   0   6   9         30.11         27.35         1.35 o                         
   1   6   9        497.28        512.63         9.08 o                         
   2   6   9        145.21        150.74         3.72 o                         
   3   6   9         31.09         23.16         1.29 o                         
   4   6   9         70.76         82.88         2.31 o                         
   5   6   9        210.45        218.12         4.28 o                         
   6   6   9         67.25         63.74         1.75 o                         
   7   6   9         67.75         66.63         1.63 o                         
  -2   7   9        202.52        184.67         8.42 o                         
  -1   7   9        177.69        185.60         8.24 o                         
   0   7   9        659.37        694.19        20.95 o                         
   1   7   9          4.98          4.47         0.61 o                         
   2   7   9       1073.10       1091.74        16.85 o                         
   3   7   9        125.53        114.07         3.20 o                         
   4   7   9       1724.75       1765.05        34.67 o                         
   5   7   9        136.81        143.50         2.37 o                         
   6   7   9        587.52        576.97         5.03 o                         
   7   7   9         30.45         30.56         1.37 o                         
  -1   8   9         19.03         16.37         1.06 o                         
   0   8   9         28.91         29.58         1.38 o                         
   1   8   9        490.05        500.63         8.92 o                         
   2   8   9        171.80        171.76         3.16 o                         
   3   8   9        756.09        727.86        14.19 o                         
   4   8   9        241.95        255.38         3.15 o                         
   5   8   9        701.32        687.99         5.35 o                         
   6   8   9        401.35        373.87         4.20 o                         
   0   9   9         48.76         48.85         1.93 o                         
   1   9   9        464.32        454.48         7.04 o                         
   2   9   9          8.77          9.97         0.73 o                         
   3   9   9        768.62        765.13         8.62 o                         
   4   9   9         67.07         71.79         1.35 o                         
   5   9   9        724.52        715.56         5.53 o                         
   2  10   9        208.00        193.42         3.01 o                         
   3  10   9        187.44        168.08         2.15 o                         
   4  10   9        129.26        116.14         1.36 o                         
  -2  -8  10        168.31        155.91         7.29 o                         
  -1  -8  10         61.42         67.59         4.74 o                         
  -4  -7  10        545.59        537.10        24.03 o                         
  -3  -7  10         29.14         32.07         1.90 o                         
  -2  -7  10         39.36         32.38         4.14 o                         
  -1  -7  10         56.48         54.84         5.36 o                         
   0  -7  10         10.48         14.61         2.69 o                         
   1  -7  10          0.64          2.69         1.06 o                         
  -5  -6  10         99.99         98.72         3.01 o                         
  -4  -6  10        727.97        695.24        23.45 o                         
  -3  -6  10        106.35        100.21         3.09 o                         
  -2  -6  10         26.70         25.25         1.85 o                         
  -1  -6  10         21.06         21.31         4.11 o                         
   0  -6  10         65.15         55.37         5.87 o                         
   1  -6  10         10.60         12.04         1.49 o                         
   2  -6  10        260.43        256.65         7.62 o                         
  -5  -5  10         12.86         12.52         0.96 o                         
  -4  -5  10          5.15          6.56         0.78 o                         
  -3  -5  10          1.42          2.14         0.54 o                         
  -2  -5  10         93.33         88.33         2.50 o                         
  -1  -5  10          1.31          1.21         0.62 o                         
   0  -5  10       1381.48       1180.00        43.92 o                         
   1  -5  10        216.70        196.81         8.24 o                         
   2  -5  10        562.68        525.74        13.72 o                         
   3  -5  10        297.70        298.81         6.92 o                         
  -5  -4  10        404.21        420.34         7.11 o                         
  -4  -4  10        131.80        129.58         3.86 o                         
  -3  -4  10        508.46        534.32        14.16 o                         
  -2  -4  10        567.45        573.07        25.84 o                         
  -1  -4  10        510.08        558.58        18.29 o                         
   0  -4  10        338.03        328.23         7.60 o                         
   1  -4  10        578.30        538.50        27.02 o                         
   2  -4  10        481.15        396.18        21.05 o                         
   3  -4  10        147.39        131.03         6.53 o                         
   4  -4  10         94.75         89.01         3.57 o                         
  -5  -3  10         65.85         74.26         2.99 o                         
  -4  -3  10         40.93         44.09         1.90 o                         
  -3  -3  10        310.98        322.15         5.77 o                         
  -2  -3  10          8.38          7.15         0.74 o                         
  -1  -3  10        409.72        448.10        11.69 o                         
   0  -3  10         46.51         44.35         1.98 o                         
   1  -3  10          2.08          3.29         1.07 o                         
   2  -3  10         10.00         12.41         1.56 o                         
   3  -3  10        156.10        147.78         6.28 o                         
   4  -3  10          5.44          6.46         1.24 o                         
   5  -3  10          3.24          3.86         0.69 o                         
  -5  -2  10        195.43        206.06         5.63 o                         
  -4  -2  10        425.50        432.31         9.67 o                         
  -3  -2  10        292.51        298.84         7.17 o                         
  -2  -2  10          5.27          4.23         0.62 o                         
  -1  -2  10         14.70         17.76         1.06 o                         
   0  -2  10        240.86        235.03         4.69 o                         
   1  -2  10         61.47         57.83         3.07 o                         
   2  -2  10        205.93        191.47         5.28 o                         
   3  -2  10        101.70         95.68         3.41 o                         
   4  -2  10          3.11          2.11         0.97 o                         
   5  -2  10         10.08          8.92         1.18 o                         
  -5  -1  10         12.54         12.72         2.36 o                         
  -4  -1  10          9.75          6.26         1.37 o                         
  -3  -1  10        114.45        127.12         5.50 o                         
  -2  -1  10          9.08          7.80         0.91 o                         
  -1  -1  10        131.26        141.90         3.41 o                         
   0  -1  10         34.21         39.17         1.82 o                         
   1  -1  10       1028.69       1048.72        16.34 o                         
   2  -1  10        186.16        180.28         4.55 o                         
   3  -1  10         15.35         13.77         1.21 o                         
   4  -1  10          4.84          5.13         0.90 o                         
   5  -1  10         34.81         33.79         2.78 o                         
   6  -1  10         20.72         15.60         1.28 o                         
  -5   0  10         22.19         19.69         2.93 o                         
  -4   0  10       1694.56       1638.96        38.29 o                         
  -3   0  10         94.53         83.72         4.74 o                         
  -2   0  10        702.75        705.24        45.22 o                         
  -1   0  10        459.56        462.58        13.51 o                         
   0   0  10        260.82        275.62         6.20 o                         
   1   0  10        343.43        302.82         5.24 o                         
   2   0  10          0.60          1.46         0.62 o                         
   3   0  10        519.33        476.89         8.26 o                         
   4   0  10        141.06        139.36         3.54 o                         
   5   0  10         27.05         29.29         1.84 o                         
   6   0  10         18.25         16.85         1.19 o                         
  -5   1  10         78.03         67.55         5.27 o                         
  -4   1  10       2555.99       2564.33        39.75 o                         
  -3   1  10        429.05        396.47        10.07 o                         
  -2   1  10       3006.52       2539.66       140.66 o                         
  -1   1  10        395.52        426.46         6.32 o                         
   0   1  10       2195.30       2158.23        30.04 o                         
   1   1  10          0.13          1.12         0.46 o                         
   2   1  10       1220.38       1148.55        16.42 o                         
   3   1  10        358.35        378.98         9.50 o                         
   4   1  10        893.49        863.08        14.24 o                         
   5   1  10        348.10        357.26         9.84 o                         
   6   1  10         87.82         90.40         3.18 o                         
  -5   2  10         11.77          8.96         1.18 o                         
  -4   2  10        440.66        439.18        15.38 o                         
  -3   2  10        291.67        302.56        12.89 o                         
  -2   2  10        258.36        248.89        12.14 o                         
  -1   2  10        268.35        274.53        13.41 o                         
   0   2  10          4.25          9.88         0.96 o                         
   1   2  10        169.01        158.81         3.82 o                         
   2   2  10          1.16          1.42         0.50 o                         
   3   2  10         99.70         89.53         4.84 o                         
   4   2  10        668.58        653.16         8.63 o                         
   5   2  10        127.57        125.02         3.32 o                         
   6   2  10         75.59         83.95         3.31 o                         
  -4   3  10          0.32          0.34         0.53 o                         
  -3   3  10        254.87        246.54        25.28 o                         
  -2   3  10         66.66         64.67         4.53 o                         
  -1   3  10       1492.08       1491.82        44.35 o                         
   0   3  10        170.53        191.11         4.12 o                         
   1   3  10        552.62        530.09        12.26 o                         
   2   3  10        273.37        269.48         5.06 o                         
   3   3  10         29.38         23.55         1.58 o                         
   4   3  10         15.83         13.80         1.29 o                         
   5   3  10         37.50         33.15         1.69 o                         
   6   3  10         98.33         97.86         3.19 o                         
   7   3  10        107.75        122.56         4.20 o                         
  -4   4  10         85.24         79.59         7.03 o                         
  -3   4  10         68.46         67.65         5.84 o                         
  -2   4  10         10.65          8.04         2.11 o                         
  -1   4  10        305.79        303.90         9.82 o                         
   0   4  10        212.01        230.89         8.07 o                         
   1   4  10          0.63          2.08         0.44 o                         
   2   4  10        123.03        132.24         2.90 o                         
   3   4  10         82.93         75.13         2.41 o                         
   4   4  10        378.95        373.28         7.42 o                         
   5   4  10         39.22         43.40         2.05 o                         
   6   4  10         77.74         77.86         3.37 o                         
   7   4  10          4.58          6.69         0.96 o                         
  -3   5  10        985.60        937.59        34.46 o                         
  -2   5  10         22.16         19.65         1.95 o                         
  -1   5  10        237.39        234.21         7.99 o                         
   0   5  10        414.41        389.66         9.84 o                         
   1   5  10        444.12        461.96        10.83 o                         
   2   5  10        333.17        315.55         8.57 o                         
   3   5  10        395.45        425.71         6.12 o                         
   4   5  10        415.92        421.65        11.62 o                         
   5   5  10        209.90        230.09         5.46 o                         
   6   5  10        389.61        415.76         8.11 o                         
   7   5  10        326.71        386.43        44.89 o                         
  -2   6  10          5.58          6.96         1.08 o                         
  -1   6  10        241.66        255.26        13.82 o                         
   0   6  10          1.38          1.75         0.53 o                         
   1   6  10         99.15         94.15         2.87 o                         
   2   6  10        503.44        513.37        10.74 o                         
   3   6  10         71.40         75.95         3.04 o                         
   4   6  10        314.36        340.02         8.33 o                         
   5   6  10         11.71         12.14         1.15 o                         
   6   6  10        158.66        172.92         4.90 o                         
  -2   7  10        156.79        161.18         4.55 o                         
  -1   7  10        388.64        401.83        17.08 o                         
   0   7  10        263.34        271.53         9.26 o                         
   1   7  10       1147.46       1143.78        26.32 o                         
   2   7  10          5.51          7.84         1.34 o                         
   3   7  10       1461.49       1499.84        17.95 o                         
   4   7  10          1.74          1.42         0.51 o                         
   5   7  10        352.36        349.19         5.98 o                         
   6   7  10        184.99        183.96         3.50 o                         
  -1   8  10        316.99        303.40        15.79 o                         
   0   8  10        295.52        293.84        11.04 o                         
   1   8  10        182.36        191.63         4.37 o                         
   2   8  10        327.68        343.85        10.43 o                         
   3   8  10        711.98        713.47        14.65 o                         
   4   8  10          1.80          2.06         0.52 o                         
   5   8  10        119.56        129.07         3.12 o                         
   6   8  10         42.27         41.34         2.31 o                         
   1   9  10       1027.34        991.80        21.57 o                         
   2   9  10         25.59         29.80         1.67 o                         
   3   9  10        490.67        480.55        11.91 o                         
   4   9  10         51.58         48.95         1.76 o                         
   5   9  10        311.24        282.75         7.07 o                         
  -2  -7  11        571.56        577.77        16.91 o                         
  -1  -7  11          1.71          0.99         0.96 o                         
   0  -7  11        530.61        537.04        15.60 o                         
  -4  -6  11        225.23        218.30         6.94 o                         
  -3  -6  11        322.77        318.24         5.73 o                         
  -2  -6  11         29.69         36.16         2.80 o                         
  -1  -6  11        251.04        225.88        11.46 o                         
   0  -6  11         89.98        103.38         7.33 o                         
   1  -6  11        141.26        151.16         7.55 o                         
   2  -6  11         77.55         81.81         4.81 o                         
  -4  -5  11          0.21          0.93         0.39 o                         
  -3  -5  11        657.40        667.87        28.61 o                         
  -2  -5  11         74.77         75.72         2.30 o                         
  -1  -5  11       1230.99       1158.62        54.12 o                         
   0  -5  11          2.28          3.75         1.87 o                         
   1  -5  11       1176.05       1053.38        29.29 o                         
   2  -5  11          1.52          1.75         1.18 o                         
   3  -5  11        395.65        392.74         8.97 o                         
  -5  -4  11         57.46         56.77         4.26 o                         
  -4  -4  11        579.19        570.79         8.71 o                         
  -3  -4  11        426.85        427.55        14.00 o                         
  -2  -4  11        253.54        275.39         8.64 o                         
  -1  -4  11        733.66        788.98        21.52 o                         
   0  -4  11         29.28         34.91         2.80 o                         
   1  -4  11        471.60        444.69        34.77 o                         
   2  -4  11          7.44          5.89         2.21 o                         
   3  -4  11        263.20        245.63         8.11 o                         
  -5  -3  11          2.01          1.79         0.73 o                         
  -4  -3  11        143.89        147.62         4.93 o                         
  -3  -3  11         39.93         42.01         2.09 o                         
  -2  -3  11         14.15         13.96         1.12 o                         
  -1  -3  11         17.40         19.00         1.25 o                         
   0  -3  11          0.10          1.01         0.55 o                         
   1  -3  11         64.14         57.92         6.74 o                         
   2  -3  11        265.77        256.24        13.64 o                         
   3  -3  11         46.66         42.56         2.97 o                         
   4  -3  11        608.84        560.75        13.43 o                         
  -5  -2  11         14.58         17.00         2.45 o                         
  -4  -2  11         34.04         35.19         1.99 o                         
  -3  -2  11          6.91          9.07         1.03 o                         
  -2  -2  11         23.93         28.89         1.56 o                         
  -1  -2  11         21.32         23.88         1.38 o                         
   0  -2  11        366.25        398.27        11.49 o                         
   1  -2  11        552.87        515.00        36.24 o                         
   2  -2  11        319.31        327.96        11.17 o                         
   3  -2  11        622.15        613.83        19.96 o                         
   4  -2  11        557.07        512.80        13.49 o                         
   5  -2  11        491.34        464.88        22.36 o                         
  -5  -1  11         75.73         76.30         5.10 o                         
  -4  -1  11         13.08         11.79         1.65 o                         
  -3  -1  11          4.21          5.31         0.89 o                         
  -2  -1  11        217.73        229.24         6.03 o                         
  -1  -1  11        218.42        220.77         4.45 o                         
   0  -1  11         69.87         65.34         2.60 o                         
   1  -1  11        719.69        750.94        24.61 o                         
   2  -1  11         69.22         78.22         4.29 o                         
   3  -1  11          1.43          1.86         0.91 o                         
   4  -1  11         48.84         52.44         3.31 o                         
   5  -1  11         25.56         23.61         2.06 o                         
  -5   0  11         89.75         91.46         5.56 o                         
  -4   0  11        181.77        184.85         6.59 o                         
  -3   0  11         97.29        106.08         6.28 o                         
  -2   0  11         66.74         60.25         2.79 o                         
  -1   0  11         44.01         42.51         1.94 o                         
   0   0  11        115.46        109.32         3.62 o                         
   1   0  11          3.85          4.15         0.84 o                         
   2   0  11        160.53        179.73         6.67 o                         
   3   0  11         74.51         70.14         5.95 o                         
   4   0  11          2.17          2.92         0.86 o                         
   5   0  11        105.55        105.03         3.87 o                         
   6   0  11         34.97         27.65         2.96 o                         
  -4   1  11          7.71          9.19         1.52 o                         
  -3   1  11        295.32        276.38         8.88 o                         
  -2   1  11        182.54        176.03         7.17 o                         
  -1   1  11        242.52        237.06         6.93 o                         
   0   1  11         43.46         47.85         2.31 o                         
   1   1  11          0.78          0.61         0.53 o                         
   2   1  11        183.62        193.21         5.36 o                         
   3   1  11        250.97        266.56         8.12 o                         
   4   1  11        537.33        562.22        17.07 o                         
   5   1  11          7.76          9.50         1.09 o                         
   6   1  11        134.14        139.88         4.88 o                         
  -4   2  11         89.98         80.99         5.81 o                         
  -3   2  11         68.75         65.42         6.18 o                         
  -2   2  11          0.24          0.58         0.86 o                         
  -1   2  11       1066.96       1139.40        42.21 o                         
   0   2  11        582.41        646.10        19.57 o                         
   1   2  11       1074.51       1141.62        32.81 o                         
   2   2  11        328.83        343.65         6.49 o                         
   3   2  11        780.85        773.36        16.69 o                         
   4   2  11        489.21        479.79        13.86 o                         
   5   2  11        822.55        819.02        10.21 o                         
   6   2  11        472.66        488.73         9.43 o                         
  -4   3  11         52.15         47.80         3.23 o                         
  -3   3  11          3.97          5.07         1.55 o                         
  -2   3  11          1.82          2.37         1.37 o                         
  -1   3  11          1.59          1.64         0.82 o                         
   0   3  11          9.36          9.77         1.33 o                         
   1   3  11        433.79        481.53        10.94 o                         
   2   3  11         32.71         39.14         2.37 o                         
   3   3  11        719.05        732.65        13.90 o                         
   4   3  11        238.96        243.73         5.45 o                         
   5   3  11        377.11        370.30         6.16 o                         
   6   3  11         64.66         73.45         3.42 o                         
  -3   4  11         44.89         44.92         2.92 o                         
  -2   4  11        475.83        474.34        52.33 o                         
  -1   4  11        276.15        255.79         8.03 o                         
   0   4  11        208.68        201.11         8.68 o                         
   1   4  11         33.80         34.01         1.76 o                         
   2   4  11         98.75         87.41         3.25 o                         
   3   4  11        240.47        235.27         6.36 o                         
   4   4  11         20.27         20.55         1.67 o                         
   5   4  11         24.27         31.68         2.06 o                         
   6   4  11        206.97        225.19         8.64 o                         
  -3   5  11         98.33        106.47         3.78 o                         
  -2   5  11         12.73         15.32         1.84 o                         
  -1   5  11         28.75         29.52         2.39 o                         
   0   5  11          2.26          2.31         0.87 o                         
   1   5  11        298.54        312.37        11.20 o                         
   2   5  11        256.99        263.32         7.33 o                         
   3   5  11         36.45         42.08         2.69 o                         
   4   5  11        402.72        455.81        11.65 o                         
   5   5  11          7.52          8.20         1.06 o                         
   6   5  11        514.34        545.74        13.97 o                         
  -2   6  11        304.39        286.69         8.66 o                         
  -1   6  11        908.92        901.11        25.62 o                         
   0   6  11        253.50        259.44         6.72 o                         
   1   6  11        976.57        994.70        34.83 o                         
   2   6  11        561.38        528.74         9.70 o                         
   3   6  11        296.17        288.89         8.53 o                         
   4   6  11        191.87        211.43         5.29 o                         
   5   6  11         13.52         11.41         1.37 o                         
   6   6  11        166.43        184.09         5.36 o                         
  -1   7  11         11.53         12.40         1.06 o                         
   0   7  11        550.84        578.51        24.55 o                         
   1   7  11         59.89         50.82         2.44 o                         
   2   7  11         36.13         41.87         1.81 o                         
   3   7  11          7.39          7.98         1.03 o                         
   4   7  11        186.33        192.11         4.47 o                         
   5   7  11          0.14          0.99         0.87 o                         
   0   8  11        124.51        119.95         5.47 o                         
   1   8  11        201.42        204.17         6.34 o                         
   2   8  11          0.79          2.78         0.66 o                         
   3   8  11         31.80         39.40         1.86 o                         
   4   8  11         90.21         78.49         2.74 o                         
   5   8  11        287.69        277.26        10.81 o                         
   3   9  11         21.75         18.14         1.90 o                         
  -2  -6  12        115.61        139.77         7.17 o                         
  -1  -6  12        145.34        135.34         7.39 o                         
   0  -6  12        410.75        401.53        13.13 o                         
  -3  -5  12        132.76        151.61         3.85 o                         
  -2  -5  12         13.19         13.37         1.03 o                         
  -1  -5  12        186.17        165.67         9.55 o                         
   0  -5  12          3.53          1.73         1.35 o                         
   1  -5  12         44.93         47.31         4.23 o                         
   2  -5  12         49.29         49.70         3.90 o                         
  -4  -4  12        341.72        373.16         5.98 o                         
  -3  -4  12        673.18        677.96        22.10 o                         
  -2  -4  12        369.41        386.11         6.64 o                         
  -1  -4  12        652.79        728.51        10.88 o                         
   0  -4  12        262.27        231.21         8.40 o                         
   1  -4  12        300.85        244.32        11.77 o                         
   2  -4  12         84.31         76.37         5.96 o                         
   3  -4  12        170.58        167.75         7.77 o                         
  -4  -3  12          0.02          1.16         0.48 o                         
  -3  -3  12         50.62         53.58         2.16 o                         
  -2  -3  12          4.75          4.43         0.67 o                         
  -1  -3  12         92.71        109.39         3.76 o                         
   0  -3  12         18.56         18.04         1.93 o                         
   1  -3  12        109.37        100.95         7.79 o                         
   2  -3  12         28.15         22.60         3.65 o                         
   3  -3  12        513.90        424.18        15.59 o                         
  -4  -2  12          3.21          3.13         0.88 o                         
  -3  -2  12        421.66        445.01         7.74 o                         
  -2  -2  12         40.50         47.81         2.03 o                         
  -1  -2  12        706.19        774.34        18.72 o                         
   0  -2  12        130.63        147.13        10.03 o                         
   1  -2  12       1541.61       1508.59        39.20 o                         
   2  -2  12         15.41         11.99         2.91 o                         
   3  -2  12       1838.59       1661.60        82.93 o                         
   4  -2  12         91.12         74.41        10.30 o                         
  -4  -1  12          2.48          3.31         0.92 o                         
  -3  -1  12        173.40        188.93         6.66 o                         
  -2  -1  12        273.37        298.18         6.54 o                         
  -1  -1  12       1428.12       1490.20        17.15 o                         
   0  -1  12          3.90          6.82         1.77 o                         
   1  -1  12       1515.85       1573.32        39.94 o                         
   2  -1  12         26.82         26.18         2.87 o                         
   3  -1  12       1373.93       1341.30        26.43 o                         
   4  -1  12         79.29         66.30         4.08 o                         
   5  -1  12        534.49        412.56         9.53 o                         
  -4   0  12        297.49        317.82         8.28 o                         
  -3   0  12        214.49        215.82         7.20 o                         
  -2   0  12         92.10         88.26         5.71 o                         
  -1   0  12          9.04          6.62         0.94 o                         
   0   0  12         15.43         15.88         1.58 o                         
   1   0  12        244.08        239.97         6.04 o                         
   2   0  12        770.40        766.05        17.45 o                         
   3   0  12         16.56         18.26         2.35 o                         
   4   0  12        104.33         97.02         5.15 o                         
   5   0  12          0.05         -0.04         0.42 o                         
  -4   1  12         15.74         15.45         1.67 o                         
  -3   1  12          2.18          1.80         1.35 o                         
  -2   1  12          2.68          2.06         0.99 o                         
  -1   1  12         31.46         31.58         2.41 o                         
   0   1  12         50.73         54.16         3.89 o                         
   1   1  12          0.24          0.87         0.59 o                         
   2   1  12        116.11        102.79         4.46 o                         
   3   1  12          5.08         11.50         1.90 o                         
   4   1  12        457.13        432.35        12.67 o                         
   5   1  12        333.03        338.01         7.54 o                         
  -3   2  12        122.94        117.88         7.62 o                         
  -2   2  12        547.18        527.66        18.67 o                         
  -1   2  12         24.80         27.63         2.30 o                         
   0   2  12        604.12        636.15        49.03 o                         
   1   2  12          0.13          1.11         0.55 o                         
   2   2  12        945.82        981.09        16.45 o                         
   3   2  12         99.05         97.70         5.60 o                         
   4   2  12        568.84        583.33        10.07 o                         
   5   2  12        120.32        113.58         3.75 o                         
  -3   3  12        188.16        190.19         7.35 o                         
  -2   3  12        714.87        750.98        78.37 o                         
  -1   3  12        247.26        240.27        12.35 o                         
   0   3  12       1035.34       1080.15        30.67 o                         
   1   3  12        184.13        172.05         5.20 o                         
   2   3  12       1494.92       1479.63        33.30 o                         
   3   3  12         70.65         67.88         3.12 o                         
   4   3  12        531.40        508.65         8.70 o                         
   5   3  12         36.17         39.29         2.17 o                         
   6   3  12        171.53        187.90         8.40 o                         
  -2   4  12          5.01          6.15         1.57 o                         
  -1   4  12         11.78         11.82         1.59 o                         
   0   4  12        114.17        109.43         5.85 o                         
   1   4  12         21.31         26.07         2.59 o                         
   2   4  12          5.74          8.08         1.30 o                         
   3   4  12        320.16        345.37         8.46 o                         
   4   4  12         18.21         17.53         1.59 o                         
   5   4  12        154.97        170.83         5.40 o                         
   6   4  12        118.99        131.10         6.83 o                         
  -2   5  12          2.10          2.31         0.73 o                         
  -1   5  12         93.40         98.20         6.47 o                         
   0   5  12          1.85          2.10         0.91 o                         
   1   5  12        257.72        268.15        11.33 o                         
   2   5  12          2.27          1.24         0.60 o                         
   3   5  12       1625.31       1688.59        34.72 o                         
   4   5  12        452.55        482.45         7.94 o                         
   5   5  12       1102.53       1165.18        17.64 o                         
  -1   6  12         40.16         44.65         2.39 o                         
   0   6  12         29.89         29.35         1.94 o                         
   1   6  12        109.52        103.78         3.42 o                         
   2   6  12         20.88         22.53         1.99 o                         
   3   6  12         90.02         93.48         5.08 o                         
   4   6  12        293.85        283.51         8.37 o                         
   5   6  12        403.11        393.85        10.59 o                         
   0   7  12         55.17         56.91         2.02 o                         
   1   7  12         20.74         20.69         1.41 o                         
   2   7  12        314.19        308.21         8.13 o                         
   3   7  12         27.78         26.20         1.62 o                         
   4   7  12        467.54        413.64        11.47 o                         
   5   7  12         26.16         24.29         3.82 o                         
   2   8  12        768.27        791.06        21.86 o                         
   3   8  12         13.40         12.28         1.24 o                         
  -1  -5  13        460.56        433.70        14.08 o                         
  -2  -4  13         56.26         58.81         2.03 o                         
  -1  -4  13        214.31        206.89         6.95 o                         
   0  -4  13         33.36         31.45         3.82 o                         
   1  -4  13        468.80        402.09        13.59 o                         
  -3  -3  13          0.30          0.61         0.50 o                         
  -2  -3  13        106.90        117.24         4.08 o                         
  -1  -3  13         31.64         30.41         2.75 o                         
   0  -3  13         13.43         13.17         1.53 o                         
   1  -3  13          0.38          1.27         1.13 o                         
   2  -3  13          1.20          1.13         0.99 o                         
  -3  -2  13        525.85        548.41        14.91 o                         
  -2  -2  13        385.89        396.63        11.40 o                         
  -1  -2  13        518.89        584.32        13.69 o                         
   0  -2  13        647.91        707.68        15.35 o                         
   1  -2  13        486.17        437.06        16.38 o                         
   2  -2  13       1037.07        900.45        25.66 o                         
   3  -2  13         20.52         14.50         2.55 o                         
  -3  -1  13       1085.23       1179.94        28.53 o                         
  -2  -1  13       1198.28       1256.78        18.05 o                         
  -1  -1  13       1382.42       1616.17        51.50 o                         
   0  -1  13       1098.90       1211.13        22.24 o                         
   1  -1  13       1108.82       1069.88        29.45 o                         
   2  -1  13        994.60        904.19        26.06 o                         
   3  -1  13        974.33        924.22        24.60 o                         
   4  -1  13        361.46        290.37        11.59 o                         
  -3   0  13        378.09        387.36        13.46 o                         
  -2   0  13         43.74         42.33         3.08 o                         
  -1   0  13        109.78        118.32         5.45 o                         
   0   0  13        206.18        216.85         7.64 o                         
   1   0  13         21.79         21.42         2.75 o                         
   2   0  13        203.99        207.56         7.75 o                         
   3   0  13        459.60        454.99        11.94 o                         
   4   0  13         16.82         19.03         2.12 o                         
  -3   1  13         21.71         24.98         3.10 o                         
  -2   1  13        410.19        420.02        15.67 o                         
  -1   1  13        196.53        204.47         7.37 o                         
   0   1  13        321.66        323.16        24.87 o                         
   1   1  13        529.74        506.79        13.08 o                         
   2   1  13         68.58         64.01         4.16 o                         
   3   1  13        227.03        207.68        14.06 o                         
   4   1  13          0.82          0.98         0.62 o                         
  -3   2  13         12.71         11.83         2.14 o                         
  -2   2  13        240.37        230.24        10.47 o                         
  -1   2  13        137.69        143.88         6.20 o                         
   0   2  13          0.12          1.51         0.99 o                         
   1   2  13        118.33        124.57         4.82 o                         
   2   2  13         31.26         32.48         3.64 o                         
   3   2  13        368.93        374.91         8.30 o                         
   4   2  13        288.23        311.06         8.96 o                         
   5   2  13        155.71        166.27         4.68 o                         
  -2   3  13        391.91        381.74        13.87 o                         
  -1   3  13         14.97         16.85         3.12 o                         
   0   3  13       1177.87       1154.14        55.22 o                         
   1   3  13         37.92         44.67         3.58 o                         
   2   3  13        463.70        484.08        12.62 o                         
   3   3  13          0.67          2.24         1.56 o                         
   4   3  13        534.42        566.04        12.82 o                         
   5   3  13         66.16         73.45         2.99 o                         
  -2   4  13        674.85        612.40        18.66 o                         
  -1   4  13        167.20        166.70        14.06 o                         
   0   4  13        162.15        162.74         6.74 o                         
   1   4  13         31.18         31.16         2.74 o                         
   2   4  13        138.45        148.06         9.79 o                         
   3   4  13         28.09         33.20         4.52 o                         
   4   4  13          5.17          7.16         1.36 o                         
   5   4  13        174.96        191.79         5.95 o                         
  -1   5  13        248.02        255.72         6.63 o                         
   0   5  13        621.79        617.80        29.34 o                         
   1   5  13        280.23        244.57        10.92 o                         
   2   5  13       1414.35       1459.60        69.06 o                         
   3   5  13         14.11         14.01         1.84 o                         
   4   5  13        848.60        858.73        18.65 o                         
   0   6  13        727.67        769.36        18.89 o                         
   1   6  13        439.48        428.94        13.34 o                         
   2   6  13       2412.15       2282.49        65.98 o                         
   3   6  13         40.57         39.19         2.40 o                         
   4   6  13       1298.09       1352.60        91.25 o                         
   2   7  13        522.35        473.90        16.01 o                         
   3   7  13        169.85        164.89         5.10 o                         
  -1  -3  14         61.02         59.42         4.45 o                         
   0  -3  14        392.38        351.02        12.55 o                         
   1  -3  14          3.22          1.56         0.99 o                         
  -2  -2  14         44.23         46.64         3.99 o                         
  -1  -2  14        184.75        208.37         9.26 o                         
   0  -2  14          2.67          2.19         0.70 o                         
   1  -2  14        158.86        126.73         7.12 o                         
   2  -2  14          4.04          2.84         1.15 o                         
  -2  -1  14        943.08       1043.54        29.04 o                         
  -1  -1  14         65.25         68.33         5.19 o                         
   0  -1  14        307.49        330.87         8.92 o                         
   1  -1  14         35.29         27.26         3.46 o                         
   2  -1  14         77.32         66.15         5.12 o                         
  -2   0  14         34.98         43.93         3.53 o                         
  -1   0  14         77.35         91.86         6.20 o                         
   0   0  14         28.45         28.43         2.48 o                         
   1   0  14        111.43        119.72         7.29 o                         
   2   0  14        105.95        105.99         6.69 o                         
   3   0  14        375.86        352.49        13.46 o                         
  -2   1  14         10.01         10.94         2.00 o                         
  -1   1  14        492.28        532.03        12.13 o                         
   0   1  14        401.51        427.37        15.21 o                         
   1   1  14         72.50         78.69         4.04 o                         
   2   1  14        392.34        426.65        11.84 o                         
   3   1  14         16.27         17.48         3.00 o                         
  -1   2  14        484.20        473.24        15.83 o                         
   0   2  14        969.82        942.91        24.68 o                         
   1   2  14        430.44        411.27        13.96 o                         
   2   2  14       1041.43       1108.32        30.31 o                         
   3   2  14        182.33        183.81         9.89 o                         
   4   2  14        716.45        735.52        32.41 o                         
  -1   3  14          7.42          6.73         1.78 o                         
   0   3  14        383.36        381.00        10.05 o                         
   1   3  14        114.98        116.70         4.36 o                         
   2   3  14        483.72        518.95        17.90 o                         
   3   3  14         12.65         15.67         2.91 o                         
   4   3  14        471.21        496.61        16.42 o                         
   0   4  14        434.48        405.62        10.47 o                         
   1   4  14         34.34         32.37         2.24 o                         
   2   4  14       1039.66       1029.74        19.92 o                         
   3   4  14          0.36          1.82         0.93 o                         
   1   5  14        376.05        323.18         9.27 o                         
   2   5  14         19.46         18.04         1.57 o                         
   3   5  14        144.28        128.73        13.23 o                         
   1   0  15        383.76        405.49        13.23 o                         
   0   1  15         36.93         33.05         2.38 o                         
   1   1  15       1531.36       1604.51        35.80 o                         
   1   2  15        246.23        261.86        10.21 o                         
                                                                                
